# Supplementary material for: Identification of common genetic factors and immune-related pathways associating more than two autoimmune disorders: implications on risk, diagnosis, and treatment
Source: Genomics Inform. 2024 Jul 2;22:10. doi: 10.1186/s44342-024-00004-5 (PMC11221123; doi:10.1186/s44342-024-00004-5)
Supplement: Supplementary file 1 — Additional file 1. [file 44342_2024_4_MOESM1_ESM.xlsx]

## Sheet: GSE93272 top table
ID	adj.P.Val	P.Value	t	B	logFC	Gene.symbol	Gene.title
202300_at	5.58e-13	2.32e-17	-10.7488	28.9082	-0.448	LAMTOR5	late endosomal/lysosomal adaptor, MAPK and MTOR activator 5
202299_s_at	5.58e-13	2.63e-17	-10.7213	28.7887	-0.406	LAMTOR5	late endosomal/lysosomal adaptor, MAPK and MTOR activator 5
201483_s_at	5.58e-13	3.06e-17	-10.6871	28.6403	-0.551	SUPT4H1	SPT4 homolog, DSIF elongation factor subunit
225850_at	2.9e-12	2.12e-16	-10.2603	26.7793	-0.557	SFT2D1	SFT2 domain containing 1
210092_at	1.09e-11	1.42e-15	-9.84329	24.9486	-0.65	MAGOHB///MAGOH	mago homolog B, exon junction complex core component///mago homolog, exon junction complex core component
212082_s_at	1.09e-11	1.48e-15	-9.83416	24.9084	-0.624	MYL6	myosin light chain 6
221474_at	1.09e-11	1.52e-15	-9.82905	24.8859	-0.375	MYL12B	myosin light chain 12B
200853_at	1.09e-11	1.66e-15	-9.80995	24.8017	-0.469	H2AFZ	H2A histone family member Z
208659_at	1.09e-11	1.8e-15	-9.79212	24.7232	-0.455	CLIC1	chloride intracellular channel 1
213911_s_at	1.73e-11	3.21e-15	-9.66545	24.1647	-0.386	H2AFZ	H2A histone family member Z
203880_at	1.73e-11	3.48e-15	-9.64826	24.0889	-0.562	POPDC2///COX17	popeye domain containing 2///COX17, cytochrome c oxidase copper chaperone
1555653_at	1.73e-11	3.81e-15	9.62838	24.0012	0.549
218011_at	1.83e-11	4.35e-15	-9.59945	23.8735	-0.703	UBL5	ubiquitin like 5
226896_at	2.69e-11	6.9e-15	-9.49872	23.4285	-0.558	CHCHD1	coiled-coil-helix-coiled-coil-helix domain containing 1
203616_at	2.86e-11	7.85e-15	-9.47076	23.305	-0.577	POLB	DNA polymerase beta
221482_s_at	3.3e-11	9.67e-15	-9.42522	23.1036	-0.662	ARPP19	cAMP regulated phosphoprotein 19
225849_s_at	4.62e-11	1.44e-14	-9.33886	22.7216	-0.483	SFT2D1	SFT2 domain containing 1
224372_at	5.04e-11	1.67e-14	9.30563	22.5746	0.451	ND4	NADH dehydrogenase, subunit 4 (complex I)
202623_at	5.04e-11	1.75e-14	-9.29568	22.5306	-0.426	EAPP	E2F associated phosphoprotein
208872_s_at	5.28e-11	1.97e-14	-9.26979	22.4159	-0.438	REEP5	receptor accessory protein 5
224302_s_at	5.28e-11	2.18e-14	-9.24804	22.3197	-0.4	MRPS36	mitochondrial ribosomal protein S36
224602_at	5.28e-11	2.27e-14	-9.23962	22.2824	-0.44	C4orf3	chromosome 4 open reading frame 3
218728_s_at	5.28e-11	2.28e-14	-9.23837	22.2769	-1.07	CNIH4	cornichon family AMPA receptor auxiliary protein 4
214748_at	5.28e-11	2.34e-14	-9.23241	22.2505	-0.7	N4BP2L2	NEDD4 binding protein 2 like 2
219283_at	5.28e-11	2.42e-14	-9.22546	22.2197	-0.791	C1GALT1C1	C1GALT1 specific chaperone 1
202592_at	6.26e-11	2.98e-14	-9.18005	22.0186	-0.561	BLOC1S1	biogenesis of lysosomal organelles complex 1 subunit 1
223993_s_at	8.32e-11	4.12e-14	-9.10983	21.7075	-0.887	CNIH4	cornichon family AMPA receptor auxiliary protein 4
204170_s_at	9.14e-11	4.81e-14	-9.07591	21.5572	-1.21	CKS2	CDC28 protein kinase regulatory subunit 2
207966_s_at	9.14e-11	4.85e-14	9.0739	21.5484	0.568	GLG1	golgi glycoprotein 1
224957_at	1.01e-10	5.73e-14	-9.03789	21.3888	-0.777	RPL17-C18orf32///C18orf32///RPL17	RPL17-C18orf32 readthrough///chromosome 18 open reading frame 32///ribosomal protein L17
208864_s_at	1.01e-10	5.91e-14	-9.03093	21.3579	-0.942	TXN	thioredoxin
217811_at	1.01e-10	5.93e-14	-9.03035	21.3554	-0.626	SELT	selenoprotein T
203534_at	1.12e-10	6.75e-14	-9.0021	21.2302	-0.575	LSM1	LSM1 homolog, mRNA degradation associated
218163_at	1.31e-10	8.14e-14	-8.96136	21.0496	-0.658	MCTS1	MCTS1, re-initiation and release factor
203771_s_at	1.33e-10	8.54e-14	-8.95105	21.0039	-0.698	BLVRA	biliverdin reductase A
203351_s_at	1.53e-10	1.01e-13	-8.91354	20.8376	-0.603	ORC4	origin recognition complex subunit 4
205690_s_at	1.53e-10	1.04e-13	-8.90814	20.8137	-0.303	BUD31	BUD31 homolog
203371_s_at	1.58e-10	1.1e-13	-8.89671	20.763	-0.982	NDUFB3	NADH:ubiquinone oxidoreductase subunit B3
227787_s_at	1.6e-10	1.15e-13	-8.88531	20.7125	-0.434	MED30	mediator complex subunit 30
222702_x_at	1.6e-10	1.18e-13	-8.8799	20.6885	-0.637	CRIPT	CXXC repeat containing interactor of PDZ3 domain
244050_at	1.6e-10	1.22e-13	-8.87421	20.6632	-0.627	HACD4	3-hydroxyacyl-CoA dehydratase 4
209020_at	1.6e-10	1.23e-13	-8.87117	20.6498	-0.486	OSER1	oxidative stress responsive serine rich 1
201317_s_at	1.84e-10	1.48e-13	-8.83153	20.474	-0.83	PSMA2	proteasome subunit alpha 2
211744_s_at	1.84e-10	1.52e-13	-8.82599	20.4495	-0.944	CD58	CD58 molecule
214737_x_at	1.84e-10	1.52e-13	-8.82597	20.4494	-0.275	HNRNPC	heterogeneous nuclear ribonucleoprotein C (C1/C2)
1553587_a_at	2.07e-10	1.74e-13	-8.7962	20.3174	-0.7	POLE4	DNA polymerase epsilon 4, accessory subunit
209127_s_at	2.1e-10	1.81e-13	8.78798	20.281	0.435	SART3	squamous cell carcinoma antigen recognized by T-cells 3
204565_at	2.21e-10	1.94e-13	-8.77218	20.2109	-0.465	ACOT13	acyl-CoA thioesterase 13
225772_s_at	2.45e-10	2.28e-13	-8.73733	20.0564	-0.535	COX14	COX14, cytochrome c oxidase assembly factor
219607_s_at	2.45e-10	2.31e-13	-8.73462	20.0444	-1.52	MS4A4A	membrane spanning 4-domains A4A
224587_at	2.45e-10	2.32e-13	-8.73362	20.0399	-1.24	SUB1	SUB1 homolog, transcriptional regulator
224395_s_at	2.45e-10	2.33e-13	-8.73266	20.0357	-0.453	RNF7	ring finger protein 7
217883_at	2.53e-10	2.45e-13	-8.72146	19.986	-0.325	MMADHC	methylmalonic aciduria and homocystinuria, cblD type
216231_s_at	2.54e-10	2.51e-13	-8.71659	19.9644	-0.321	B2M	beta-2-microglobulin
208710_s_at	2.56e-10	2.59e-13	8.71001	19.9353	0.366	AP3D1	adaptor related protein complex 3 delta 1 subunit
225157_at	2.56e-10	2.62e-13	8.70682	19.9211	0.423	MLXIP	MLX interacting protein
218438_s_at	2.67e-10	2.82e-13	-8.6909	19.8505	-0.407	MED28	mediator complex subunit 28
223684_s_at	2.67e-10	2.83e-13	-8.6902	19.8474	-0.358	SMUG1	single-strand-selective monofunctional uracil-DNA glycosylase 1
208808_s_at	2.76e-10	2.98e-13	-8.67918	19.7986	-0.868	HMGB2	high mobility group box 2
226143_at	3.66e-10	4.04e-13	8.61287	19.5047	0.436	RAI1	retinoic acid induced 1
201863_at	3.66e-10	4.08e-13	-8.61052	19.4942	-0.232	FAM32A	family with sequence similarity 32 member A
225195_at	3.66e-10	4.16e-13	-8.60649	19.4764	-0.891	DPH3	diphthamide biosynthesis 3
202917_s_at	3.88e-10	4.48e-13	-8.59031	19.4046	-1.13	S100A8	S100 calcium binding protein A8
225097_at	3.98e-10	4.66e-13	8.58177	19.3668	0.361	HIPK2	homeodomain interacting protein kinase 2
221734_at	4.03e-10	4.87e-13	8.57227	19.3247	0.335	PRRC1	proline rich coiled-coil 1
208805_at	4.03e-10	4.87e-13	-8.57218	19.3243	-1.09	KIAA0391///PSMA6	KIAA0391///proteasome subunit alpha 6
206790_s_at	4.03e-10	4.95e-13	-8.56881	19.3093	-0.651	NDUFB1	NADH:ubiquinone oxidoreductase subunit B1
212098_at	4.06e-10	5.06e-13	8.56407	19.2883	0.404	MGAT5	mannosyl (alpha-1,6-)-glycoprotein beta-1,6-N-acetyl-glucosaminyltransferase
223065_s_at	4.19e-10	5.32e-13	-8.55292	19.2389	-0.624	STARD3NL	STARD3 N-terminal like
212626_x_at	4.19e-10	5.37e-13	-8.55112	19.2309	-0.264	HNRNPC	heterogeneous nuclear ribonucleoprotein C (C1/C2)
223416_at	4.57e-10	5.94e-13	-8.5288	19.132	-0.729	SF3B6	splicing factor 3b subunit 6
224604_at	5e-10	6.59e-13	-8.50632	19.0324	-0.478	C4orf3	chromosome 4 open reading frame 3
225702_at	5.05e-10	6.76e-13	-8.50092	19.0084	-0.377	C8orf76	chromosome 8 open reading frame 76
201318_s_at	5.08e-10	6.88e-13	-8.49686	18.9905	-0.203	MYL12B///MYL12A	myosin light chain 12B///myosin light chain 12A
226276_at	5.86e-10	8.05e-13	-8.46266	18.839	-0.864	TMEM167A	transmembrane protein 167A
201652_at	6e-10	8.35e-13	-8.4548	18.8041	-0.492	COPS5	COP9 signalosome subunit 5
203415_at	6.23e-10	8.78e-13	-8.44386	18.7556	-0.273	PDCD6	programmed cell death 6
201164_s_at	6.3e-10	9e-13	8.43849	18.7319	0.327	PUM1	pumilio RNA binding family member 1
226054_at	6.7e-10	9.69e-13	8.42245	18.6608	0.437	BRD4	bromodomain containing 4
205681_at	6.82e-10	1e-12	-8.4156	18.6305	-1.54	BCL2A1	BCL2 related protein A1
210156_s_at	6.83e-10	1.01e-12	-8.41256	18.617	-0.513	PCMT1	protein-L-isoaspartate (D-aspartate) O-methyltransferase
203732_at	7.6e-10	1.14e-12	-8.38664	18.5022	-0.334	TRIP4	thyroid hormone receptor interactor 4
206592_s_at	7.8e-10	1.19e-12	8.37846	18.466	0.308	AP3D1	adaptor related protein complex 3 delta 1 subunit
207760_s_at	8.13e-10	1.25e-12	8.36685	18.4146	0.41	NCOR2	nuclear receptor corepressor 2
209276_s_at	8.69e-10	1.35e-12	-8.34965	18.3384	-1.1	GLRX	glutaredoxin
228437_at	8.71e-10	1.37e-12	-8.34679	18.3257	-0.556	CNIH4	cornichon family AMPA receptor auxiliary protein 4
219161_s_at	8.85e-10	1.41e-12	-8.3408	18.2992	-0.763	CKLF-CMTM1///CKLF	CKLF-CMTM1 readthrough///chemokine like factor
225844_at	9.44e-10	1.53e-12	-8.32223	18.217	-0.605	POLE4	DNA polymerase epsilon 4, accessory subunit
223451_s_at	9.44e-10	1.54e-12	-8.32166	18.2145	-0.774	CKLF	chemokine like factor
201858_s_at	9.48e-10	1.56e-12	-8.31836	18.1999	-0.517	SRGN	serglycin
203360_s_at	9.57e-10	1.6e-12	-8.31373	18.1794	-0.358	GJA9-MYCBP///GJA9///MYCBP	GJA9-MYCBP readthrough///gap junction protein alpha 9///MYC binding protein
223490_s_at	9.79e-10	1.65e-12	-8.30647	18.1473	-0.517	EXOSC3	exosome component 3
216274_s_at	1.04e-09	1.77e-12	-8.29117	18.0795	-0.375	SEC11A	SEC11 homolog A, signal peptidase complex subunit
223960_s_at	1.04e-09	1.79e-12	8.28907	18.0703	0.383	CDIP1	cell death inducing p53 target 1
221058_s_at	1.04e-09	1.82e-12	-8.2855	18.0544	-0.666	CKLF	chemokine like factor
208794_s_at	1.05e-09	1.85e-12	8.28126	18.0357	0.39	SMARCA4	SWI/SNF related, matrix associated, actin dependent regulator of chromatin, subfamily a, member 4
207180_s_at	1.06e-09	1.89e-12	-8.27678	18.0159	-0.407	HTATIP2	HIV-1 Tat interactive protein 2
210296_s_at	1.06e-09	1.9e-12	-8.27553	18.0103	-0.779	PEX2	peroxisomal biogenesis factor 2
222101_s_at	1.06e-09	1.93e-12	8.27273	17.9979	0.631	DCHS1	dachsous cadherin-related 1
227942_s_at	1.09e-09	1.99e-12	-8.26578	17.9672	-0.574	CRIPT	CXXC repeat containing interactor of PDZ3 domain
211270_x_at	1.15e-09	2.12e-12	8.252	17.9062	0.3	PTBP1	polypyrimidine tract binding protein 1
224373_s_at	1.16e-09	2.17e-12	8.24633	17.8811	0.34	ND4	NADH dehydrogenase, subunit 4 (complex I)
201568_at	1.2e-09	2.28e-12	-8.23616	17.8361	-1.04	UQCRQ	ubiquinol-cytochrome c reductase complex III subunit VII
223439_at	1.2e-09	2.29e-12	-8.23496	17.8308	-0.302	NKAP	NFKB activating protein
1552773_at	1.22e-09	2.36e-12	-8.22797	17.7999	-1.4	CLEC4D	C-type lectin domain family 4 member D
226537_at	1.22e-09	2.37e-12	-8.22757	17.7981	-0.724	HINT3	histidine triad nucleotide binding protein 3
222637_at	1.23e-09	2.41e-12	-8.22355	17.7803	-0.746	COMMD10	COMM domain containing 10
224569_s_at	1.24e-09	2.46e-12	8.21945	17.7622	0.328	IRF2BP2	interferon regulatory factor 2 binding protein 2
223334_at	1.25e-09	2.5e-12	-8.21621	17.7479	-0.783	TMEM126A	transmembrane protein 126A
200096_s_at	1.28e-09	2.57e-12	-8.20946	17.718	-0.356	ATP6V0E1	ATPase H+ transporting V0 subunit e1
212620_at	1.42e-09	2.9e-12	8.18337	17.6026	0.399	ZNF609	zinc finger protein 609
202325_s_at	1.42e-09	2.91e-12	-8.18245	17.5986	-0.798	ATP5J	ATP synthase, H+ transporting, mitochondrial Fo complex subunit F6
213360_s_at	1.59e-09	3.28e-12	8.15651	17.4839	0.424	POM121C///POM121	POM121 transmembrane nucleoporin C///POM121 transmembrane nucleoporin
222636_at	1.64e-09	3.43e-12	-8.14707	17.4422	-0.415	MED28	mediator complex subunit 28
217720_at	1.79e-09	3.77e-12	-8.12628	17.3502	-0.357	CHCHD2	coiled-coil-helix-coiled-coil-helix domain containing 2
207805_s_at	1.82e-09	3.88e-12	-8.12006	17.3227	-0.259	PSMD9	proteasome 26S subunit, non-ATPase 9
209103_s_at	1.82e-09	3.91e-12	-8.11801	17.3137	-0.263	UFD1L	ubiquitin fusion degradation 1 like (yeast)
203535_at	1.82e-09	3.93e-12	-8.11702	17.3093	-0.556	S100A9	S100 calcium binding protein A9
214730_s_at	1.82e-09	3.96e-12	8.11518	17.3012	0.469	GLG1	golgi glycoprotein 1
200942_s_at	1.83e-09	4.01e-12	-8.1126	17.2898	-0.562	HSBP1	heat shock factor binding protein 1
226744_at	1.83e-09	4.06e-12	8.11	17.2783	0.373	LOC284009///METTL16	uncharacterized LOC284009///methyltransferase like 16
206584_at	1.85e-09	4.15e-12	-8.10539	17.2579	-1.33	LY96	lymphocyte antigen 96
219819_s_at	1.85e-09	4.17e-12	-8.10394	17.2516	-1	MRPS28	mitochondrial ribosomal protein S28
235117_at	1.86e-09	4.23e-12	-8.10095	17.2383	-0.733	CHAC2	ChaC cation transport regulator homolog 2
217388_s_at	1.97e-09	4.51e-12	-8.0872	17.1776	-0.849	KYNU	kynureninase
212178_s_at	2.05e-09	4.72e-12	8.07702	17.1326	0.414	POM121C	POM121 transmembrane nucleoporin C
200007_at	2.07e-09	4.8e-12	-8.07315	17.1155	-0.552	SRP14	signal recognition particle 14
202427_s_at	2.22e-09	5.21e-12	-8.05559	17.0379	-0.311	MPC2	mitochondrial pyruvate carrier 2
205173_x_at	2.23e-09	5.28e-12	-8.05274	17.0254	-0.776	CD58	CD58 molecule
1553567_s_at	2.33e-09	5.55e-12	8.04156	16.976	0.262	ATP6	ATP synthase F0 subunit 6
218439_s_at	2.33e-09	5.58e-12	-8.04035	16.9707	-0.551	COMMD10	COMM domain containing 10
208736_at	2.4e-09	5.8e-12	-8.03216	16.9345	-0.347	ARPC3	actin related protein 2/3 complex subunit 3
209732_at	2.48e-09	6.03e-12	-8.02338	16.8957	-1.25	CLEC2B	C-type lectin domain family 2 member B
202105_at	2.76e-09	6.79e-12	-7.9975	16.7815	-0.344	IGBP1	immunoglobulin (CD79A) binding protein 1
208678_at	2.76e-09	6.86e-12	-7.99542	16.7723	-0.288	ATP6V1E1	ATPase H+ transporting V1 subunit E1
202688_at	2.76e-09	6.88e-12	-7.99482	16.7697	-0.672	TNFSF10	tumor necrosis factor superfamily member 10
212137_at	2.87e-09	7.21e-12	7.98451	16.7242	0.358	LARP1	La ribonucleoprotein domain family member 1
225148_at	2.94e-09	7.44e-12	-7.97768	16.6941	-0.29	RPS19BP1	ribosomal protein S19 binding protein 1
224129_s_at	2.98e-09	7.6e-12	-7.97286	16.6728	-0.615	DPY30	dpy-30, histone methyltransferase complex regulatory subunit
1552611_a_at	2.98e-09	7.65e-12	7.9716	16.6672	0.635	JAK1	Janus kinase 1
205214_at	2.99e-09	7.72e-12	-7.96941	16.6576	-0.74	STK17B	serine/threonine kinase 17b
202918_s_at	2.99e-09	7.83e-12	-7.96644	16.6445	-1.09	HSPE1-MOB4///MOB4	HSPE1-MOB4 readthrough///MOB family member 4, phocein
204605_at	2.99e-09	7.83e-12	-7.96641	16.6443	-0.756	CGRRF1	cell growth regulator with ring finger domain 1
208716_s_at	3e-09	7.91e-12	-7.96424	16.6348	-0.89	TMCO1	transmembrane and coiled-coil domains 1
205036_at	3.09e-09	8.2e-12	-7.95617	16.5992	-0.314	LSM6	LSM6 homolog, U6 small nuclear RNA and mRNA degradation associated
225908_at	3.29e-09	8.8e-12	-7.94083	16.5315	-0.455	IAH1	isoamyl acetate-hydrolyzing esterase 1 homolog
224511_s_at	3.34e-09	8.99e-12	-7.93626	16.5113	-0.687	TXNDC17	thioredoxin domain containing 17
217769_s_at	3.43e-09	9.31e-12	-7.92858	16.4775	-0.344	POMP	proteasome maturation protein
224779_s_at	3.47e-09	9.49e-12	-7.92434	16.4588	-0.628	FAM96A	family with sequence similarity 96 member A
217971_at	3.47e-09	9.53e-12	-7.92333	16.4544	-0.868	LAMTOR3	late endosomal/lysosomal adaptor, MAPK and MTOR activator 3
203152_at	3.6e-09	9.95e-12	-7.91395	16.413	-0.759	MRPL40	mitochondrial ribosomal protein L40
228019_s_at	3.69e-09	1.03e-11	-7.90718	16.3831	-0.857	MRPS18C	mitochondrial ribosomal protein S18C
1552701_a_at	3.75e-09	1.05e-11	-7.90188	16.3598	-0.927	CARD16	caspase recruitment domain family member 16
222402_at	3.92e-09	1.11e-11	-7.89083	16.3111	-0.582	POMP	proteasome maturation protein
202635_s_at	4.12e-09	1.17e-11	-7.87864	16.2574	-1.28	POLR2K	RNA polymerase II subunit K
225200_at	4.13e-09	1.18e-11	-7.8766	16.2484	-0.456	DPH3	diphthamide biosynthesis 3
213390_at	4.17e-09	1.2e-11	7.87307	16.2328	0.327	ZC3H4	zinc finger CCCH-type containing 4
222530_s_at	4.28e-09	1.24e-11	-7.86618	16.2025	-0.633	MKKS	McKusick-Kaufman syndrome
208737_at	4.3e-09	1.25e-11	-7.86361	16.1912	-0.558	ATP6V1G1	ATPase H+ transporting V1 subunit G1
1555728_a_at	4.3e-09	1.26e-11	-7.86214	16.1847	-0.971	MS4A4A	membrane spanning 4-domains A4A
228851_s_at	4.52e-09	1.33e-11	-7.84982	16.1304	-0.378	ENSA	endosulfine alpha
201480_s_at	4.56e-09	1.35e-11	7.84665	16.1165	0.284	SUPT5H	SPT5 homolog, DSIF elongation factor subunit
225593_at	5.03e-09	1.5e-11	-7.82334	16.0138	-0.321	LSM10	LSM10, U7 small nuclear RNA associated
218027_at	5.03e-09	1.51e-11	-7.82258	16.0105	-0.654	MRPL15	mitochondrial ribosomal protein L15
216942_s_at	5.26e-09	1.59e-11	-7.81122	15.9605	-0.816	CD58	CD58 molecule
218248_at	5.29e-09	1.61e-11	-7.80881	15.9499	-0.429	FAM111A	family with sequence similarity 111 member A
208772_at	5.4e-09	1.66e-11	7.80202	15.92	0.29	ANKHD1-EIF4EBP3///ANKHD1	ANKHD1-EIF4EBP3 readthrough///ankyrin repeat and KH domain containing 1
216306_x_at	5.4e-09	1.66e-11	7.80172	15.9186	0.281	MIR4745///PTBP1	microRNA 4745///polypyrimidine tract binding protein 1
208713_at	5.54e-09	1.72e-11	7.79424	15.8857	0.331	HNRNPUL1	heterogeneous nuclear ribonucleoprotein U like 1
200620_at	5.54e-09	1.72e-11	-7.79358	15.8828	-0.314	TMEM59	transmembrane protein 59
202697_at	5.69e-09	1.8e-11	-7.78456	15.8432	-0.287	NUDT21	nudix hydrolase 21
202279_at	5.69e-09	1.8e-11	-7.78399	15.8406	-0.88	C14orf2	chromosome 14 open reading frame 2
226963_at	5.69e-09	1.81e-11	-7.78337	15.8379	-0.618	BTF3L4	basic transcription factor 3 like 4
203960_s_at	5.69e-09	1.81e-11	-7.78239	15.8336	-0.736	HSPB11	heat shock protein family B (small) member 11
211098_x_at	5.89e-09	1.89e-11	-7.77385	15.796	-0.589	TMCO1	transmembrane and coiled-coil domains 1
210093_s_at	5.89e-09	1.9e-11	-7.77254	15.7903	-0.612	MAGOHB///MAGOH	mago homolog B, exon junction complex core component///mago homolog, exon junction complex core component
203897_at	6.04e-09	1.97e-11	-7.76456	15.7552	-0.421	LYRM1	LYR motif containing 1
218201_at	6.04e-09	1.97e-11	-7.76451	15.7549	-0.754	NDUFB2	NADH:ubiquinone oxidoreductase subunit B2
209369_at	6.05e-09	1.98e-11	-7.763	15.7483	-1.18	ANXA3	annexin A3
227813_at	6.2e-09	2.04e-11	-7.75636	15.7191	-0.46	THAP6	THAP domain containing 6
219129_s_at	6.7e-09	2.22e-11	-7.73798	15.6383	-0.5	SAP30L	SAP30 like
209507_at	7.07e-09	2.36e-11	-7.72489	15.5808	-0.572	RPA3	replication protein A3
219356_s_at	7.15e-09	2.39e-11	-7.72148	15.5658	-0.999	CHMP5	charged multivesicular body protein 5
219288_at	7.25e-09	2.44e-11	-7.71707	15.5464	-0.67	C3orf14	chromosome 3 open reading frame 14
218643_s_at	7.28e-09	2.47e-11	-7.71485	15.5366	-0.684	CRIPT	CXXC repeat containing interactor of PDZ3 domain
217329_x_at	7.43e-09	2.53e-11	-7.70947	15.513	-1.08
210616_s_at	7.7e-09	2.64e-11	7.70031	15.4727	0.35	SEC31A	SEC31 homolog A, COPII coat complex component
218085_at	7.71e-09	2.66e-11	-7.6984	15.4643	-1.12	CHMP5	charged multivesicular body protein 5
225049_at	7.71e-09	2.67e-11	-7.69766	15.4611	-0.732	BLOC1S2	biogenesis of lysosomal organelles complex 1 subunit 2
212631_at	7.74e-09	2.69e-11	-7.69558	15.452	-0.633	STX7	syntaxin 7
202189_x_at	7.85e-09	2.75e-11	7.69134	15.4334	0.294	MIR4745///PTBP1	microRNA 4745///polypyrimidine tract binding protein 1
213846_at	7.92e-09	2.79e-11	-7.68762	15.417	-1.17	COX7C	cytochrome c oxidase subunit 7C
212456_at	7.92e-09	2.8e-11	7.68685	15.4136	0.3	CLUH	clustered mitochondria homolog
210639_s_at	7.92e-09	2.81e-11	-7.68611	15.4104	-0.585	ATG5	autophagy related 5
214329_x_at	7.97e-09	2.85e-11	-7.68294	15.3964	-0.776	TNFSF10	tumor necrosis factor superfamily member 10
203457_at	7.97e-09	2.86e-11	-7.68254	15.3947	-0.485	STX7	syntaxin 7
210532_s_at	7.97e-09	2.88e-11	-7.68118	15.3887	-0.984	C14orf2	chromosome 14 open reading frame 2
218339_at	8.02e-09	2.91e-11	-7.67872	15.3779	-0.57	MRPL22	mitochondrial ribosomal protein L22
225629_s_at	8.41e-09	3.06e-11	7.66724	15.3275	0.46	ZBTB4	zinc finger and BTB domain containing 4
208598_s_at	8.42e-09	3.08e-11	7.66588	15.3215	0.348	HUWE1	HECT, UBA and WWE domain containing 1, E3 ubiquitin protein ligase
208898_at	8.5e-09	3.14e-11	-7.6616	15.3027	-0.469	ATP6V1D	ATPase H+ transporting V1 subunit D
210768_x_at	8.5e-09	3.16e-11	-7.66046	15.2977	-0.684	TMCO1	transmembrane and coiled-coil domains 1
222436_s_at	8.5e-09	3.16e-11	-7.66043	15.2976	-0.342	RNF103-CHMP3///CHMP3///RNF103	RNF103-CHMP3 readthrough///charged multivesicular body protein 3///ring finger protein 103
201012_at	8.5e-09	3.18e-11	-7.65925	15.2924	-0.98	ANXA1	annexin A1
212520_s_at	8.5e-09	3.19e-11	7.65852	15.2892	0.452	SMARCA4	SWI/SNF related, matrix associated, actin dependent regulator of chromatin, subfamily a, member 4
200000_s_at	8.58e-09	3.23e-11	7.65537	15.2754	0.39	PRPF8	pre-mRNA processing factor 8
213763_at	8.69e-09	3.29e-11	7.65145	15.2582	0.413	HIPK2	homeodomain interacting protein kinase 2
213366_x_at	8.7e-09	3.34e-11	-7.64809	15.2434	-0.849	ATP5C1	ATP synthase, H+ transporting, mitochondrial F1 complex, gamma polypeptide 1
219015_s_at	8.7e-09	3.35e-11	-7.64795	15.2428	-0.807	ALG13	ALG13, UDP-N-acetylglucosaminyltransferase subunit
205664_at	8.7e-09	3.35e-11	-7.64795	15.2428	-0.553	KIN	Kin17 DNA and RNA binding protein
218830_at	8.87e-09	3.43e-11	-7.64275	15.22	-0.906	RPL26L1	ribosomal protein L26 like 1
208679_s_at	9.18e-09	3.56e-11	-7.63417	15.1823	-0.234	ARPC2	actin related protein 2/3 complex subunit 2
218381_s_at	9.27e-09	3.61e-11	7.63102	15.1685	0.357	U2AF2	U2 small nuclear RNA auxiliary factor 2
222609_s_at	9.28e-09	3.64e-11	-7.6292	15.1605	-0.325	EXOSC1	exosome component 1
217728_at	9.28e-09	3.65e-11	-7.62856	15.1577	-0.353	S100A6	S100 calcium binding protein A6
211368_s_at	9.44e-09	3.75e-11	-7.6226	15.1316	-0.605	CASP1	caspase 1
213341_at	9.44e-09	3.76e-11	-7.62208	15.1293	-0.476	FEM1C	fem-1 homolog C
204350_s_at	9.44e-09	3.78e-11	-7.62102	15.1246	-0.728	MED7	mediator complex subunit 7
202113_s_at	9.44e-09	3.79e-11	-7.62083	15.1238	-0.522	SNX2	sorting nexin 2
225309_at	9.54e-09	3.84e-11	-7.61755	15.1094	-0.632	PHF5A	PHD finger protein 5A
204971_at	9.67e-09	3.91e-11	-7.61347	15.0915	-1.22	CSTA	cystatin A
218357_s_at	9.91e-09	4.03e-11	-7.60712	15.0637	-0.915	TIMM8B	translocase of inner mitochondrial membrane 8 homolog B
201290_at	9.92e-09	4.06e-11	-7.60562	15.0571	-0.357	SEC11A	SEC11 homolog A, signal peptidase complex subunit
212429_s_at	9.92e-09	4.08e-11	7.60419	15.0508	0.263	GTF3C2	general transcription factor IIIC subunit 2
201498_at	9.92e-09	4.09e-11	7.60392	15.0496	0.278	USP7	ubiquitin specific peptidase 7
202230_s_at	9.92e-09	4.11e-11	7.6029	15.0451	0.374	CHERP	calcium homeostasis endoplasmic reticulum protein
214728_x_at	1.02e-08	4.27e-11	7.59454	15.0085	0.295	SMARCA4	SWI/SNF related, matrix associated, actin dependent regulator of chromatin, subfamily a, member 4
218183_at	1.02e-08	4.27e-11	7.59447	15.0082	0.309	CDIP1	cell death inducing p53 target 1
226032_at	1.03e-08	4.31e-11	7.5925	14.9995	0.269	CASP2	caspase 2
218732_at	1.03e-08	4.33e-11	-7.59113	14.9936	-0.551	PTRH2	peptidyl-tRNA hydrolase 2
209448_at	1.03e-08	4.36e-11	-7.58965	14.987	-0.431	HTATIP2	HIV-1 Tat interactive protein 2
232487_at	1.06e-08	4.5e-11	-7.58298	14.9578	-0.618	SFT2D1	SFT2 domain containing 1
201573_s_at	1.07e-08	4.56e-11	-7.57961	14.9431	-0.348	ETF1	eukaryotic translation termination factor 1
205711_x_at	1.08e-08	4.63e-11	-7.57651	14.9295	-0.788	ATP5C1	ATP synthase, H+ transporting, mitochondrial F1 complex, gamma polypeptide 1
202543_s_at	1.08e-08	4.66e-11	-7.57512	14.9234	-1.02	GMFB	glia maturation factor beta
208870_x_at	1.08e-08	4.67e-11	-7.57449	14.9206	-0.777	ATP5C1	ATP synthase, H+ transporting, mitochondrial F1 complex, gamma polypeptide 1
226775_at	1.08e-08	4.69e-11	-7.57381	14.9176	-0.402	ENY2	ENY2, transcription and export complex 2 subunit
231862_at	1.08e-08	4.71e-11	7.57256	14.9121	0.47	CBX5	chromobox 5
204774_at	1.08e-08	4.71e-11	-7.57255	14.9121	-1.26	EVI2A	ecotropic viral integration site 2A
203800_s_at	1.08e-08	4.75e-11	-7.57076	14.9042	-0.366	MRPS14	mitochondrial ribosomal protein S14
204385_at	1.09e-08	4.82e-11	-7.56778	14.8912	-0.547	KYNU	kynureninase
214005_at	1.1e-08	4.88e-11	-7.56504	14.8792	-0.576	GGCX	gamma-glutamyl carboxylase
203138_at	1.16e-08	5.18e-11	-7.55181	14.8212	-1.1	HAT1	histone acetyltransferase 1
229418_at	1.25e-08	5.58e-11	7.53535	14.7491	0.268	FAM222B	family with sequence similarity 222 member B
221492_s_at	1.26e-08	5.65e-11	-7.53249	14.7366	-0.46	ATG3	autophagy related 3
204093_at	1.26e-08	5.67e-11	-7.53186	14.7338	-0.388	CCNH	cyclin H
208858_s_at	1.28e-08	5.82e-11	7.52624	14.7092	0.471	ESYT1	extended synaptotagmin 1
230098_at	1.28e-08	5.82e-11	-7.52607	14.7085	-0.644	PHF20L1	PHD finger protein 20-like 1
209782_s_at	1.29e-08	5.88e-11	7.52401	14.6995	0.384	DBP	D-box binding PAR bZIP transcription factor
214512_s_at	1.3e-08	5.93e-11	-7.52197	14.6905	-1.2	SUB1	SUB1 homolog, transcriptional regulator

## Sheet: GSE15573 top table
ID	adj.P.Val	P.Value	t	B	logFC	Gene.symbol	Gene.title
ILMN_1755092	3.41e-06	7.01e-11	9.3121	14.0764	0.694	FAM110A	family with sequence similarity 110 member A
ILMN_1730628	1.01e-05	4.15e-10	-8.65171	12.5229	-1.35	RNASE2	ribonuclease A family member 2
ILMN_1729801	3.47e-05	2.14e-09	-8.06035	11.0741	-1.54	S100A8	S100 calcium binding protein A8
ILMN_1714991	0.000227	2.3e-08	-7.22836	8.94987	-1.03	S100A9	S100 calcium binding protein A9
ILMN_1762037	0.000227	2.33e-08	7.22372	8.93779	0.324	TEX261	testis expressed 261
ILMN_1718610	0.0002716	3.8e-08	7.05601	8.49843	0.692	ARHGAP17	Rho GTPase activating protein 17
ILMN_1738681	0.0002716	3.9e-08	7.04635	8.47303	0.822	NUP62	nucleoporin 62
ILMN_1713450	0.00040602	6.67e-08	-6.86324	7.98935	-0.279	MYL6B	myosin light chain 6B
ILMN_1767549	0.00044028	8.14e-08	-6.79553	7.80956	-0.693	BLOC1S1	biogenesis of lysosomal organelles complex 1 subunit 1
ILMN_1673215	0.00045161	1.1e-07	6.69289	7.53609	0.503	PCBP1	poly(rC) binding protein 1
ILMN_1735930	0.00045161	1.12e-07	6.68597	7.51762	0.473	KLF2	Kruppel like factor 2
ILMN_1787461	0.00045161	1.15e-07	6.67918	7.49948	0.934	RUNX3	runt related transcription factor 3
ILMN_1769118	0.00045161	1.21e-07	6.66198	7.45352	0.596	SEPT9	septin 9
ILMN_2038776	0.00056129	1.61e-07	-6.56325	7.18918	-1.07	TXN	thioredoxin
ILMN_1703791	0.00061649	1.92e-07	6.50511	7.03308	0.386	ANXA7	annexin A7
ILMN_1702273	0.00061649	2.03e-07	6.48642	6.98283	0.864	HNRNPH1	heterogeneous nuclear ribonucleoprotein H1 (H)
ILMN_1652722	0.00063696	2.33e-07	-6.43843	6.85367	-0.772	C14orf2	chromosome 14 open reading frame 2
ILMN_1664172	0.00063696	2.47e-07	6.41972	6.80327	0.472	GNE	glucosamine (UDP-N-acetyl)-2-epimerase/N-acetylmannosamine kinase
ILMN_1774901	0.00063696	2.61e-07	-6.40074	6.75208	-0.565	GDPD3	glycerophosphodiester phosphodiesterase domain containing 3
ILMN_1658269	0.00063696	2.62e-07	6.40013	6.75044	0.466	NUP93	nucleoporin 93
ILMN_1807767	0.0008114	3.5e-07	6.30221	6.48598	0.535	GSE1	Gse1 coiled-coil protein
ILMN_1708328	0.00083896	3.79e-07	6.27533	6.41327	0.416	RAB11FIP3	RAB11 family interacting protein 3
ILMN_1809013	0.00084415	3.99e-07	-6.25832	6.3672	-0.766	MYL6	myosin light chain 6
ILMN_1743763	0.0008544	4.33e-07	6.23039	6.29154	0.434	TJAP1	tight junction associated protein 1
ILMN_1760320	0.0008544	4.53e-07	6.21518	6.2503	0.252	GNB1	G protein subunit beta 1
ILMN_1752046	0.0008544	4.56e-07	6.21307	6.2446	0.51	SH2B3	SH2B adaptor protein 3
ILMN_1800420	0.00089286	4.95e-07	6.18562	6.17014	0.252	RNF214	ring finger protein 214
ILMN_1797342	0.00089375	5.14e-07	6.17308	6.13611	0.455	FNBP1	formin binding protein 1
ILMN_1764577	0.00093806	5.59e-07	6.14507	6.06007	0.385	MFNG	MFNG O-fucosylpeptide 3-beta-N-acetylglucosaminyltransferase
ILMN_1696584	0.00095398	5.88e-07	-6.12806	6.01385	-1.45	ORM1	orosomucoid 1
ILMN_1780898	0.00095729	6.29e-07	6.10502	5.95122	0.706	PRKCH	protein kinase C eta
ILMN_1756541	0.00095729	6.48e-07	6.09529	5.92476	0.557	MXD4	MAX dimerization protein 4
ILMN_1733956	0.00095729	6.57e-07	6.09059	5.91198	0.4	IARS	isoleucyl-tRNA synthetase
ILMN_1760201	0.00095729	6.81e-07	6.07868	5.87959	0.853	DNMT1	DNA (cytosine-5-)-methyltransferase 1
ILMN_1684349	0.00095729	6.88e-07	6.07523	5.8702	1.1	IL2RB	interleukin 2 receptor subunit beta
ILMN_1751368	0.00096613	7.14e-07	6.06271	5.83614	0.693	HNRNPD	heterogeneous nuclear ribonucleoprotein D
ILMN_1739274	0.00099932	7.59e-07	6.04222	5.78036	0.452	PDHB	pyruvate dehydrogenase (lipoamide) beta
ILMN_1686871	0.00107783	8.41e-07	6.00796	5.68706	0.587	PARP1	poly(ADP-ribose) polymerase 1
ILMN_1711227	0.00115621	9.26e-07	5.97577	5.59934	0.321	GMDS	GDP-mannose 4,6-dehydratase
ILMN_1715032	0.00117335	9.74e-07	5.95894	5.55345	0.497	PHRF1	PHD and ring finger domains 1
ILMN_1810228	0.00117335	9.95e-07	5.9517	5.53369	0.383	TTF2	transcription termination factor 2
ILMN_1803398	0.00117335	1.03e-06	5.94032	5.50266	0.521	SRF	serum response factor
ILMN_1751020	0.00117335	1.04e-06	5.93742	5.49473	0.394	PACSIN1	protein kinase C and casein kinase substrate in neurons 1
ILMN_1713156	0.00117335	1.08e-06	-5.9236	5.45704	-0.612
ILMN_1712389	0.00117335	1.11e-06	-5.91658	5.43786	-0.713	CKLF	chemokine like factor
ILMN_1726683	0.00117335	1.11e-06	5.91563	5.43527	0.601	TMEM109	transmembrane protein 109
ILMN_1672728	0.00121061	1.17e-06	5.89798	5.3871	0.445	KCTD5	potassium channel tetramerization domain containing 5
ILMN_1679929	0.0013274	1.31e-06	5.86016	5.2838	0.471	KLF13	Kruppel like factor 13
ILMN_1718428	0.00143373	1.44e-06	-5.82752	5.1946	-1.04	NDUFB3	NADH:ubiquinone oxidoreductase subunit B3
ILMN_1761996	0.00147715	1.52e-06	5.8108	5.1489	0.576	SRSF5	serine and arginine rich splicing factor 5
ILMN_1792473	0.00156085	1.68e-06	-5.7757	5.05291	-0.57	AIF1	allograft inflammatory factor 1
ILMN_1808568	0.00156085	1.69e-06	5.77442	5.04941	0.309	PYCR2	pyrroline-5-carboxylate reductase family member 2
ILMN_1691379	0.00156085	1.7e-06	-5.77292	5.04532	-0.77	UBL5	ubiquitin like 5
ILMN_1706824	0.0015679	1.77e-06	5.7597	5.00914	0.399	DNAAF5	dynein axonemal assembly factor 5
ILMN_1761804	0.0015679	1.77e-06	5.75905	5.00736	0.327	ALDH9A1	aldehyde dehydrogenase 9 family member A1
ILMN_1657188	0.00159802	1.84e-06	5.74668	4.9735	0.391	FOXJ3	forkhead box J3
ILMN_1673023	0.00164345	1.92e-06	5.7314	4.93171	0.331	EP400	E1A binding protein p400
ILMN_1693227	0.00168942	2.04e-06	5.71204	4.87871	0.417	ZC3H7A	zinc finger CCCH-type containing 7A
ILMN_1711270	0.00168942	2.05e-06	5.71068	4.87498	0.495	SUGP2	SURP and G-patch domain containing 2
ILMN_1797336	0.00184527	2.27e-06	-5.67561	4.77896	-0.248	ACOT13	acyl-CoA thioesterase 13
ILMN_1699772	0.00202629	2.57e-06	-5.63492	4.66749	-0.574	RRAGD	Ras related GTP binding D
ILMN_1653200	0.00202629	2.58e-06	-5.63343	4.66342	-0.428	SLC22A17	solute carrier family 22 member 17
ILMN_1799153	0.0022692	2.94e-06	5.59031	4.54525	0.387	STK38	serine/threonine kinase 38
ILMN_1720124	0.00228175	3e-06	5.58258	4.52408	0.579	RCC2	regulator of chromosome condensation 2
ILMN_1690844	0.00228175	3.05e-06	5.57804	4.51162	0.463
ILMN_1666049	0.00231562	3.14e-06	-5.56802	4.48417	-0.667	NUP214	nucleoporin 214
ILMN_1743806	0.00237773	3.27e-06	5.55417	4.4462	0.286	MIF4GD	MIF4G domain containing
ILMN_1786048	0.00241576	3.37e-06	5.54393	4.41814	0.534	HNRNPR	heterogeneous nuclear ribonucleoprotein R
ILMN_1736015	0.00249234	3.53e-06	5.52865	4.37623	0.262	JADE1	jade family PHD finger 1
ILMN_1721978	0.00249455	3.67e-06	5.51597	4.34145	0.633	CARD11	caspase recruitment domain family member 11
ILMN_1720287	0.00249455	3.68e-06	5.51484	4.33837	0.293	E4F1	E4F transcription factor 1
ILMN_1718537	0.00249455	3.69e-06	5.51415	4.33648	0.465	HPS6	HPS6, biogenesis of lysosomal organelles complex 2 subunit 3
ILMN_1667043	0.00258326	3.87e-06	5.49789	4.29188	0.347	EIF4A3	eukaryotic translation initiation factor 4A3
ILMN_1660368	0.00258622	3.93e-06	5.49297	4.27839	0.424	TRRAP	transformation/transcription domain associated protein
ILMN_1669650	0.00261215	4.02e-06	-5.48516	4.25698	-0.998	SLPI	secretory leukocyte peptidase inhibitor
ILMN_1716465	0.00263211	4.11e-06	-5.4782	4.23789	-0.724	RBP7	retinol binding protein 7
ILMN_1710697	0.0026612	4.21e-06	-5.47017	4.21587	-0.297	BUD31	BUD31 homolog
ILMN_1703538	0.00283067	4.56e-06	-5.44325	4.14205	-0.704	AIF1	allograft inflammatory factor 1
ILMN_1688580	0.00283067	4.62e-06	-5.43909	4.13063	-1.31	CAMP	cathelicidin antimicrobial peptide
ILMN_1692770	0.00283067	4.7e-06	5.43336	4.11492	0.55
ILMN_1813236	0.00283067	4.82e-06	5.42514	4.09239	0.264	C6orf136	chromosome 6 open reading frame 136
ILMN_1777118	0.00283067	4.82e-06	5.42513	4.09235	0.326	INTS9	integrator complex subunit 9
ILMN_1670302	0.00283067	4.82e-06	-5.42452	4.09069	-0.511	HK3	hexokinase 3
ILMN_1697670	0.00301773	5.21e-06	5.39917	4.02116	0.353	SRRM1	serine and arginine repetitive matrix 1
ILMN_1680314	0.00304227	5.31e-06	-5.39252	4.00291	-1.14	TXN	thioredoxin
ILMN_1875342	0.00331677	5.86e-06	5.35978	3.91311	0.35
ILMN_1778177	0.00335888	6.04e-06	5.34958	3.88516	0.37	ZNF207	zinc finger protein 207
ILMN_1784785	0.00335888	6.07e-06	5.34789	3.88052	0.377	COPS7B	COP9 signalosome subunit 7B
ILMN_1761069	0.00371115	6.79e-06	5.3102	3.77716	0.211	UVRAG	UV radiation resistance associated
ILMN_1753890	0.00371115	6.86e-06	-5.30709	3.76862	-0.49	IFT20	intraflagellar transport 20
ILMN_1856315	0.00384635	7.19e-06	5.29145	3.72574	0.281
ILMN_1753353	0.00388097	7.33e-06	5.2848	3.70752	0.326	SLBP	stem-loop binding protein
ILMN_1779404	0.00390517	7.46e-06	5.27912	3.69193	0.463	PUF60	poly(U) binding splicing factor 60
ILMN_1812976	0.00394706	7.67e-06	5.26964	3.66595	0.204	DDX54	DEAD-box helicase 54
ILMN_1779014	0.00394706	7.74e-06	5.26686	3.65831	0.377	TSPYL1	TSPY like 1
ILMN_1664723	0.00394706	7.95e-06	5.25783	3.63356	0.389	SLC52A2	solute carrier family 52 member 2
ILMN_1731107	0.00394706	7.97e-06	5.257	3.63129	0.45	CCDC92	coiled-coil domain containing 92
ILMN_1732537	0.00394706	7.98e-06	5.25629	3.62934	0.33	DNAAF5	dynein axonemal assembly factor 5
ILMN_1880342	0.00394706	8.12e-06	5.25049	3.61344	0.317
ILMN_1756674	0.00394706	8.14e-06	-5.24994	3.61193	-0.517	ATP5E	ATP synthase, H+ transporting, mitochondrial F1 complex, epsilon subunit
ILMN_1775522	0.00394706	8.21e-06	5.24694	3.60371	0.572	MAGED1	MAGE family member D1
ILMN_1829845	0.00394706	8.31e-06	5.24312	3.59324	0.974
ILMN_1736548	0.00394706	8.39e-06	5.23956	3.58348	0.481	PHACTR4	phosphatase and actin regulator 4
ILMN_1666385	0.00394706	8.46e-06	5.23702	3.57651	0.448	CALM3	calmodulin 3
ILMN_1746481	0.00394706	8.51e-06	-5.23501	3.57101	-0.661
ILMN_1839750	0.00404916	8.81e-06	-5.22331	3.53894	-0.348	LOC101929243	uncharacterized LOC101929243
ILMN_1677043	0.00407234	8.98e-06	5.21719	3.52216	0.337	AKR7A2	aldo-keto reductase family 7 member A2
ILMN_1731785	0.00407234	9.03e-06	-5.21516	3.51659	-0.567	ORM2	orosomucoid 2
ILMN_1710873	0.00410585	9.25e-06	5.20704	3.49435	0.527	ZNF330	zinc finger protein 330
ILMN_1712517	0.00410585	9.34e-06	5.20405	3.48614	0.319	ZNF696	zinc finger protein 696
ILMN_1676899	0.00410585	9.36e-06	5.20326	3.48399	0.226	YEATS2	YEATS domain containing 2
ILMN_1724533	0.00413671	9.59e-06	-5.19504	3.46146	-1.37	LY96	lymphocyte antigen 96
ILMN_1729980	0.00413671	9.6e-06	5.19479	3.46078	0.414	RNF216	ring finger protein 216
ILMN_1772369	0.00416335	9.75e-06	5.1897	3.44683	0.33	PDHA1	pyruvate dehydrogenase (lipoamide) alpha 1
ILMN_1722276	0.0041832	9.88e-06	5.18501	3.43398	0.336	PAFAH1B1	platelet activating factor acetylhydrolase 1b regulatory subunit 1
ILMN_1799765	0.0041832	9.97e-06	-5.18199	3.4257	-0.532	RAB24	RAB24, member RAS oncogene family
ILMN_1756928	0.0041832	1e-05	5.17943	3.41868	0.542
ILMN_1761464	0.00420583	1.02e-05	5.17478	3.40594	0.651	CD74	CD74 molecule
ILMN_1678652	0.00450903	1.1e-05	5.14868	3.33444	0.178	TCTN3	tectonic family member 3
ILMN_1746257	0.00452444	1.12e-05	5.14205	3.31629	0.251	DAZAP1	DAZ associated protein 1
ILMN_1662334	0.00452444	1.12e-05	5.14197	3.31605	0.536	DNAJA3	DnaJ heat shock protein family (Hsp40) member A3
ILMN_1653432	0.00456285	1.14e-05	5.13638	3.30077	0.614	HNRNPDL	heterogeneous nuclear ribonucleoprotein D like
ILMN_1656931	0.00456626	1.15e-05	5.1334	3.2926	0.495	GIMAP6	GTPase, IMAP family member 6
ILMN_1680193	0.00468146	1.2e-05	5.12081	3.25812	0.303	PAXIP1	PAX interacting protein 1
ILMN_1652407	0.00468146	1.2e-05	5.11914	3.25355	0.284	ZMYND8	zinc finger MYND-type containing 8
ILMN_1661574	0.00468146	1.21e-05	-5.11701	3.24771	-0.616	ATP5J	ATP synthase, H+ transporting, mitochondrial Fo complex subunit F6
ILMN_1800787	0.0048052	1.25e-05	5.10563	3.21657	0.677	RFTN1	raftlin, lipid raft linker 1
ILMN_1812474	0.00481318	1.27e-05	5.10246	3.20786	0.41	TFG	TRK-fused gene
ILMN_1693438	0.00489572	1.3e-05	5.0939	3.18444	0.317	FBXL12	F-box and leucine rich repeat protein 12
ILMN_1799848	0.00489572	1.31e-05	-5.0913	3.17732	-0.739	ANKRD22	ankyrin repeat domain 22
ILMN_1768534	0.00489572	1.32e-05	5.08901	3.17106	0.603	BHLHE40	basic helix-loop-helix family member e40
ILMN_1700628	0.00500181	1.36e-05	5.07929	3.14445	0.479	DDX24	DEAD-box helicase 24
ILMN_1691843	0.00515497	1.41e-05	5.06667	3.10991	0.384	RNPS1	RNA binding protein with serine rich domain 1
ILMN_1699521	0.00515984	1.42e-05	5.06384	3.10218	0.537
ILMN_1795719	0.0054069	1.5e-05	5.04569	3.05252	0.431	RPA1	replication protein A1
ILMN_1795128	0.00543397	1.52e-05	5.04155	3.04118	0.324
ILMN_1786211	0.00562364	1.58e-05	5.0276	3.00304	0.279	HERC1	HECT and RLD domain containing E3 ubiquitin protein ligase family member 1
ILMN_1812281	0.00566851	1.61e-05	-5.02186	2.98734	-1.17	ARG1	arginase 1
ILMN_1718023	0.00566851	1.62e-05	5.02008	2.98248	0.249	APEH	acylaminoacyl-peptide hydrolase
ILMN_1669377	0.00575694	1.66e-05	5.01229	2.96118	0.362	AP4B1	adaptor related protein complex 4 beta 1 subunit
ILMN_1717366	0.00575694	1.67e-05	5.01011	2.95521	0.229	MDFIC	MyoD family inhibitor domain containing
ILMN_1785795	0.00580034	1.69e-05	5.00523	2.94185	0.362	METAP1	methionyl aminopeptidase 1
ILMN_1713026	0.00586156	1.73e-05	4.99727	2.92012	0.46	EDEM1	ER degradation enhancing alpha-mannosidase like protein 1
ILMN_1717594	0.00586156	1.74e-05	-4.9964	2.91772	-0.431	AP5B1	adaptor related protein complex 5 beta 1 subunit
ILMN_1689953	0.00586156	1.75e-05	4.99446	2.91243	0.719	CD81	CD81 molecule
ILMN_1798021	0.00586156	1.76e-05	4.9924	2.90678	0.651	BICDL1	BICD family like cargo adaptor 1
ILMN_1762713	0.00613319	1.85e-05	-4.97492	2.85903	-0.838	MCEMP1	mast cell expressed membrane protein 1
ILMN_1781047	0.00621416	1.89e-05	4.96825	2.8408	0.391	FRMD8	FERM domain containing 8
ILMN_1755954	0.00650926	1.99e-05	-4.9503	2.79178	-0.397	CPEB3	cytoplasmic polyadenylation element binding protein 3
ILMN_1811077	0.00650926	2e-05	-4.94818	2.78599	-0.497	LHFPL2	lipoma HMGIC fusion partner-like 2
ILMN_1768449	0.00653272	2.03e-05	4.94475	2.77661	0.315	PRPSAP1	phosphoribosyl pyrophosphate synthetase associated protein 1
ILMN_1733927	0.00657849	2.07e-05	-4.93823	2.75882	-0.433	TCEB2	transcription elongation factor B subunit 2
ILMN_1815941	0.00657849	2.08e-05	4.93659	2.75434	0.24	SMAD7	SMAD family member 7
ILMN_1662658	0.00657849	2.08e-05	4.9358	2.75219	0.538	PUS1	pseudouridylate synthase 1
ILMN_1716988	0.00658492	2.1e-05	4.9333	2.74537	0.234	OPN3	opsin 3
ILMN_1737857	0.00678141	2.17e-05	-4.92128	2.71254	-0.405	GTF2B	general transcription factor IIB
ILMN_1673252	0.0068648	2.22e-05	4.91438	2.69371	0.375	AIMP2	aminoacyl tRNA synthetase complex interacting multifunctional protein 2
ILMN_1820295	0.0068648	2.23e-05	4.9129	2.68967	0.236
ILMN_1798804	0.006963	2.27e-05	-4.90601	2.67087	-0.58	SRPK1	SRSF protein kinase 1
ILMN_1768930	0.00699415	2.3e-05	4.90226	2.66064	0.37	U2AF2	U2 small nuclear RNA auxiliary factor 2
ILMN_1745964	0.00699415	2.31e-05	4.90032	2.65533	0.279	IRAK2	interleukin 1 receptor associated kinase 2
ILMN_1711573	0.00700521	2.33e-05	4.89738	2.64732	0.658	CD96	CD96 molecule
ILMN_1725642	0.00700521	2.35e-05	4.89525	2.64151	0.399	SUMO3	small ubiquitin-like modifier 3
ILMN_1860954	0.00700521	2.38e-05	-4.89032	2.62806	-0.476
ILMN_1676984	0.00700521	2.39e-05	-4.88987	2.62684	-0.47	DDIT3	DNA damage inducible transcript 3
ILMN_1656628	0.00700521	2.39e-05	4.88951	2.62587	0.344	WDR4	WD repeat domain 4
ILMN_1736567	0.00719225	2.47e-05	4.87864	2.59622	0.704	CD74	CD74 molecule
ILMN_1704870	0.00720671	2.49e-05	-4.87596	2.58891	-1	PGLYRP1	peptidoglycan recognition protein 1
ILMN_1661664	0.00727321	2.52e-05	4.87088	2.57506	0.25
ILMN_1772929	0.00747242	2.62e-05	-4.85836	2.54093	-0.695	ATP5J	ATP synthase, H+ transporting, mitochondrial Fo complex subunit F6
ILMN_1669015	0.00747242	2.64e-05	4.85624	2.53515	0.298	XPNPEP1	X-prolyl aminopeptidase 1
ILMN_1656287	0.00747242	2.64e-05	4.85556	2.5333	0.758	SPOCK2	sparc/osteonectin, cwcv and kazal-like domains proteoglycan (testican) 2
ILMN_1757361	0.00747242	2.65e-05	-4.85394	2.52888	-0.525	NCF4	neutrophil cytosolic factor 4
ILMN_1703246	0.00747529	2.67e-05	4.85187	2.52324	0.294	SBF1	SET binding factor 1
ILMN_1797310	0.00772224	2.78e-05	-4.8385	2.4868	-0.374	ATP6V1D	ATPase H+ transporting V1 subunit D
ILMN_1714820	0.00772224	2.79e-05	4.8371	2.483	0.452	ITGB1	integrin subunit beta 1
ILMN_1711702	0.00795812	2.91e-05	4.82359	2.4462	0.534	CLEC2D	C-type lectin domain family 2 member D
ILMN_1760593	0.00795812	2.93e-05	4.82071	2.43835	0.252	CRY1	cryptochrome circadian clock 1
ILMN_1762549	0.00795812	2.94e-05	4.8198	2.43587	0.388	ORAOV1	oral cancer overexpressed 1
ILMN_1693630	0.00795812	2.95e-05	-4.81846	2.43224	-0.375	VPS9D1	VPS9 domain containing 1
ILMN_1795428	0.00795812	2.96e-05	4.81756	2.42977	0.343	WDR59	WD repeat domain 59
ILMN_1756999	0.00798609	2.98e-05	4.81452	2.42151	0.344	RBL2	RB transcriptional corepressor like 2
ILMN_1743456	0.00801222	3.04e-05	4.80871	2.40569	0.299	ZCCHC14	zinc finger CCHC-type containing 14
ILMN_1706015	0.00801222	3.05e-05	4.80669	2.40018	0.303	FAM43A	family with sequence similarity 43 member A
ILMN_1750409	0.00801222	3.08e-05	4.80395	2.39273	0.346	RAB9A	RAB9A, member RAS oncogene family
ILMN_1753712	0.00801222	3.09e-05	-4.80317	2.39061	-0.385	STX10	syntaxin 10
ILMN_1753648	0.00801222	3.12e-05	4.7996	2.38089	0.328	TRIM51	tripartite motif-containing 51
ILMN_1720188	0.00801222	3.18e-05	4.79335	2.36388	0.255	GID8	GID complex subunit 8 homolog
ILMN_1718663	0.00801222	3.2e-05	4.79148	2.35881	0.348	LCP2	lymphocyte cytosolic protein 2
ILMN_1663571	0.00801222	3.22e-05	4.78914	2.35244	0.535
ILMN_1780699	0.00801222	3.23e-05	4.78799	2.3493	0.331	THAP11	THAP domain containing 11
ILMN_1763091	0.00801222	3.23e-05	4.78798	2.34928	0.326	ELMSAN1	ELM2 and Myb/SANT domain containing 1
ILMN_1726196	0.00801222	3.24e-05	4.78664	2.34562	0.28	GATA2	GATA binding protein 2
ILMN_1711853	0.00801222	3.26e-05	4.78515	2.34157	0.408	MED24	mediator complex subunit 24
ILMN_1743205	0.00801222	3.26e-05	-4.78438	2.33948	-0.488
ILMN_1683755	0.00801222	3.27e-05	4.78353	2.33718	0.252	SOX13	SRY-box 13
ILMN_1651262	0.00801222	3.3e-05	4.78117	2.33073	0.403	HNRNPAB	heterogeneous nuclear ribonucleoprotein A/B
ILMN_1823533	0.00801222	3.33e-05	-4.77813	2.32247	-0.396
ILMN_1774062	0.00801222	3.33e-05	4.77726	2.32012	0.455	SLC25A5	solute carrier family 25 member 5
ILMN_1797975	0.00801222	3.34e-05	4.77707	2.3196	0.611	CXCR3	C-X-C motif chemokine receptor 3
ILMN_1680246	0.00801222	3.35e-05	4.77573	2.31594	0.623	MAT2B	methionine adenosyltransferase 2B
ILMN_1728360	0.00801222	3.37e-05	4.77331	2.30937	0.333	MED29	mediator complex subunit 29
ILMN_1797445	0.00801222	3.4e-05	4.77021	2.30095	0.358	PSMG2	proteasome assembly chaperone 2
ILMN_1763326	0.00801222	3.41e-05	4.7698	2.29983	0.215	SIMC1	SUMO interacting motifs containing 1
ILMN_1751803	0.00801222	3.43e-05	-4.76757	2.29375	-0.394	LSM10	LSM10, U7 small nuclear RNA associated
ILMN_1745887	0.00801222	3.44e-05	4.76673	2.29148	0.41	FBXO21	F-box protein 21
ILMN_1690122	0.00801222	3.45e-05	4.76568	2.28863	0.351	CRKL	CRK like proto-oncogene, adaptor protein
ILMN_1811933	0.00801222	3.45e-05	4.76534	2.28769	0.376	SHMT1	serine hydroxymethyltransferase 1
ILMN_1711904	0.00801222	3.46e-05	-4.76443	2.28522	-0.394	MXD3	MAX dimerization protein 3
ILMN_1660629	0.00801222	3.47e-05	-4.76399	2.28402	-0.488	NBEAL2	neurobeachin like 2
ILMN_1790625	0.00801222	3.47e-05	-4.76364	2.28308	-0.386	CBX3	chromobox 3
ILMN_1684964	0.00812228	3.54e-05	4.75745	2.26625	0.285	ZNF212	zinc finger protein 212
ILMN_1711682	0.00815079	3.56e-05	4.75468	2.25873	0.415	PGRMC2	progesterone receptor membrane component 2
ILMN_1776862	0.00832973	3.66e-05	4.74579	2.23455	0.361	RPLP2	ribosomal protein lateral stalk subunit P2
ILMN_1786039	0.00836464	3.71e-05	4.74081	2.22104	0.224	RNF34	ring finger protein 34
ILMN_1709233	0.00836464	3.72e-05	-4.7405	2.22018	-0.746	F5	coagulation factor V
ILMN_1801553	0.00836464	3.73e-05	4.73968	2.21797	0.343	LEO1	LEO1 homolog, Paf1/RNA polymerase II complex component
ILMN_1802456	0.00836618	3.74e-05	4.73807	2.21359	0.429	DCTD	dCMP deaminase
ILMN_1667510	0.00864436	3.89e-05	4.7255	2.17944	0.445	C12orf65	chromosome 12 open reading frame 65
ILMN_1718565	0.00869334	3.93e-05	4.72206	2.17009	0.469	CDKN1C	cyclin dependent kinase inhibitor 1C
ILMN_1763705	0.00890325	4.04e-05	4.71248	2.14408	0.466	WRNIP1	Werner helicase interacting protein 1
ILMN_1737308	0.00908748	4.14e-05	-4.70404	2.12119	-0.793	GLRX	glutaredoxin
ILMN_1666746	0.00919252	4.21e-05	4.69864	2.10655	0.309
ILMN_1707783	0.00919726	4.23e-05	-4.69696	2.10198	-1.26	TMA7	translation machinery associated 7 homolog
ILMN_1753862	0.00921846	4.26e-05	4.69468	2.09579	0.263	SRP54	signal recognition particle 54
ILMN_1744240	0.00928196	4.31e-05	4.69086	2.08544	0.28	TBC1D31	TBC1 domain family member 31
ILMN_1669584	0.00931172	4.34e-05	4.68829	2.07847	0.321	ILF3	interleukin enhancer binding factor 3
ILMN_1800897	0.00944723	4.45e-05	-4.68006	2.05613	-0.431	NRDC	nardilysin convertase
ILMN_1655154	0.00944723	4.45e-05	4.67956	2.05478	0.316	PTBP1	polypyrimidine tract binding protein 1
ILMN_1798189	0.00944723	4.46e-05	-4.67898	2.05321	-1.24	COX7C	cytochrome c oxidase subunit 7C
ILMN_1668369	0.00977212	4.64e-05	4.66609	2.01828	0.295	CDC37	cell division cycle 37
ILMN_1732074	0.00978618	4.67e-05	4.66325	2.01058	0.848
ILMN_1667985	0.00978618	4.68e-05	-4.66269	2.00906	-0.618	NTNG2	netrin G2
ILMN_1670472	0.00979705	4.71e-05	4.66048	2.00305	0.282	FAF2	Fas associated factor family member 2
ILMN_1790881	0.00979705	4.73e-05	-4.65943	2.00022	-0.294	HNMT	histamine N-methyltransferase
ILMN_1722981	0.010077	4.88e-05	-4.64847	1.97053	-0.602	TLR5	toll like receptor 5
ILMN_1776076	0.0101331	4.93e-05	4.64517	1.96158	0.288	POFUT1	protein O-fucosyltransferase 1
ILMN_1763910	0.0101935	4.98e-05	4.64173	1.95228	0.434
ILMN_1715635	0.0102182	5.02e-05	-4.63927	1.94562	-0.409	ATP6V0E1	ATPase H+ transporting V0 subunit e1
ILMN_1871233	0.0102182	5.04e-05	4.63808	1.9424	0.401
ILMN_1685493	0.0102382	5.07e-05	-4.63601	1.9368	-0.564	TMCC3	transmembrane and coiled-coil domain family 3
ILMN_1789384	0.0102531	5.1e-05	4.63409	1.93158	0.469	QSOX2	quiescin sulfhydryl oxidase 2
ILMN_1704961	0.0102531	5.12e-05	4.63273	1.9279	0.71	ACTG1	actin gamma 1
ILMN_1687538	0.0103093	5.17e-05	4.62949	1.91914	0.821	ETS1	ETS proto-oncogene 1, transcription factor
ILMN_1891859	0.01061	5.34e-05	4.61838	1.88907	0.126
ILMN_1720703	0.0108057	5.46e-05	4.61081	1.8686	0.169	SLC25A3	solute carrier family 25 member 3
ILMN_1743538	0.0108223	5.49e-05	4.60892	1.86348	0.433
ILMN_1718907	0.0108747	5.54e-05	4.60592	1.85536	0.278	TSHZ1	teashirt zinc finger homeobox 1
ILMN_1753716	0.0111484	5.7e-05	4.59614	1.82892	0.35	EIF2B1	eukaryotic translation initiation factor 2B subunit alpha
ILMN_1746706	0.0111611	5.73e-05	4.5944	1.82421	0.312

## Sheet: GSE17755 top table
ID	adj.P.Val	P.Value	t	B	logFC	Gene.symbol	Gene.title
AGhsB160215	5.41e-57	3.6e-61	25.9445	128.594	1.7332	ACTG1	actin, gamma 1
AGhsB010417	2.67e-52	3.55e-56	23.8125	117.256	2.68912	ACTB	actin, beta
AGhsA150207	1.48e-48	2.95e-52	22.2081	108.339	1.22852	PFN1	profilin 1
AGhsA180304	5.14e-48	1.37e-51	21.9413	106.824	1.97553	CFL1	cofilin 1 (non-muscle)
AGhsA090916	1.09e-47	3.64e-51	21.7718	105.856	1.51253	IL32	interleukin 32
AGhsB010124	2.11e-47	8.41e-51	21.6271	105.028	2.70989	ACTB	actin, beta
AGhsB220319	5.38e-47	2.5e-50	21.4393	103.948	1.44002
AGhsC010124	3.1e-45	1.65e-48	20.726	99.8062	2.56984	ACTB	actin, beta
AGhsA180518	8.5e-43	5.09e-46	19.7662	94.1309	1.43706	LSP1	lymphocyte-specific protein 1
AGhsA180106	3.77e-42	2.51e-45	19.5023	92.5502	1.22842	ARHGDIB	Rho GDP dissociation inhibitor (GDI) beta
AGhsC061107	1.06e-41	7.75e-45	-19.3168	91.434	-1.15159
AGhsC060407	1.18e-41	9.4e-45	-19.285	91.2423	-0.910868
AGhsA020208	1.7e-41	1.47e-44	19.2114	90.7984	0.99114	PRKD2	protein kinase D2
AGhsB080403	1.71e-41	1.59e-44	-19.1985	90.7202	-0.568524
AGhsB140209	2.19e-41	2.19e-44	19.1463	90.4047	0.696521	NDUFV1	NADH dehydrogenase (ubiquinone) flavoprotein 1, 51kDa
AGhsA030502	5.22e-40	5.65e-43	-18.6166	87.184	-0.895266	EDA2R	ectodysplasin A2 receptor
AGhsA140807	5.22e-40	5.9e-43	18.6096	87.1409	0.9223	CD37	CD37 molecule
AGhsB161009	7.96e-40	9.53e-43	18.5318	86.6652	1.1412
AGhsB201206	2.44e-39	3.09e-42	-18.3418	85.5001	-0.979739
AGhsB181203	5.19e-39	6.91e-42	-18.212	84.7021	-0.920876
AGhsA081323	6.32e-39	8.84e-42	18.1724	84.4582	0.927505	RAC2	ras-related C3 botulinum toxin substrate 2 (rho family, small GTP binding protein Rac2)
AGhsA151203	7.15e-39	1.05e-41	18.1452	84.2903	1.06633	PPP4C	protein phosphatase 4 (formerly X), catalytic subunit
AGhsA140106	3.78e-38	5.78e-41	17.8711	82.5963	0.819827	EEF2	eukaryotic translation elongation factor 2
AGhsC031307	5.13e-38	8.19e-41	17.8155	82.2516	0.605647
AGhsA071116	6.36e-38	1.06e-40	-17.7744	81.9965	-0.92846	LEPRE1	leucine proline-enriched proteoglycan (leprecan) 1
AGhsC250820	9.11e-38	1.58e-40	-17.711	81.6025	-0.811536
AGhsB140603	1.03e-37	1.84e-40	-17.6858	81.4461	-1.04536
AGhsB170615	1.63e-37	3.04e-40	-17.6063	80.9513	-1.06119
AGhsC141208	2.05e-37	3.96e-40	-17.5641	80.6887	-0.971211
AGhsB140403	2.94e-37	5.86e-40	-17.5016	80.2995	-0.876801	MEOX2	mesenchyme homeobox 2
AGhsC120816	3.69e-37	7.61e-40	-17.4601	80.0406	-0.814021
AGhsA210817	5.12e-37	1.09e-39	17.4031	79.6848	1.15084	HLA-DRA	major histocompatibility complex, class II, DR alpha
AGhsC031608	5.12e-37	1.12e-39	-17.3983	79.6543	-0.810133
AGhsA150805	6.49e-37	1.47e-39	-17.3559	79.3896	-0.840864	PIGL	phosphatidylinositol glycan anchor biosynthesis, class L
AGhsA170821	6.93e-37	1.61e-39	-17.3407	79.2948	-0.804006	ATP2B1	ATPase, Ca++ transporting, plasma membrane 1
AGhsB121617	1.78e-36	4.27e-39	17.1868	78.3311	0.605015
AGhsA011423	3.07e-36	7.56e-39	17.0965	77.7644	1.25024	NPIP	nuclear pore complex interacting protein
AGhsB251608	5.21e-36	1.32e-38	-17.0088	77.2135	-0.942537	EPR1	effector cell peptidase receptor 1
AGhsB130122	9.06e-36	2.35e-38	16.9174	76.6385	0.780069	TUBA1B	tubulin, alpha 1b
AGhsA030607	1.11e-35	2.96e-38	-16.8809	76.4086	-0.8294	ZNF84	zinc finger protein 84
AGhsB190804	1.11e-35	3.02e-38	-16.878	76.3901	-0.78236
AGhsA211510	1.34e-35	3.73e-38	16.8447	76.1803	0.924532	CD74	CD74 molecule, major histocompatibility complex, class II invariant chain
AGhsA231605	1.5e-35	4.3e-38	-16.8224	76.0399	-0.789217	HTR2B	5-hydroxytryptamine (serotonin) receptor 2B
AGhsC251614	3.4e-35	9.97e-38	-16.6903	75.206	-1.03524
AGhsC200110	4.81e-35	1.44e-37	-16.6327	74.8418	-1.02352
AGhsB070914	4.95e-35	1.51e-37	-16.6246	74.7907	-0.810246
AGhsA100620	5.23e-35	1.64e-37	-16.6125	74.7144	-0.907086	NEK6	NIMA (never in mitosis gene a)-related kinase 6
AGhsA251019	5.45e-35	1.74e-37	16.6029	74.6539	0.860295	CAPZB	capping protein (actin filament) muscle Z-line, beta
AGhsC120203	5.78e-35	1.89e-37	-16.5903	74.5737	-0.970883
AGhsA210717	1.04e-34	3.44e-37	-16.4959	73.9759	-0.986191	TMEM30A	transmembrane protein 30A
AGhsB111607	1.05e-34	3.58e-37	16.4899	73.938	0.86496	URP2	UNC-112 related protein 2
AGhsB091506	1.06e-34	3.68e-37	-16.4857	73.9113	-0.775617	C10orf137	chromosome 10 open reading frame 137
AGhsB080606	1.23e-34	4.34e-37	16.4596	73.7463	0.493817	PARP10	poly (ADP-ribose) polymerase family, member 10
AGhsA191608	1.31e-34	4.72e-37	-16.4466	73.6636	-1.01232
AGhsC251106	1.49e-34	5.46e-37	16.4237	73.5185	0.580214
AGhsC171308	1.73e-34	6.46e-37	-16.3975	73.3523	-1.07179
AGhsC211619	1.86e-34	7.04e-37	-16.3839	73.2662	-0.715647
AGhsC080416	2.15e-34	8.3e-37	-16.3583	73.1033	-0.943371
AGhsC070320	2.24e-34	8.78e-37	-16.3496	73.0479	-0.762603	LOC440525///ZNF546///ZNF780B///FCGBP///PSMC4	proline rich 13 pseudogene///zinc finger protein 546///zinc finger protein 780B///Fc fragment of IgG binding protein///proteasome (prosome, macropain) 26S subunit, ATPase, 4
AGhsC110608	5.75e-34	2.3e-36	-16.1995	72.0938	-0.812711
AGhsA180421	6.29e-34	2.55e-36	-16.183	71.9889	-0.64721	NNMT	nicotinamide N-methyltransferase
AGhsA050602	7.68e-34	3.17e-36	-16.1493	71.7745	-0.703027	CA14	carbonic anhydrase XIV
AGhsB241319	8.14e-34	3.41e-36	16.1378	71.7016	0.57708	CEL	carboxyl ester lipase (bile salt-stimulated lipase)
AGhsB250204	8.78e-34	3.74e-36	-16.1235	71.6101	-0.781041
AGhsA241605	8.94e-34	3.87e-36	-16.1183	71.5768	-0.885246	TBX19	T-box 19
AGhsA061610	9.06e-34	3.98e-36	-16.1138	71.5487	-0.930595	GABRD	gamma-aminobutyric acid (GABA) A receptor, delta
AGhsA051021	2.16e-33	9.64e-36	-15.9761	70.6705	-0.720766
AGhsB211603	2.18e-33	9.84e-36	-15.9729	70.6502	-0.69969	PDE6H	phosphodiesterase 6H, cGMP-specific, cone, gamma
AGhsC091507	2.3e-33	1.05e-35	-15.9623	70.5821	-0.61206
AGhsC261008	2.8e-33	1.31e-35	-15.929	70.3697	-0.808181
AGhsA161609	3.85e-33	1.82e-35	-15.8774	70.0399	-0.706572	BDKRB1	bradykinin receptor B1
AGhsB230310	3.96e-33	1.9e-35	-15.8711	69.9999	-0.753676	NEXN	nexilin (F actin binding protein)
AGhsB120917	4.87e-33	2.37e-35	15.8366	69.7794	0.978175	FNBP1	formin binding protein 1
AGhsB170604	5.02e-33	2.47e-35	15.8299	69.7363	1.20231
AGhsA061421	6.95e-33	3.47e-35	-15.7773	69.4002	-0.551455	SLC8A1	solute carrier family 8 (sodium/calcium exchanger), member 1
AGhsC070317	7.07e-33	3.58e-35	-15.7726	69.3701	-0.661033
AGhsB211416	7.19e-33	3.68e-35	-15.7681	69.3412	-0.722328
AGhsA020318	8.47e-33	4.39e-35	-15.7407	69.1659	-0.851302	SLC22A17	solute carrier family 22 (organic cation transporter), member 17
AGhsB080902	8.76e-33	4.65e-35	15.732	69.1099	1.04677
AGhsB220106	8.76e-33	4.66e-35	15.7316	69.1073	0.497958	MAGED1	melanoma antigen family D, 1
AGhsC070415	9.03e-33	4.87e-35	-15.7248	69.0642	-1.00237
AGhsC110816	9.44e-33	5.15e-35	-15.716	69.0077	-0.918243
AGhsB210517	9.75e-33	5.38e-35	15.7092	68.9644	0.631287
AGhsB060914	1.18e-32	6.63e-35	-15.6769	68.7571	-0.834855
AGhsA220409	1.18e-32	6.69e-35	-15.6756	68.7486	-0.823617	PRKAA1	protein kinase, AMP-activated, alpha 1 catalytic subunit
AGhsA040910	1.57e-32	8.96e-35	15.6304	68.4591	1.12817	PPP1CA	protein phosphatase 1, catalytic subunit, alpha isoform
AGhsA051223	2.16e-32	1.25e-34	-15.5785	68.1265	-0.87594	MRPS10	mitochondrial ribosomal protein S10
AGhsB120603	2.2e-32	1.29e-34	15.5744	68.1	0.454904
AGhsB140315	2.27e-32	1.35e-34	15.5664	68.0491	1.03512	LCK	lymphocyte-specific protein tyrosine kinase
AGhsB160807	2.27e-32	1.36e-34	-15.566	68.046	-0.746651
AGhsA050618	2.58e-32	1.56e-34	-15.5444	67.908	-1.63819	S100A12	S100 calcium binding protein A12
AGhsB151309	2.71e-32	1.66e-34	15.5352	67.849	0.486826	HRES1	HTLV-1 related endogenous sequence
AGhsB060605	3.09e-32	1.91e-34	15.5133	67.7081	0.611353	SF3B3	splicing factor 3b, subunit 3, 130kDa
AGhsC181218	3.28e-32	2.05e-34	-15.5024	67.6384	-0.642726
AGhsB220402	3.5e-32	2.21e-34	15.4907	67.5631	0.813085	HMHA1///POLR2E///GPX4	histocompatibility (minor) HA-1///polymerase (RNA) II (DNA directed) polypeptide E, 25kDa///glutathione peroxidase 4 (phospholipid hydroperoxidase)
AGhsA221311	3.85e-32	2.46e-34	15.4742	67.4574	0.886341	LRPAP1	low density lipoprotein receptor-related protein associated protein 1
AGhsB140809	3.94e-32	2.54e-34	15.4691	67.4246	1.07185	ALB	albumin
AGhsA131609	4.04e-32	2.64e-34	-15.4634	67.388	-0.765307	C19orf61	chromosome 19 open reading frame 61
AGhsB220215	4.28e-32	2.82e-34	-15.4531	67.3215	-0.899106	ARF4	ADP-ribosylation factor 4
AGhsB210813	6.01e-32	4e-34	15.3991	66.9748	1.13348
AGhsB161617	8.9e-32	5.98e-34	15.3369	66.5748	0.647641
AGhsC250407	1.08e-31	7.36e-34	-15.3049	66.3692	-0.698383
AGhsB111417	1.18e-31	8.07e-34	-15.2907	66.2774	-0.656331	C9orf125	chromosome 9 open reading frame 125
AGhsA111614	1.25e-31	8.66e-34	-15.2799	66.2079	-0.888612	NOC2L	nucleolar complex associated 2 homolog (S. cerevisiae)
AGhsB121219	1.32e-31	9.25e-34	-15.2698	66.1427	-0.790967	LRRC8D	leucine rich repeat containing 8 family, member D
AGhsB130912	1.46e-31	1.03e-33	15.2534	66.0373	0.959496	IL2RG	interleukin 2 receptor, gamma (severe combined immunodeficiency)
AGhsA180615	2.01e-31	1.43e-33	-15.2022	65.708	-0.879676	PPME1	protein phosphatase methylesterase 1
AGhsC151503	2.05e-31	1.47e-33	-15.1981	65.6815	-0.694341
AGhsC191608	2.51e-31	1.82e-33	-15.1653	65.4701	-0.589663
AGhsA261509	2.68e-31	1.96e-33	-15.1542	65.3984	-0.661237
AGhsB031220	3.62e-31	2.67e-33	-15.1064	65.0906	-0.551755	NOX1	NADPH oxidase 1
AGhsC030509	3.85e-31	2.87e-33	-15.0956	65.0205	-0.785886
AGhsC231305	4e-31	3.01e-33	15.0882	64.973	0.51168
AGhsC170420	4.21e-31	3.19e-33	-15.079	64.9135	-0.692279
AGhsB100819	5.92e-31	4.53e-33	-15.0252	64.5665	-0.863531
AGhsC230304	6.01e-31	4.64e-33	-15.0215	64.543	-0.655012
AGhsB050502	8.38e-31	6.53e-33	-14.969	64.2037	-0.618531	TDRD1	tudor domain containing 1
AGhsA171206	9.4e-31	7.38e-33	-14.9502	64.0823	-0.702284	NCKAP1L	NCK-associated protein 1-like
AGhsA200113	1.05e-30	8.33e-33	-14.9316	63.9622	-0.683059
AGhsA081612	1.08e-30	8.66e-33	-14.9255	63.9233	-0.836688	KLF8	Kruppel-like factor 8
AGhsC030307	1.25e-30	1.01e-32	-14.9016	63.7689	-0.686632
AGhsB130820	1.25e-30	1.02e-32	-14.9006	63.762	-0.74969
AGhsC040718	1.3e-30	1.07e-32	-14.8936	63.717	-0.861181
AGhsA200724	1.38e-30	1.13e-32	-14.884	63.655	-1.03169	HOXA11	homeobox A11
AGhsB150405	2e-30	1.66e-32	-14.8256	63.2777	-0.535532
AGhsB160116	2.08e-30	1.74e-32	-14.8184	63.2308	-0.903421
AGhsB090704	2.18e-30	1.84e-32	-14.8097	63.1745	-0.704668	RABGAP1L	RAB GTPase activating protein 1-like
AGhsA220621	2.47e-30	2.1e-32	14.7894	63.0435	0.448108	CNO	cappuccino homolog (mouse)
AGhsC230913	2.53e-30	2.17e-32	-14.7846	63.0124	-0.873519
AGhsB210420	3.12e-30	2.7e-32	-14.751	62.7951	-0.786049	C8orf17	chromosome 8 open reading frame 17
AGhsB230808	3.48e-30	3.03e-32	-14.7332	62.6801	-0.662325
AGhsB120109	3.66e-30	3.22e-32	14.7241	62.6212	0.497943	CAPZB	capping protein (actin filament) muscle Z-line, beta
AGhsA181521	4.41e-30	3.9e-32	14.6946	62.43	0.502161	NEURL	neuralized homolog (Drosophila)
AGhsB020703	4.85e-30	4.33e-32	14.6787	62.3269	0.568683
AGhsB201516	6.54e-30	5.88e-32	-14.6317	62.0231	-0.665775
AGhsC100503	7.72e-30	7e-32	-14.605	61.8496	-0.804419
AGhsB090707	7.72e-30	7.04e-32	14.604	61.8436	0.617345	HCST	hematopoietic cell signal transducer
AGhsA111005	7.88e-30	7.23e-32	14.5999	61.8171	0.624843	KCNK3	potassium channel, subfamily K, member 3
AGhsA020903	1.07e-29	9.87e-32	-14.5523	61.5085	-0.7614	RXRG	retinoid X receptor, gamma
AGhsA111321	1.22e-29	1.13e-31	-14.5313	61.3722	-0.801725	FCGR2A	Fc fragment of IgG, low affinity IIa, receptor (CD32)
AGhsA131306	1.27e-29	1.19e-31	14.5231	61.3195	0.519471	TRIM28	tripartite motif-containing 28
AGhsB260616	1.69e-29	1.6e-31	14.4784	61.0294	0.609149	XRCC6	X-ray repair complementing defective repair in Chinese hamster cells 6 (Ku autoantigen, 70kDa)
AGhsA041011	1.74e-29	1.65e-31	-14.4732	60.9958	-0.727791	INPP5F	inositol polyphosphate-5-phosphatase F
AGhsB260220	1.78e-29	1.7e-31	-14.4686	60.9661	-0.638246
AGhsC080810	1.86e-29	1.79e-31	-14.4608	60.9155	-0.82341
AGhsB180907	2.04e-29	1.98e-31	-14.4457	60.8175	-0.872583	MAP4	microtubule-associated protein 4
AGhsA211221	2.08e-29	2.03e-31	-14.4415	60.7904	-0.62718	EGR1	early growth response 1
AGhsA111616	2.24e-29	2.2e-31	-14.4295	60.7124	-0.724421	GPATCH4	G patch domain containing 4
AGhsB161207	2.42e-29	2.4e-31	-14.416	60.625	-0.803512
AGhsA050421	2.57e-29	2.56e-31	-14.4063	60.5617	-1.07136	EGR4	early growth response 4
AGhsB121615	3.32e-29	3.33e-31	-14.3661	60.3007	-0.703147	SETD3	SET domain containing 3
AGhsA181218	3.83e-29	3.88e-31	14.3429	60.1506	0.782594	HSPA8	heat shock 70kDa protein 8
AGhsA141424	4.33e-29	4.4e-31	14.3234	60.024	0.798201	CCR7	chemokine (C-C motif) receptor 7
AGhsA121318	5.75e-29	5.9e-31	-14.2789	59.7347	-0.725858	C22orf24	chromosome 22 open reading frame 24
AGhsA021316	7.04e-29	7.26e-31	-14.247	59.5281	-0.645355
AGhsA200111	7.12e-29	7.39e-31	-14.2444	59.5107	-0.658647	CPNE3	copine III
AGhsC111301	7.78e-29	8.21e-31	-14.2284	59.4067	-0.819385
AGhsC220419	7.78e-29	8.22e-31	-14.2282	59.4055	-0.856553
AGhsB200211	7.78e-29	8.23e-31	14.2279	59.4035	0.857754
AGhsB111501	8.26e-29	8.79e-31	-14.2179	59.3386	-0.978622	KIAA0515	KIAA0515
AGhsA130522	9.21e-29	9.87e-31	14.2001	59.2234	0.964973	RPN2	ribophorin II
AGhsA040719	1.02e-28	1.1e-30	-14.1839	59.1177	-0.81221	ARF3	ADP-ribosylation factor 3
AGhsC061419	1.14e-28	1.23e-30	-14.1663	59.0036	-0.782133
AGhsA011410	1.19e-28	1.3e-30	-14.1585	58.953	-0.635849	FFAR3	free fatty acid receptor 3
AGhsB250303	1.36e-28	1.49e-30	-14.1374	58.816	-0.615991	SLC17A3	solute carrier family 17 (sodium phosphate), member 3
AGhsB210102	1.48e-28	1.64e-30	14.123	58.7223	0.917288
AGhsA211008	1.49e-28	1.65e-30	14.1215	58.7126	0.795118	CCND3	cyclin D3
AGhsB130105	1.49e-28	1.66e-30	14.1204	58.705	0.635953
AGhsB130108	1.71e-28	1.93e-30	-14.0979	58.5588	-0.744858	LOC554202	hypothetical LOC554202
AGhsB171021	2.02e-28	2.29e-30	-14.0719	58.3898	-0.945374
AGhsA151205	2.05e-28	2.34e-30	14.0686	58.3682	0.88549	CORO1A	coronin, actin binding protein, 1A
AGhsB250403	2.08e-28	2.38e-30	-14.0655	58.3485	-0.57394
AGhsB121316	2.57e-28	2.96e-30	14.0323	58.1325	0.487035	PCTK3	PCTAIRE protein kinase 3
AGhsB051406	2.61e-28	3.02e-30	14.0295	58.1144	0.483059	TRPV6	transient receptor potential cation channel, subfamily V, member 6
AGhsB090106	2.81e-28	3.28e-30	14.0169	58.0325	0.730713	RSL1D1	ribosomal L1 domain containing 1
AGhsB261518	2.88e-28	3.38e-30	-14.0123	58.0025	-0.652984
AGhsA140923	2.97e-28	3.5e-30	-14.0071	57.9686	-0.764085	DHX34	DEAH (Asp-Glu-Ala-His) box polypeptide 34
AGhsA101314	3.32e-28	3.94e-30	-13.989	57.8508	-0.833123	MAN1A1	mannosidase, alpha, class 1A, member 1
AGhsC060717	3.33e-28	3.96e-30	13.9879	57.8437	0.568127
AGhsA041420	3.65e-28	4.37e-30	-13.9732	57.7479	-0.630077	KIF25	kinesin family member 25
AGhsB160819	3.9e-28	4.7e-30	-13.9619	57.6748	-0.747308
AGhsA030823	5.17e-28	6.26e-30	13.9181	57.3896	0.858947	HLA-DQB1	major histocompatibility complex, class II, DQ beta 1
AGhsA090510	5.43e-28	6.61e-30	13.9098	57.3358	0.601162	CIC	capicua homolog (Drosophila)
AGhsA121502	6.29e-28	7.7e-30	-13.8866	57.1842	-0.770462	UPB1	ureidopropionase, beta
AGhsA030505	6.31e-28	7.77e-30	13.8853	57.1761	1.24586	CCL5	chemokine (C-C motif) ligand 5
AGhsB011305	6.58e-28	8.14e-30	13.8781	57.1291	0.525595	BAI1	brain-specific angiogenesis inhibitor 1
AGhsA081222	7.45e-28	9.27e-30	-13.8584	57.0008	-0.871521	CHD9	chromodomain helicase DNA binding protein 9
AGhsB211122	8.1e-28	1.01e-29	-13.8447	56.9119	-0.722022	PRB1	proline-rich protein BstNI subfamily 1
AGhsB071218	8.27e-28	1.04e-29	13.8408	56.8866	0.491986	LRRC56	leucine rich repeat containing 56
AGhsA260506	8.99e-28	1.14e-29	13.8273	56.7988	0.688086
AGhsA221414	1.04e-27	1.32e-29	13.8044	56.6491	1.32917	GNAI2	guanine nucleotide binding protein (G protein), alpha inhibiting activity polypeptide 2
AGhsB061603	1.1e-27	1.41e-29	-13.7947	56.5864	-0.509744	LRRC3B	leucine rich repeat containing 3B
AGhsB121513	1.17e-27	1.51e-29	13.7845	56.5198	0.897448	SHOX2	short stature homeobox 2
AGhsC201219	1.18e-27	1.53e-29	-13.7823	56.5056	-0.787261
AGhsA230823	1.31e-27	1.69e-29	13.7664	56.4022	0.788192	AP2M1	adaptor-related protein complex 2, mu 1 subunit
AGhsC220607	1.42e-27	1.85e-29	-13.7531	56.3153	-0.776114
AGhsB130407	1.53e-27	2e-29	-13.7412	56.2381	-0.804882	MFSD2	major facilitator superfamily domain containing 2
AGhsB131121	1.53e-27	2.01e-29	13.7404	56.2325	0.850302
AGhsB221104	1.73e-27	2.29e-29	13.7208	56.1051	0.452119	DOC2A	double C2-like domains, alpha
AGhsB011521	1.74e-27	2.32e-29	13.7187	56.0915	0.483568	ZBED1	zinc finger, BED-type containing 1
AGhsB030606	1.83e-27	2.44e-29	13.7106	56.0384	0.622928	IL16	interleukin 16 (lymphocyte chemoattractant factor)
AGhsB130918	2.12e-27	2.84e-29	13.6875	55.8883	0.989885	HSPA9	heat shock 70kDa protein 9 (mortalin)
AGhsB151514	2.56e-27	3.46e-29	13.6579	55.695	0.685448
AGhsA250212	2.85e-27	3.87e-29	13.6404	55.5815	0.93519	SFRS4	splicing factor, arginine/serine-rich 4
AGhsC051113	2.87e-27	3.92e-29	-13.6386	55.5697	-0.594604
AGhsA151221	3.01e-27	4.12e-29	-13.631	55.5199	-0.469914	CLEC3A	C-type lectin domain family 3, member A
AGhsB091008	3.11e-27	4.28e-29	-13.6252	55.4823	-0.619688	C20orf82///SPTLC3	chromosome 20 open reading frame 82///serine palmitoyltransferase, long chain base subunit 3
AGhsB210708	3.24e-27	4.48e-29	13.6183	55.4373	0.49983
AGhsC211216	3.58e-27	4.97e-29	-13.6025	55.334	-0.776904
AGhsB101320	3.74e-27	5.23e-29	13.5947	55.2837	0.784287	SATB1	SATB homeobox 1
AGhsC151219	3.98e-27	5.59e-29	-13.5846	55.2176	-0.864476
AGhsB211423	4.19e-27	5.91e-29	13.5761	55.1624	0.54816
AGhsB011023	4.24e-27	6.02e-29	-13.5732	55.1437	-0.856617	FRYL	FRY-like
AGhsB241021	4.24e-27	6.04e-29	-13.5728	55.141	-0.907451
AGhsC170324	4.35e-27	6.22e-29	-13.5684	55.112	-0.684658
AGhsA151310	4.93e-27	7.09e-29	-13.5485	54.9825	-0.656481
AGhsA150424	5.2e-27	7.51e-29	-13.5396	54.9243	-0.747889	PDK2	pyruvate dehydrogenase kinase, isozyme 2
AGhsA060807	5.61e-27	8.13e-29	-13.5276	54.846	-0.811262	ATP10B	ATPase, class V, type 10B
AGhsC031211	6.36e-27	9.27e-29	-13.5076	54.7156	-0.63707
AGhsA180908	6.45e-27	9.43e-29	13.5049	54.6983	0.727759	SRPR	signal recognition particle receptor ('docking protein')
AGhsC021211	6.45e-27	9.48e-29	-13.5042	54.6937	-0.855359	GPR18	G protein-coupled receptor 18
AGhsC110404	7.28e-27	1.08e-28	-13.485	54.5683	-0.427854
AGhsC041608	7.75e-27	1.15e-28	-13.4748	54.502	-0.509124
AGhsB081502	8.72e-27	1.3e-28	-13.4561	54.3801	-0.773384	LOC440863	hypothetical gene supported by AK026773
AGhsA210301	8.74e-27	1.31e-28	-13.4552	54.3739	-0.845809
AGhsA180306	9.7e-27	1.46e-28	13.4387	54.2664	0.721995	CTSW	cathepsin W
AGhsC081617	9.79e-27	1.48e-28	-13.4365	54.2521	-0.750505
AGhsA040322	1.04e-26	1.58e-28	-13.4264	54.1863	-0.603507	HERPUD1	homocysteine-inducible, endoplasmic reticulum stress-inducible, ubiquitin-like domain member 1
AGhsA201507	1.05e-26	1.6e-28	-13.4249	54.1766	-0.552973	RADIL	Rap GTPase interactor
AGhsC050224	1.08e-26	1.65e-28	-13.4196	54.1421	-0.706489
AGhsA181312	1.12e-26	1.72e-28	-13.4134	54.1019	-0.781949	SLC3A2	solute carrier family 3 (activators of dibasic and neutral amino acid transport), member 2
AGhsC160901	1.14e-26	1.76e-28	-13.4097	54.0777	-0.782788
AGhsC241114	1.25e-26	1.93e-28	-13.3959	53.9873	-0.699437
AGhsA250115	1.53e-26	2.39e-28	13.3637	53.7776	0.622716	DDOST	dolichyl-diphosphooligosaccharide-protein glycosyltransferase
AGhsC090401	1.68e-26	2.62e-28	-13.3494	53.6841	-0.578426
AGhsB161202	1.88e-26	2.95e-28	-13.3314	53.5668	-1.04205
AGhsC131420	1.88e-26	2.96e-28	-13.3308	53.5631	-0.563673
AGhsA010312	1.88e-26	2.97e-28	-13.3304	53.5605	-0.812161	GPR109B	G protein-coupled receptor 109B
AGhsB080707	1.95e-26	3.11e-28	-13.3235	53.5153	-0.594397	FBLIM1	filamin binding LIM protein 1
AGhsC200308	2.04e-26	3.26e-28	-13.3162	53.468	-0.612689
AGhsB120118	2.59e-26	4.15e-28	-13.2795	53.2288	-0.731302	FLJ22222	hypothetical protein FLJ22222
AGhsA100201	2.65e-26	4.27e-28	-13.2752	53.2004	-0.778317	EI24	etoposide induced 2.4 mRNA
AGhsB241207	3.19e-26	5.16e-28	-13.2464	53.0129	-0.568132
AGhsA240506	3.29e-26	5.35e-28	13.2409	52.9771	0.59408	CCT7	chaperonin containing TCP1, subunit 7 (eta)
AGhsA190501	3.32e-26	5.42e-28	-13.239	52.9643	-0.569621	ENTPD1	ectonucleoside triphosphate diphosphohydrolase 1
AGhsA180612	3.37e-26	5.51e-28	13.2364	52.9476	0.723821	UCP2	uncoupling protein 2 (mitochondrial, proton carrier)
AGhsB020812	3.53e-26	5.8e-28	-13.2285	52.896	-0.677761
AGhsA231106	3.95e-26	6.52e-28	-13.2107	52.7801	-0.517822	NAGK	N-acetylglucosamine kinase
AGhsA170120	4.08e-26	6.76e-28	-13.2052	52.7438	-0.688054
AGhsA140621	4.32e-26	7.18e-28	13.196	52.6839	1.15988	CD97	CD97 molecule

## Sheet: GSE17048 top table
ID	adj.P.Val	P.Value	t	B	logFC	Gene.symbol	Gene.title
ILMN_1892403	0.0103	1.84e-06	-4.97124	4.70346	-0.748782	SNORD13	small nucleolar RNA, C/D box 13
ILMN_2074860	0.0103	2.03e-06	-4.94882	4.61537	-0.359442	RN7SK	RNA, 7SK small nuclear
ILMN_1773906	0.0174	6.58e-06	4.67661	3.56829	0.252359	NCOA4	nuclear receptor coactivator 4
ILMN_1801633	0.0174	6.85e-06	-4.66742	3.5337	-0.317857	ROMO1	reactive oxygen species modulator 1
ILMN_1703244	0.0193	1.261e-05	4.52162	2.99115	0.171483	MAP1LC3B	microtubule associated protein 1 light chain 3 beta
ILMN_2075334	0.0193	1.548e-05	-4.47185	2.80882	-0.407029	HIST1H4C	histone cluster 1, H4c
ILMN_1768394	0.0193	1.669e-05	4.45352	2.74207	0.207783	ARPC5	actin related protein 2/3 complex subunit 5
ILMN_1724643	0.0193	1.675e-05	-4.45259	2.7387	-0.404711	CD3D	CD3d molecule
ILMN_1796962	0.0193	1.806e-05	-4.43419	2.67186	-0.487536	PPP3R1	protein phosphatase 3 regulatory subunit B, alpha
ILMN_1664614	0.0193	2.037e-05	-4.40472	2.5653	-0.338348	FAU	FAU, ubiquitin like and ribosomal protein S30 fusion
ILMN_2197846	0.0193	2.458e-05	4.35836	2.39873	0.216145	HADHB	hydroxyacyl-CoA dehydrogenase/3-ketoacyl-CoA thiolase/enoyl-CoA hydratase (trifunctional protein), beta subunit
ILMN_2128128	0.0193	2.846e-05	-4.32206	2.26921	-0.439518	SHFM1	split hand/foot malformation (ectrodactyly) type 1
ILMN_2323774	0.0193	2.919e-05	-4.31574	2.24674	-0.196767
ILMN_1790461	0.0193	3.236e-05	-4.28993	2.15528	-0.495194	UQCC2	ubiquinol-cytochrome c reductase complex assembly factor 2
ILMN_1655922	0.0193	3.345e-05	-4.28163	2.12597	-0.192098	PPP6R2	protein phosphatase 6 regulatory subunit 2
ILMN_1842582	0.0193	3.655e-05	-4.25945	2.04777	-0.393502
ILMN_1771060	0.0193	3.847e-05	-4.24652	2.00237	-0.512683	SNRPD2	small nuclear ribonucleoprotein D2 polypeptide
ILMN_1679324	0.0193	3.875e-05	4.24471	1.996	0.232884	EIF1B	eukaryotic translation initiation factor 1B
ILMN_1782788	0.0193	3.952e-05	4.23974	1.97859	0.360199	YBX3	Y-box binding protein 3
ILMN_2312296	0.0193	4.378e-05	4.21386	1.8881	0.139592	PCBP2	poly(rC) binding protein 2
ILMN_1760667	0.0193	4.512e-05	-4.20625	1.86157	-0.249954	POLR3GL	RNA polymerase III subunit G like
ILMN_1786759	0.0193	4.609e-05	-4.2008	1.84259	-0.213034	TMEM258	transmembrane protein 258
ILMN_1655377	0.0193	4.728e-05	-4.19434	1.82012	-0.32511	MRPS22	mitochondrial ribosomal protein S22
ILMN_1732575	0.0193	4.785e-05	4.19129	1.80952	0.288182	SEC14L1	SEC14 like lipid binding 1
ILMN_1814156	0.0193	4.816e-05	-4.18968	1.80391	-0.277316	PSMB7	proteasome subunit beta 7
ILMN_2335198	0.0193	5.079e-05	4.17612	1.75688	0.188148	NCOA1	nuclear receptor coactivator 1
ILMN_1860003	0.0193	5.132e-05	-4.17346	1.74767	-0.519507
ILMN_2148819	0.0198	5.471e-05	4.15715	1.69129	0.164608	TUBA1A	tubulin alpha 1a
ILMN_2372398	0.0199	5.801e-05	4.14212	1.63948	0.351337	ALDH5A1	aldehyde dehydrogenase 5 family member A1
ILMN_2309449	0.0199	5.974e-05	-4.13462	1.61367	-0.347645	RBBP6	RB binding protein 6, ubiquitin ligase
ILMN_1743911	0.0199	6.065e-05	4.13074	1.60034	0.305349	SLC25A39	solute carrier family 25 member 39
ILMN_1706434	0.0204	6.735e-05	4.10376	1.50788	0.441827
ILMN_1800573	0.0204	6.838e-05	-4.09983	1.49446	-0.53161	RPS21	ribosomal protein S21
ILMN_1773228	0.0204	6.971e-05	-4.09484	1.47741	-0.253205	DLST	dihydrolipoamide S-succinyltransferase
ILMN_2408039	0.0204	7.039e-05	-4.09233	1.46887	-0.273099	EEF1D	eukaryotic translation elongation factor 1 delta
ILMN_1781290	0.0207	7.345e-05	4.08132	1.43136	0.169984	RHOA	ras homolog family member A
ILMN_1782633	0.0215	7.828e-05	-4.06481	1.37525	-0.281135	BOLA2	bolA family member 2
ILMN_1753925	0.0227	8.483e-05	4.04388	1.30439	0.303195
ILMN_1655549	0.023	8.859e-05	4.03256	1.26619	0.313041	SIGLEC10	sialic acid binding Ig like lectin 10
ILMN_1772506	0.023	9.072e-05	-4.02635	1.24526	-0.382549	ATP5I	ATP synthase, H+ transporting, mitochondrial Fo complex subunit E
ILMN_1670998	0.0236	9.517e-05	4.01382	1.20313	0.208895	TALDO1	transaldolase 1
ILMN_1772722	0.0246	0.00010432	-3.98972	1.12234	-0.343195	MRPS33	mitochondrial ribosomal protein S33
ILMN_1654609	0.0246	0.00010625	-3.98488	1.10617	-0.223664
ILMN_1781795	0.0246	0.00010648	-3.98431	1.10428	-0.4504	ERH	enhancer of rudimentary homolog (Drosophila)
ILMN_1747058	0.025	0.00011149	-3.97219	1.06385	-0.219625	TRAPPC2L	trafficking protein particle complex 2 like
ILMN_1737015	0.025	0.00011345	-3.96758	1.04849	-0.611722	RPL39	ribosomal protein L39
ILMN_1761113	0.025	0.00011553	-3.96279	1.03256	-0.284851	GNL2	G protein nucleolar 2
ILMN_2216815	0.0251	0.00011874	3.95552	1.0084	0.440194	MAP7	microtubule associated protein 7
ILMN_1675448	0.0259	0.00012491	3.94209	0.96386	0.310749	ZFP36L1	ZFP36 ring finger protein like 1
ILMN_1789176	0.0259	0.00013012	-3.93123	0.92793	-0.243287	PSMB1	proteasome subunit beta 1
ILMN_1680967	0.0259	0.00013352	-3.92437	0.90528	-0.390914	SARNP	SAP domain containing ribonucleoprotein
ILMN_1652806	0.0259	0.00013924	-3.91318	0.8684	-0.358533	ATP5J	ATP synthase, H+ transporting, mitochondrial Fo complex subunit F6
ILMN_2397199	0.0259	0.00014146	3.90896	0.85453	0.198314	NDEL1	nudE neurodevelopment protein 1 like 1
ILMN_1686954	0.0259	0.00014465	-3.903	0.83493	-0.399372	RPS10	ribosomal protein S10
ILMN_1814200	0.0259	0.00014506	3.90225	0.83247	0.267156	BMP2K	BMP2 inducible kinase
ILMN_1713875	0.0259	0.00014769	-3.89744	0.81665	-0.367463	NME1	NME/NM23 nucleoside diphosphate kinase 1
ILMN_1735930	0.0259	0.000149	3.89507	0.8089	0.197826	KLF2	Kruppel like factor 2
ILMN_1703650	0.0259	0.00015024	3.89286	0.80165	0.228176	TNIP1	TNFAIP3 interacting protein 1
ILMN_1756355	0.0259	0.00015026	-3.89281	0.80149	-0.231163	NDUFS3	NADH:ubiquinone oxidoreductase core subunit S3
ILMN_1788742	0.0274	0.00016188	-3.87283	0.73611	-0.449804
ILMN_1657612	0.0282	0.00016956	-3.86036	0.69543	-0.312476
ILMN_1689675	0.0306	0.00018834	3.83198	0.60326	0.602259	HEMGN	hemogen
ILMN_1807596	0.0306	0.00019221	3.82647	0.58544	0.167999	UBAP1	ubiquitin associated protein 1
ILMN_1805175	0.0306	0.00019281	3.82562	0.58269	0.367902	TGFA	transforming growth factor alpha
ILMN_1800197	0.0311	0.00020048	-3.81503	0.54848	-0.307877	MRPL36	mitochondrial ribosomal protein L36
ILMN_1803811	0.0311	0.00020435	3.80984	0.53174	0.23544	TRIB1	tribbles pseudokinase 1
ILMN_1735788	0.0311	0.00020913	3.80354	0.51147	0.207803	TRIOBP	TRIO and F-actin binding protein
ILMN_1753976	0.0311	0.00021088	-3.80127	0.50417	-0.279042
ILMN_1797731	0.0311	0.0002157	-3.79511	0.48435	-0.278659	MS4A6A	membrane spanning 4-domains A6A
ILMN_1682938	0.0311	0.00021696	3.79352	0.47925	0.251139	ARF3	ADP ribosylation factor 3
ILMN_2234016	0.0311	0.00022653	3.78173	0.44145	0.17255
ILMN_1771620	0.0311	0.00022836	-3.77953	0.43441	-0.206087	SNRPB2	small nuclear ribonucleoprotein polypeptide B2
ILMN_1681340	0.0311	0.00022855	-3.7793	0.43366	-0.6084	HSPB11	heat shock protein family B (small) member 11
ILMN_1680937	0.0311	0.00023221	3.77495	0.41975	0.376438	HIST1H2BC	histone cluster 1, H2bc
ILMN_1744713	0.0311	0.00023328	-3.7737	0.41575	-0.28754	PARK7	Parkinsonism associated deglycase
ILMN_1714765	0.0311	0.00023514	3.77152	0.40877	0.483811
ILMN_1673738	0.0311	0.00023566	-3.77092	0.40685	-0.291127
ILMN_1716524	0.033	0.00026324	3.7405	0.30995	0.148206	RAB7A	RAB7A, member RAS oncogene family
ILMN_1670420	0.033	0.00026602	-3.73761	0.30077	-0.27057	METAP2	methionyl aminopeptidase 2
ILMN_1672446	0.033	0.00026754	-3.73604	0.29579	-0.260849	RPL11	ribosomal protein L11
ILMN_1694742	0.033	0.00027094	-3.73255	0.28473	-0.337211	RPS29	ribosomal protein S29
ILMN_1663605	0.033	0.00027197	3.73151	0.28142	0.304226	RNF123	ring finger protein 123
ILMN_2142815	0.033	0.00027236	-3.73111	0.28016	-0.387578	RPL35	ribosomal protein L35
ILMN_1743655	0.033	0.00027275	-3.73072	0.27892	-0.152057	TMED9	transmembrane p24 trafficking protein 9
ILMN_1768197	0.0338	0.00028281	3.72071	0.24723	0.162934	PTBP3	polypyrimidine tract binding protein 3
ILMN_1791332	0.0344	0.00029156	-3.71227	0.22058	-0.42654	ATP5O	ATP synthase, H+ transporting, mitochondrial F1 complex, O subunit
ILMN_2184184	0.0351	0.00030846	-3.69663	0.17132	-0.371146	ANXA1	annexin A1
ILMN_2182198	0.0351	0.00030926	-3.69591	0.16907	-0.321018	MRPL58	mitochondrial ribosomal protein L58
ILMN_1670561	0.0351	0.00030926	-3.69591	0.16906	-0.304493	TCEAL8	transcription elongation factor A like 8
ILMN_1670570	0.0351	0.00031279	3.69275	0.15913	0.505872	MXI1	MAX interactor 1, dimerization protein
ILMN_1671583	0.0351	0.00031454	3.6912	0.15426	0.271647	MKRN1	makorin ring finger protein 1
ILMN_1813475	0.0362	0.00033354	-3.67485	0.103	-0.258002	HERC2	HECT and RLD domain containing E3 ubiquitin protein ligase 2
ILMN_1666635	0.0362	0.00033589	-3.6729	0.09688	-0.295592	RPS14	ribosomal protein S14
ILMN_1749006	0.0362	0.00033822	3.67097	0.09085	0.189365	RCSD1	RCSD domain containing 1
ILMN_2303170	0.0362	0.00034509	3.66534	0.07327	0.398897	MBNL3	muscleblind like splicing regulator 3
ILMN_1680403	0.0362	0.00034872	-3.66242	0.06413	-0.173127	SSR4	signal sequence receptor subunit 4
ILMN_2207539	0.0362	0.00035645	-3.65628	0.04498	-0.519113	RPS17	ribosomal protein S17
ILMN_1713934	0.0362	0.00036058	3.65305	0.03492	0.234469	LITAF	lipopolysaccharide induced TNF factor
ILMN_1740864	0.0362	0.00036206	3.6519	0.03136	0.325436	TREML2	triggering receptor expressed on myeloid cells like 2
ILMN_1883298	0.0362	0.00036281	-3.65132	0.02955	-0.305529
ILMN_1775243	0.0362	0.00036637	-3.64858	0.02103	-0.451065
ILMN_1739081	0.0362	0.00036987	3.64592	0.01273	0.190707	ABI1	abl interactor 1
ILMN_1662438	0.0362	0.00037469	-3.64228	0.00144	-0.226774	SOD1	superoxide dismutase 1, soluble
ILMN_1813604	0.0362	0.00037603	-3.64128	-0.00168	-0.259173	NDUFB7	NADH:ubiquinone oxidoreductase subunit B7
ILMN_2349444	0.0362	0.0003772	-3.64041	-0.00439	-0.34343	NUDT2	nudix hydrolase 2
ILMN_1794165	0.0362	0.00038257	3.63643	-0.01673	0.237633	PGD	phosphogluconate dehydrogenase
ILMN_2180682	0.0362	0.00038398	3.6354	-0.01994	0.154721	MTPN	myotrophin
ILMN_2384241	0.0362	0.00038536	3.63439	-0.02307	0.147915	TGFBR2	transforming growth factor beta receptor 2
ILMN_1652230	0.0362	0.00038947	-3.6314	-0.03234	-0.432984
ILMN_1682354	0.0362	0.00039191	-3.62964	-0.03778	-0.583538	SNORD33	small nucleolar RNA, C/D box 33
ILMN_1681657	0.0362	0.00039795	3.62533	-0.05113	0.187737	MAP4K4	mitogen-activated protein kinase kinase kinase kinase 4
ILMN_1658950	0.0362	0.00039919	3.62445	-0.05385	0.210893
ILMN_1668092	0.0363	0.00040412	3.62099	-0.06455	0.390924	ESAM	endothelial cell adhesion molecule
ILMN_1712155	0.0365	0.0004094	-3.61733	-0.07587	-0.240322	RPL6	ribosomal protein L6
ILMN_1768784	0.0371	0.00042289	-3.60817	-0.10414	-0.280381	PSMC2	proteasome 26S subunit, ATPase 2
ILMN_1812139	0.0371	0.00042725	3.60527	-0.11309	0.175873	RASSF2	Ras association domain family member 2
ILMN_2412380	0.0371	0.00042775	3.60494	-0.1141	0.266038	TSC22D1	TSC22 domain family member 1
ILMN_1660810	0.0373	0.00043692	-3.59893	-0.1326	-0.187064	TTC17	tetratricopeptide repeat domain 17
ILMN_1712687	0.0373	0.0004443	3.59418	-0.1472	0.19649	PAK2	p21 (RAC1) activated kinase 2
ILMN_1791576	0.0373	0.00044662	3.5927	-0.15174	0.244402	CHSY1	chondroitin sulfate synthase 1
ILMN_1726164	0.0373	0.00045219	3.58919	-0.16254	0.210037	NEDD9	neural precursor cell expressed, developmentally down-regulated 9
ILMN_1713006	0.0373	0.0004554	3.58718	-0.16871	0.366739	CDC34	cell division cycle 34
ILMN_1677028	0.0373	0.00045704	-3.58615	-0.17185	-0.460222	CACNA1I	calcium voltage-gated channel subunit alpha1 I
ILMN_1814650	0.0373	0.00045893	-3.58498	-0.17544	-0.185582	TRAPPC4	trafficking protein particle complex 4
ILMN_1690392	0.0373	0.00045978	-3.58446	-0.17705	-0.280186	COMMD3	COMM domain containing 3
ILMN_1791147	0.0373	0.00046305	3.58244	-0.18323	0.226619	YPEL3	yippee like 3
ILMN_1711786	0.0375	0.00046939	3.57857	-0.19507	0.220554	NFE2	nuclear factor, erythroid 2
ILMN_1911042	0.0387	0.00048773	3.56766	-0.22846	0.173187	PIP4K2A	phosphatidylinositol-5-phosphate 4-kinase type 2 alpha
ILMN_1744059	0.0408	0.00051875	-3.55004	-0.28215	-0.437534	DCTN6	dynactin subunit 6
ILMN_1679267	0.0409	0.00052422	3.54704	-0.29128	0.495918	TGM2	transglutaminase 2
ILMN_1709795	0.0409	0.00052804	3.54496	-0.2976	0.154231	RAC2	ras-related C3 botulinum toxin substrate 2 (rho family, small GTP binding protein Rac2)
ILMN_1734317	0.0409	0.00053186	3.54289	-0.30388	0.174168	DPF2	double PHD fingers 2
ILMN_1696839	0.0413	0.00054418	-3.53633	-0.32381	-0.442741	RPS27	ribosomal protein S27
ILMN_1751378	0.0413	0.00054865	-3.53398	-0.33092	-0.202717	RARS	arginyl-tRNA synthetase
ILMN_1710280	0.0413	0.00055258	3.53193	-0.33713	0.26464	TUBB1	tubulin beta 1 class VI
ILMN_1695868	0.0413	0.00055618	-3.53007	-0.34278	-0.250455	PRICKLE4	prickle planar cell polarity protein 4
ILMN_1656427	0.0413	0.00055642	3.52994	-0.34316	0.193021	GID4	GID complex subunit 4 homolog
ILMN_1691892	0.0415	0.00056359	3.52626	-0.35429	0.209175	TAGLN2	transgelin 2
ILMN_1769191	0.0435	0.00059505	3.51062	-0.40153	0.150304	GNAS	GNAS complex locus
ILMN_1701596	0.0435	0.0005993	-3.50856	-0.40772	-0.326403	RPS20	ribosomal protein S20
ILMN_2087060	0.0435	0.00060417	-3.50622	-0.41476	-0.464749	TOMM7	translocase of outer mitochondrial membrane 7
ILMN_1664167	0.0441	0.00061622	-3.50052	-0.43193	-0.320965	RPF2	ribosome production factor 2 homolog
ILMN_1802808	0.0449	0.00063182	3.49328	-0.45366	0.236384
ILMN_1731546	0.0449	0.00064518	-3.48722	-0.47183	-0.768389	RPL26	ribosomal protein L26
ILMN_1656419	0.0449	0.00065419	3.4832	-0.48389	0.18839
ILMN_1719032	0.0449	0.00065437	-3.48312	-0.48412	-0.544466	LSM3	LSM3 homolog, U6 small nuclear RNA and mRNA degradation associated
ILMN_1784286	0.0449	0.00065849	-3.4813	-0.48959	-0.428157	NDUFA1	NADH:ubiquinone oxidoreductase subunit A1
ILMN_2243687	0.0449	0.00066105	3.48017	-0.49295	0.16598	LAMP2	lysosomal associated membrane protein 2
ILMN_1652104	0.0449	0.000663	3.47931	-0.49551	0.192511	KRAS	KRAS proto-oncogene, GTPase
ILMN_1800517	0.0449	0.00066981	-3.47635	-0.50439	-0.467594	ODF2L	outer dense fiber of sperm tails 2 like
ILMN_1711608	0.0449	0.00067118	3.47575	-0.50616	0.173873	SSBP2	single stranded DNA binding protein 2
ILMN_1678165	0.0449	0.00067223	-3.4753	-0.50751	-0.257711	LSM7	LSM7 homolog, U6 small nuclear RNA and mRNA degradation associated
ILMN_1815086	0.0456	0.00068694	3.469	-0.52632	0.20654	NINJ1	ninjurin 1
ILMN_2150196	0.0459	0.00069592	3.46522	-0.5376	0.30736	LRRC25	leucine rich repeat containing 25
ILMN_1732328	0.0471	0.0007188	-3.45579	-0.56567	-0.349769
ILMN_2404135	0.0473	0.00072568	3.45301	-0.57395	0.231847	RIOK3	RIO kinase 3
ILMN_1742548	0.0476	0.00074015	3.44724	-0.59108	0.337326	GFI1B	growth factor independent 1B transcriptional repressor
ILMN_1802257	0.0476	0.00074192	3.44654	-0.59316	0.242289	PCTP	phosphatidylcholine transfer protein
ILMN_1671482	0.0476	0.0007449	-3.44537	-0.59663	-0.292991	GALM	galactose mutarotase
ILMN_1715926	0.0476	0.00075014	-3.44332	-0.60272	-0.232956
ILMN_1812312	0.0481	0.00076282	-3.43841	-0.61726	-0.446389	NDUFS4	NADH:ubiquinone oxidoreductase subunit S4
ILMN_1707434	0.0488	0.00077863	3.4324	-0.63505	0.264184
ILMN_1789809	0.0488	0.00078747	-3.42909	-0.64484	-0.310827	RPL13AP6	ribosomal protein L13a pseudogene 6
ILMN_1709043	0.0488	0.00078796	-3.42891	-0.64538	-0.220505	PLGRKT	plasminogen receptor with a C-terminal lysine
ILMN_1656807	0.0492	0.00080312	-3.42331	-0.6619	-0.456132	RPL27	ribosomal protein L27
ILMN_1693233	0.0492	0.00080445	3.42283	-0.66334	0.213004	KIAA0513	KIAA0513
ILMN_1651496	0.0493	0.00081003	3.42079	-0.66934	0.349383	HIST1H2BD	histone cluster 1, H2bd
ILMN_1700044	0.0497	0.00082184	3.41654	-0.68188	0.168745	SAP130	Sin3A associated protein 130
ILMN_1706859	0.0506	0.00084253	-3.40921	-0.70344	-0.228783	SMDT1	single-pass membrane protein with aspartate rich tail 1
ILMN_2225746	0.051	0.00085271	-3.40567	-0.71385	-0.25888	BORCS6	BLOC-1 related complex subunit 6
ILMN_2327276	0.0511	0.00085977	3.40324	-0.72099	0.124439	STAU1	staufen double-stranded RNA binding protein 1
ILMN_1815010	0.0527	0.00089849	3.39022	-0.75915	0.323719	RNF141	ring finger protein 141
ILMN_1688178	0.0527	0.00089911	-3.39002	-0.75975	-0.317592	RRP7A	ribosomal RNA processing 7 homolog A
ILMN_1815023	0.0527	0.00090311	3.38871	-0.76359	0.255773	PIM1	Pim-1 proto-oncogene, serine/threonine kinase
ILMN_1807710	0.053	0.00091278	-3.38555	-0.77282	-0.534608	HINT1	histidine triad nucleotide binding protein 1
ILMN_1682774	0.0539	0.00093922	-3.37709	-0.79754	-0.491889	TEX30	testis expressed 30
ILMN_1728083	0.0539	0.00094055	3.37666	-0.79877	0.150511	EIF4EBP2	eukaryotic translation initiation factor 4E binding protein 2
ILMN_2324998	0.0539	0.00095233	-3.37297	-0.80954	-0.232328	NGDN	neuroguidin
ILMN_2201533	0.0539	0.0009534	-3.37263	-0.81052	-0.458847	TMEM256	transmembrane protein 256
ILMN_2189933	0.0539	0.00095543	-3.372	-0.81236	-0.323725	RPL36AL	ribosomal protein L36a like
ILMN_1798163	0.0543	0.00097221	-3.36683	-0.82743	-0.232716	UPF3B	UPF3 regulator of nonsense transcripts homolog B (yeast)
ILMN_1675460	0.0543	0.00097758	-3.36519	-0.8322	-0.239636
ILMN_1732071	0.0543	0.00098338	3.36343	-0.83732	0.271619	HIST2H2BE	histone cluster 2, H2be
ILMN_2094952	0.0543	0.00098958	3.36156	-0.84275	0.209672	NUAK2	NUAK family kinase 2
ILMN_1670723	0.0543	0.00099557	-3.35976	-0.84797	-0.193996	MSL3	male-specific lethal 3 homolog (Drosophila)
ILMN_1704876	0.0543	0.00099923	3.35867	-0.85115	0.176087	USP38	ubiquitin specific peptidase 38
ILMN_2158242	0.0543	0.0010032	3.35749	-0.85458	0.250286	SHOC2	SHOC2, leucine rich repeat scaffold protein
ILMN_1751431	0.0543	0.00101035	-3.35537	-0.86072	-0.216404	PYM1	PYM homolog 1, exon junction complex associated factor
ILMN_1673215	0.0543	0.00101464	3.35411	-0.86439	0.181226	PCBP1	poly(rC) binding protein 1
ILMN_1716895	0.0543	0.00102532	-3.35098	-0.87344	-0.370103	RPA3	replication protein A3
ILMN_2160388	0.0543	0.00102543	-3.35095	-0.87354	-0.338098	RPL24	ribosomal protein L24
ILMN_1793371	0.0543	0.0010283	3.35011	-0.87596	0.142393	KIAA0430	KIAA0430
ILMN_1747146	0.0543	0.00103395	3.34848	-0.8807	0.0926218	TSG101	tumor susceptibility 101
ILMN_1702487	0.0543	0.00103877	3.34709	-0.88472	0.212998	SGK1	serum/glucocorticoid regulated kinase 1
ILMN_2331890	0.0543	0.0010487	-3.34425	-0.89295	-0.453653	RPL41	ribosomal protein L41
ILMN_1703891	0.0543	0.00104961	3.34399	-0.8937	0.26256	TBC1D9	TBC1 domain family member 9
ILMN_1830394	0.0543	0.00105367	3.34284	-0.89703	0.297755
ILMN_1792528	0.0544	0.00106013	-3.34101	-0.90232	-0.319273
ILMN_2146566	0.0544	0.00106529	-3.33956	-0.90651	-0.411813	CLASRP	CLK4 associating serine/arginine rich protein
ILMN_2285708	0.055	0.00108324	-3.33455	-0.92097	-0.209483	C6orf48	chromosome 6 open reading frame 48
ILMN_1752285	0.0552	0.00109689	-3.3308	-0.93179	-0.248911	RPL4	ribosomal protein L4
ILMN_1739497	0.0552	0.00110448	-3.32873	-0.93775	-0.361192	GTF2H5	general transcription factor IIH subunit 5
ILMN_1677385	0.0552	0.00110861	-3.32761	-0.94097	-0.223514	SMIM19	small integral membrane protein 19
ILMN_2349124	0.0552	0.00111672	3.32543	-0.94727	0.195409	OSBPL2	oxysterol binding protein like 2
ILMN_1758214	0.0552	0.00112225	-3.32394	-0.95154	-0.162746	RARS2	arginyl-tRNA synthetase 2, mitochondrial
ILMN_1792455	0.0552	0.00112704	3.32266	-0.95522	0.454711	TMEM158	transmembrane protein 158 (gene/pseudogene)
ILMN_1781416	0.0552	0.00112801	3.32241	-0.95596	0.259888	FRAT1	frequently rearranged in advanced T-cell lymphomas 1
ILMN_1693490	0.0552	0.0011308	-3.32167	-0.9581	-0.198171	SEC11A	SEC11 homolog A, signal peptidase complex subunit
ILMN_1754303	0.0555	0.00114274	-3.31851	-0.96718	-0.346656	RPL30	ribosomal protein L30
ILMN_1809583	0.0556	0.00114905	3.31685	-0.97194	0.205342	CREBBP	CREB binding protein
ILMN_1683447	0.0558	0.00115944	-3.31415	-0.97971	-0.434181
ILMN_1776104	0.0562	0.00117561	-3.30998	-0.99168	-0.395611	NDUFS5	NADH:ubiquinone oxidoreductase subunit S5
ILMN_2097421	0.0562	0.00118139	-3.3085	-0.99591	-0.344952	MRPL51	mitochondrial ribosomal protein L51
ILMN_2407235	0.0562	0.00118677	-3.30713	-0.99984	-0.482802
ILMN_1700231	0.0562	0.00118943	3.30646	-1.00177	0.15777	IP6K1	inositol hexakisphosphate kinase 1
ILMN_1768176	0.0564	0.00119924	-3.30398	-1.00886	-0.246735	PBDC1	polysaccharide biosynthesis domain containing 1
ILMN_1796407	0.0567	0.00121032	-3.3012	-1.01681	-0.241148	SS18L2	SS18 like 2
ILMN_1718136	0.0568	0.00121858	-3.29915	-1.02268	-0.3219	UQCRHL	ubiquinol-cytochrome c reductase hinge protein like
ILMN_1715273	0.0572	0.00123955	3.294	-1.03741	0.208831	PICALM	phosphatidylinositol binding clathrin assembly protein
ILMN_2116556	0.0572	0.00124085	-3.29368	-1.03831	-0.361442	LSM5	LSM5 homolog, U6 small nuclear RNA and mRNA degradation associated
ILMN_1757644	0.0572	0.00124387	3.29295	-1.04041	0.250962	UBE2H	ubiquitin conjugating enzyme E2 H
ILMN_1675541	0.0573	0.0012513	-3.29115	-1.04555	-0.362715	EEF1B2	eukaryotic translation elongation factor 1 beta 2
ILMN_1677133	0.0573	0.0012619	-3.28859	-1.05283	-0.176254	MITD1	microtubule interacting and trafficking domain containing 1
ILMN_1809347	0.0573	0.00127325	-3.28588	-1.06056	-0.244593
ILMN_2262957	0.0573	0.00127484	3.28551	-1.06164	0.241672	WIPF1	WAS/WASL interacting protein family member 1
ILMN_2196347	0.0573	0.00127503	3.28546	-1.06177	0.156491	CDKN1B	cyclin dependent kinase inhibitor 1B
ILMN_1781386	0.0589	0.00132223	3.27444	-1.09312	0.237828	WIPI1	WD repeat domain, phosphoinositide interacting 1
ILMN_2396648	0.0589	0.00132963	-3.27275	-1.09794	-0.160305	EXOSC1	exosome component 1
ILMN_1671374	0.0589	0.00133091	-3.27246	-1.09877	-0.193304	C19orf53	chromosome 19 open reading frame 53
ILMN_2366391	0.0589	0.00133645	-3.2712	-1.10235	-0.227689	PRDX1	peroxiredoxin 1
ILMN_2199439	0.0589	0.0013403	3.27032	-1.10483	0.289103	CA2	carbonic anhydrase 2
ILMN_2413599	0.059	0.00134805	-3.26857	-1.10981	-0.202202	CALML4	calmodulin like 4
ILMN_1659771	0.0594	0.00136737	-3.26424	-1.12207	-0.196545	RPL13AP3	ribosomal protein L13a pseudogene 3
ILMN_2232936	0.0594	0.00136758	-3.26419	-1.12221	-0.369079	UQCRH	ubiquinol-cytochrome c reductase hinge protein
ILMN_1808219	0.0597	0.00138496	-3.26035	-1.1331	-0.192452	HEATR3	HEAT repeat containing 3
ILMN_1753165	0.0597	0.00138598	3.26013	-1.13373	0.172782	WNK1	WNK lysine deficient protein kinase 1
ILMN_1651347	0.06	0.0014083	3.25526	-1.14751	0.190402	SERTAD2	SERTA domain containing 2
ILMN_1811063	0.06	0.00140886	-3.25514	-1.14785	-0.178364
ILMN_1746516	0.06	0.0014136	-3.25412	-1.15074	-0.318744	RPS25	ribosomal protein S25
ILMN_1660021	0.06	0.00142492	3.25168	-1.15762	0.147282	PLIN3	perilipin 3
ILMN_1662263	0.06	0.0014327	-3.25002	-1.16231	-0.333773	MDP1	magnesium dependent phosphatase 1
ILMN_1700477	0.06	0.00143727	-3.24905	-1.16506	-0.125582	MRPL43	mitochondrial ribosomal protein L43
ILMN_1722186	0.06	0.00144393	-3.24764	-1.16904	-0.21377	NDUFAF7	NADH:ubiquinone oxidoreductase complex assembly factor 7
ILMN_1679003	0.06	0.00144614	-3.24717	-1.17036	-0.304122
ILMN_2331266	0.06	0.00144724	3.24694	-1.17101	0.166711	NUMB	NUMB, endocytic adaptor protein
ILMN_1675156	0.06	0.00145474	-3.24536	-1.17546	-0.215133	CDC42	cell division cycle 42
ILMN_1754990	0.06	0.00145948	-3.24437	-1.17827	-0.265721
ILMN_1712806	0.0601	0.00146614	-3.24297	-1.18219	-0.409385
ILMN_1803775	0.0607	0.00148732	-3.23859	-1.19455	-0.359576	HSPE1	heat shock protein family E (Hsp10) member 1
ILMN_1720771	0.061	0.00150184	3.23561	-1.20292	0.211432	STX11	syntaxin 11

## Sheet: GSE21942 top table
ID	adj.P.Val	P.Value	t	B	logFC	Gene.symbol	Gene.title
225239_at	7.29e-08	1.33e-12	-12.5	18.4685	-2.2	MIR612///NEAT1	microRNA 612///nuclear paraspeckle assembly transcript 1 (non-protein coding)
232908_at	4.06e-07	1.49e-11	11.2	16.2549	0.923	ATAD2B	ATPase family, AAA domain containing 2B
200946_x_at	4.36e-07	3.55e-11	10.8	15.4449	0.976	GLUD1	glutamate dehydrogenase 1
244875_at	4.36e-07	3.6e-11	-10.8	15.432	-1.4	ASMTL-AS1	ASMTL antisense RNA 1
226537_at	4.36e-07	4.4e-11	10.7	15.2465	1.84	HINT3	histidine triad nucleotide binding protein 3
243869_at	4.36e-07	5.06e-11	-10.6	15.116	-0.981
228697_at	4.36e-07	5.58e-11	10.6	15.0242	3.13	HINT3	histidine triad nucleotide binding protein 3
234989_at	4.42e-07	6.46e-11	-10.5	14.8862	-1.39	MIR612///NEAT1	microRNA 612///nuclear paraspeckle assembly transcript 1 (non-protein coding)
205624_at	5.53e-07	9.1e-11	-10.3	14.5656	-2.74	CPA3	carboxypeptidase A3
201011_at	5.98e-07	1.14e-10	10.2	14.3575	1.18	RPN1	ribophorin I
202223_at	5.98e-07	1.2e-10	10.2	14.3044	1.64	STT3A	STT3A, catalytic subunit of the oligosaccharyltransferase complex
210254_at	6.4e-07	1.4e-10	-10.1	14.1587	-2.95	MS4A3	membrane spanning 4-domains A3
205170_at	7e-07	1.73e-10	10	13.9634	1.66	STAT2	signal transducer and activator of transcription 2
202018_s_at	7e-07	1.93e-10	-9.96	13.8618	-3.95	LTF	lactotransferrin
211699_x_at	7e-07	1.97e-10	-9.95	13.8398	-2.86	HBA2///HBA1	hemoglobin subunit alpha 2///hemoglobin subunit alpha 1
217414_x_at	7e-07	2.08e-10	-9.92	13.7885	-2.43	HBA2///HBA1	hemoglobin subunit alpha 2///hemoglobin subunit alpha 1
235542_at	7e-07	2.23e-10	9.89	13.7229	0.907	TET3	tet methylcytosine dioxygenase 3
201799_s_at	7e-07	2.33e-10	9.87	13.6805	0.76	OSBP	oxysterol binding protein
234726_s_at	7e-07	2.57e-10	9.82	13.5902	0.887	TMEM168	transmembrane protein 168
225526_at	7e-07	2.59e-10	9.82	13.5842	0.799	MKLN1	muskelin 1
1555326_a_at	7e-07	2.69e-10	9.8	13.5474	1.7	ADAM9	ADAM metallopeptidase domain 9
1566518_at	7.22e-07	2.91e-10	-9.76	13.4739	-1.13
1566880_at	7.89e-07	3.32e-10	-9.7	13.349	-1.68
203117_s_at	8.04e-07	3.56e-10	-9.67	13.2816	-0.65	PAN2	PAN2 poly(A) specific ribonuclease subunit
235094_at	8.04e-07	3.68e-10	-9.65	13.252	-1.69
217232_x_at	9.23e-07	4.49e-10	-9.56	13.0637	-2.53	HBB	hemoglobin subunit beta
209116_x_at	9.23e-07	4.56e-10	-9.56	13.049	-2.52	HBB	hemoglobin subunit beta
227062_at	1.05e-06	5.48e-10	-9.47	12.8749	-2.49	MIR612///NEAT1	microRNA 612///nuclear paraspeckle assembly transcript 1 (non-protein coding)
202243_s_at	1.05e-06	5.59e-10	9.46	12.8562	0.782	PSMB4	proteasome subunit beta 4
211696_x_at	1.15e-06	6.37e-10	-9.4	12.732	-2.17	HBB	hemoglobin subunit beta
209722_s_at	1.15e-06	6.63e-10	9.38	12.6944	1.68	SERPINB9	serpin family B member 9
1558088_a_at	1.15e-06	6.8e-10	-9.37	12.6711	-0.853	UBE2I	ubiquitin conjugating enzyme E2 I
226970_at	1.15e-06	7.06e-10	-9.35	12.6347	-0.748	FBXO33	F-box protein 33
200947_s_at	1.15e-06	7.18e-10	9.35	12.6188	1.38	GLUD1	glutamate dehydrogenase 1
208705_s_at	1.18e-06	7.79e-10	-9.31	12.5422	-0.57	EIF5	eukaryotic translation initiation factor 5
202581_at	1.18e-06	7.79e-10	9.31	12.5415	1.94	HSPA1B///HSPA1A	heat shock protein family A (Hsp70) member 1B///heat shock protein family A (Hsp70) member 1A
214805_at	1.2e-06	8.12e-10	-9.29	12.502	-1.61	SNORD10///SNORA48///SNORA67///EIF4A1	small nucleolar RNA, C/D box 10///small nucleolar RNA, H/ACA box 48///small nucleolar RNA, H/ACA box 67///eukaryotic translation initiation factor 4A1
223404_s_at	1.26e-06	8.85e-10	9.25	12.4209	0.639	TRMT1L	tRNA methyltransferase 1 like
226319_s_at	1.26e-06	8.97e-10	9.25	12.4078	2.32	ALYREF	Aly/REF export factor
202955_s_at	1.31e-06	9.74e-10	9.21	12.3293	0.922	ARFGEF1	ADP ribosylation factor guanine nucleotide exchange factor 1
220368_s_at	1.31e-06	9.79e-10	9.21	12.3248	0.942	PPP4R3A	protein phosphatase 4 regulatory subunit 3A
217749_at	1.41e-06	1.09e-09	9.16	12.2201	1.28	COPG1	coatomer protein complex subunit gamma 1
202236_s_at	1.41e-06	1.11e-09	9.15	12.204	1.24	SLC16A1	solute carrier family 16 member 1
201726_at	1.58e-06	1.27e-09	9.09	12.0767	0.627	ELAVL1	ELAV like RNA binding protein 1
224718_at	1.76e-06	1.47e-09	-9.02	11.9399	-0.67	YY1	YY1 transcription factor
238042_at	1.76e-06	1.48e-09	-9.02	11.9324	-1.23
204859_s_at	1.82e-06	1.6e-09	8.99	11.8594	0.709	APAF1	apoptotic peptidase activating factor 1
230170_at	1.82e-06	1.6e-09	-8.99	11.8573	-1.01	OSM	oncostatin M
209458_x_at	1.82e-06	1.63e-09	-8.98	11.839	-2.27	HBA2///HBA1	hemoglobin subunit alpha 2///hemoglobin subunit alpha 1
214414_x_at	1.99e-06	1.83e-09	-8.93	11.7295	-1.9	HBA2///HBA1	hemoglobin subunit alpha 2///hemoglobin subunit alpha 1
232693_s_at	1.99e-06	1.86e-09	-8.92	11.7173	-1.51	FBXO16///ZNF395	F-box protein 16///zinc finger protein 395
210969_at	2.06e-06	1.96e-09	8.9	11.6668	1.26	PKN2	protein kinase N2
203447_at	2.16e-06	2.1e-09	8.87	11.6008	0.366	PSMD5	proteasome 26S subunit, non-ATPase 5
226191_at	2.16e-06	2.14e-09	8.86	11.5833	0.852	GSK3B	glycogen synthase kinase 3 beta
210667_s_at	2.29e-06	2.34e-09	8.82	11.4973	1.66	C21orf33	chromosome 21 open reading frame 33
228006_at	2.29e-06	2.43e-09	8.8	11.4622	0.62	PTEN	phosphatase and tensin homolog
211745_x_at	2.29e-06	2.45e-09	-8.8	11.4535	-2.18	HBA2///HBA1	hemoglobin subunit alpha 2///hemoglobin subunit alpha 1
227146_at	2.29e-06	2.48e-09	-8.79	11.439	-0.995	QSOX2	quiescin sulfhydryl oxidase 2
226177_at	2.29e-06	2.5e-09	8.79	11.433	0.712	GLTP	glycolipid transfer protein
223160_s_at	2.29e-06	2.51e-09	8.79	11.4276	0.799	PPP4R3A	protein phosphatase 4 regulatory subunit 3A
202792_s_at	2.29e-06	2.56e-09	-8.78	11.4118	-0.723	PPP6R2	protein phosphatase 6 regulatory subunit 2
207507_s_at	2.3e-06	2.61e-09	8.77	11.3939	0.734	ATP5G3	ATP synthase, H+ transporting, mitochondrial Fo complex subunit C3 (subunit 9)
217140_s_at	2.33e-06	2.72e-09	8.75	11.3535	1.08	VDAC1	voltage dependent anion channel 1
226533_at	2.33e-06	2.76e-09	8.74	11.3381	1.79	HINT3	histidine triad nucleotide binding protein 3
217818_s_at	2.33e-06	2.81e-09	8.74	11.3232	1.32	ARPC4	actin related protein 2/3 complex subunit 4
204018_x_at	2.33e-06	2.81e-09	-8.74	11.322	-2.29	HBA2///HBA1	hemoglobin subunit alpha 2///hemoglobin subunit alpha 1
213897_s_at	2.39e-06	2.93e-09	8.72	11.2831	0.769	MRPL23	mitochondrial ribosomal protein L23
226589_at	2.66e-06	3.31e-09	-8.66	11.1661	-0.704	TMEM192	transmembrane protein 192
218848_at	2.68e-06	3.41e-09	8.65	11.1368	1	THOC6	THO complex 6
212248_at	2.68e-06	3.44e-09	8.65	11.1303	0.377	MTDH	metadherin
1559038_at	2.72e-06	3.56e-09	-8.63	11.0964	-1.09	SEPT2	septin 2
232077_s_at	2.72e-06	3.6e-09	-8.63	11.0864	-0.912	YPEL3	yippee like 3
201585_s_at	2.72e-06	3.62e-09	8.63	11.0789	0.782	SFPQ	splicing factor proline and glutamine rich
226734_at	2.74e-06	3.73e-09	8.61	11.0507	0.733	EIF4E2	eukaryotic translation initiation factor 4E family member 2
231078_at	2.74e-06	3.76e-09	-8.61	11.0449	-3.19	SLC25A37	solute carrier family 25 member 37
212306_at	2.83e-06	3.94e-09	8.59	11	0.627	CLASP2	cytoplasmic linker associated protein 2
212802_s_at	2.83e-06	4.03e-09	8.58	10.9787	0.569	GAPVD1	GTPase activating protein and VPS9 domains 1
230885_at	2.83e-06	4.04e-09	-8.58	10.9748	-1.33	LOC101930112///SPG7	uncharacterized LOC101930112///SPG7, paraplegin matrix AAA peptidase subunit
243798_at	2.84e-06	4.11e-09	-8.57	10.9596	-1.94
223216_x_at	2.92e-06	4.41e-09	-8.54	10.8922	-1.21	FBXO16///ZNF395	F-box protein 16///zinc finger protein 395
201237_at	2.92e-06	4.47e-09	8.53	10.8792	1.04	CAPZA2	capping actin protein of muscle Z-line alpha subunit 2
215905_s_at	2.92e-06	4.49e-09	8.53	10.8756	1.99	SNRNP40	small nuclear ribonucleoprotein U5 subunit 40
210148_at	2.92e-06	4.51e-09	8.53	10.8714	1.32	HIPK3	homeodomain interacting protein kinase 3
210465_s_at	2.92e-06	4.51e-09	8.53	10.8706	0.716	SNAPC3	small nuclear RNA activating complex polypeptide 3
225416_at	2.92e-06	4.59e-09	8.52	10.8542	0.519	RLIM	ring finger protein, LIM domain interacting
201775_s_at	2.92e-06	4.59e-09	8.52	10.8528	0.632	EFCAB14	EF-hand calcium binding domain 14
221082_s_at	3.1e-06	4.94e-09	8.49	10.784	1.19	NDRG3	NDRG family member 3
213524_s_at	3.17e-06	5.12e-09	-8.48	10.75	-2.79	G0S2	G0/G1 switch 2
231108_at	3.17e-06	5.17e-09	-8.47	10.7402	-0.994	FUS	FUS RNA binding protein
240108_at	3.18e-06	5.23e-09	-8.47	10.7288	-1.51
227510_x_at	3.2e-06	5.34e-09	-8.46	10.7096	-3.04	MALAT1	metastasis associated lung adenocarcinoma transcript 1 (non-protein coding)
210470_x_at	3.2e-06	5.42e-09	8.45	10.6949	1.17	NONO	non-POU domain containing, octamer-binding
221078_s_at	3.2e-06	5.5e-09	8.44	10.6799	0.986	CCDC88A	coiled-coil domain containing 88A
217301_x_at	3.2e-06	5.51e-09	8.44	10.679	1.24	RBBP4	RB binding protein 4, chromatin remodeling factor
1554451_s_at	3.21e-06	5.62e-09	8.43	10.6602	1.39	DNAJC14	DnaJ heat shock protein family (Hsp40) member C14
1555536_at	3.21e-06	5.63e-09	8.43	10.658	0.826	ANTXR2	anthrax toxin receptor 2
201514_s_at	3.3e-06	5.94e-09	8.41	10.6071	1.12	G3BP1	G3BP stress granule assembly factor 1
212363_x_at	3.3e-06	6.08e-09	8.4	10.5856	0.456	ACTG1///ACTB	actin gamma 1///actin beta
1556009_at	3.3e-06	6.16e-09	8.4	10.5729	0.935	PEX13	peroxisomal biogenesis factor 13
1555214_a_at	3.3e-06	6.18e-09	8.39	10.569	1.66	CLEC7A	C-type lectin domain family 7 member A
225880_at	3.3e-06	6.26e-09	8.39	10.5566	0.675	TOR1AIP2	torsin 1A interacting protein 2
222469_s_at	3.3e-06	6.27e-09	8.39	10.5559	0.75	TOLLIP	toll interacting protein
201747_s_at	3.3e-06	6.3e-09	8.39	10.5501	1.32	SAFB	scaffold attachment factor B
202102_s_at	3.3e-06	6.33e-09	-8.38	10.5465	-0.855	BRD4	bromodomain containing 4
205655_at	3.3e-06	6.34e-09	8.38	10.5443	1.77	MDM4	MDM4, p53 regulator
204050_s_at	3.35e-06	6.55e-09	8.37	10.5135	0.755	CLTA	clathrin light chain A
225375_at	3.35e-06	6.56e-09	8.37	10.5123	0.79	MIR4723///TMEM199	microRNA 4723///transmembrane protein 199
242445_at	3.54e-06	6.99e-09	8.34	10.4514	1.53	FGD4	FYVE, RhoGEF and PH domain containing 4
210685_s_at	3.6e-06	7.17e-09	8.33	10.4267	0.736	UBE4B	ubiquitination factor E4B
202056_at	3.62e-06	7.28e-09	8.32	10.4128	0.747	KPNA1	karyopherin subunit alpha 1
202070_s_at	3.75e-06	7.62e-09	8.3	10.3693	1.14	IDH3A	isocitrate dehydrogenase 3 (NAD(+)) alpha
203311_s_at	3.75e-06	7.72e-09	8.3	10.3564	2.3	ARF6	ADP ribosylation factor 6
211995_x_at	3.75e-06	7.8e-09	8.29	10.346	0.389	ACTG1///ACTB	actin gamma 1///actin beta
211300_s_at	3.75e-06	7.83e-09	8.29	10.3432	1.38	TP53	tumor protein p53
214623_at	3.83e-06	8.05e-09	-8.28	10.316	-0.646	FBXW4P1	F-box and WD repeat domain containing 4 pseudogene 1
242214_at	3.83e-06	8.13e-09	-8.28	10.3063	-0.687	RPS27A	ribosomal protein S27a
201964_at	3.86e-06	8.32e-09	8.27	10.2852	0.504	SETX	senataxin
204257_at	3.86e-06	8.34e-09	-8.27	10.2827	-0.788	FADS3	fatty acid desaturase 3
226481_at	3.86e-06	8.45e-09	8.26	10.2695	0.61	DCAF1	DDB1 and CUL4 associated factor 1
223287_s_at	3.86e-06	8.46e-09	-8.26	10.2685	-1.25	FOXP1	forkhead box P1
217960_s_at	3.94e-06	8.78e-09	8.24	10.2334	1.8	TOMM22	translocase of outer mitochondrial membrane 22
1555317_at	3.94e-06	8.8e-09	8.24	10.2313	1.92	POLK	DNA polymerase kappa
208680_at	4.06e-06	9.14e-09	8.23	10.1946	0.909	PRDX1	peroxiredoxin 1
201211_s_at	4.13e-06	9.39e-09	8.21	10.1684	1.55	DDX3X	DEAD-box helicase 3, X-linked
205446_s_at	4.13e-06	9.45e-09	8.21	10.1631	1.26	ATF2	activating transcription factor 2
1554480_a_at	4.42e-06	1.02e-08	8.18	10.0904	0.395	ARMC10	armadillo repeat containing 10
233127_at	4.52e-06	1.05e-08	-8.17	10.0595	-1.04
203746_s_at	4.52e-06	1.06e-08	8.16	10.0547	0.474	HCCS	holocytochrome c synthase
215794_x_at	4.54e-06	1.07e-08	8.16	10.0418	1.17	GLUD2	glutamate dehydrogenase 2
224410_s_at	4.55e-06	1.09e-08	8.15	10.0269	0.742	LMBR1	limb development membrane protein 1
219097_x_at	4.55e-06	1.09e-08	8.15	10.0267	0.745	SMIM7	small integral membrane protein 7
214315_x_at	4.75e-06	1.15e-08	-8.13	9.97833	-1.38	CALR	calreticulin
242610_x_at	4.84e-06	1.18e-08	-8.12	9.95179	-0.509
222555_s_at	5.12e-06	1.25e-08	8.09	9.89197	1.04	MRPL44	mitochondrial ribosomal protein L44
200769_s_at	5.16e-06	1.27e-08	8.08	9.8765	1.86	MAT2A	methionine adenosyltransferase 2A
205513_at	5.18e-06	1.29e-08	-8.08	9.86543	-2.31	TCN1	transcobalamin 1
225893_at	5.21e-06	1.31e-08	8.07	9.85234	0.449	RC3H1	ring finger and CCCH-type domains 1
205251_at	5.21e-06	1.32e-08	8.07	9.84159	0.558	PER2	period circadian clock 2
211672_s_at	5.21e-06	1.33e-08	8.07	9.83504	1.72	ARPC4-TTLL3///ARPC4	ARPC4-TTLL3 readthrough///actin related protein 2/3 complex subunit 4
244677_at	5.21e-06	1.34e-08	-8.06	9.82834	-2.99	MIR6883///PER1	microRNA 6883///period circadian clock 1
236841_at	5.21e-06	1.34e-08	-8.06	9.82485	-1.71	LOC100134445	uncharacterized LOC100134445
211048_s_at	5.21e-06	1.35e-08	8.06	9.81806	0.757	PDIA4	protein disulfide isomerase family A member 4
238653_at	5.29e-06	1.38e-08	8.05	9.79732	0.818	LRIG2	leucine rich repeats and immunoglobulin like domains 2
208698_s_at	5.36e-06	1.42e-08	8.04	9.77129	1.26	NONO	non-POU domain containing, octamer-binding
201552_at	5.36e-06	1.43e-08	8.04	9.76505	0.782	LAMP1	lysosomal associated membrane protein 1
202874_s_at	5.36e-06	1.43e-08	8.04	9.76477	0.681	ATP6V1C1	ATPase H+ transporting V1 subunit C1
229513_at	5.61e-06	1.51e-08	-8.01	9.71404	-1.7	STRBP	spermatid perinuclear RNA binding protein
226265_at	5.85e-06	1.58e-08	7.99	9.66785	0.894	QSER1	glutamine and serine rich 1
226150_at	6e-06	1.64e-08	-7.98	9.637	-1.54	PLPP5	phospholipid phosphatase 5
230098_at	6.16e-06	1.69e-08	7.97	9.60559	0.581	PHF20L1	PHD finger protein 20-like 1
201444_s_at	6.16e-06	1.7e-08	7.96	9.59844	0.651	ATP6AP2	ATPase H+ transporting accessory protein 2
225289_at	6.17e-06	1.71e-08	7.96	9.59175	0.902	STAT3	signal transducer and activator of transcription 3
202647_s_at	6.18e-06	1.73e-08	7.96	9.58319	0.606	NRAS	neuroblastoma RAS viral oncogene homolog
228390_at	6.21e-06	1.75e-08	-7.95	9.57252	-1.48	RAB30	RAB30, member RAS oncogene family
1558678_s_at	6.49e-06	1.85e-08	-7.93	9.52027	-2.88	MALAT1	metastasis associated lung adenocarcinoma transcript 1 (non-protein coding)
1554388_at	6.49e-06	1.85e-08	7.93	9.51799	0.756	VPS29	VPS29, retromer complex component
222182_s_at	6.58e-06	1.89e-08	-7.92	9.49845	-0.478	CNOT2	CCR4-NOT transcription complex subunit 2
244515_at	6.58e-06	1.9e-08	-7.92	9.49206	-1.02
200604_s_at	6.7e-06	1.95e-08	7.91	9.46954	1.79	PRKAR1A	protein kinase cAMP-dependent type I regulatory subunit alpha
203923_s_at	6.78e-06	2.01e-08	7.89	9.43788	1.48	CYBB	cytochrome b-245 beta chain
222923_s_at	6.78e-06	2.02e-08	7.89	9.43655	1.86	KCNE3	potassium voltage-gated channel subfamily E regulatory subunit 3
225135_at	6.78e-06	2.02e-08	7.89	9.43341	0.699	SIN3A	SIN3 transcription regulator family member A
212409_s_at	6.78e-06	2.02e-08	7.89	9.43317	0.673	TOR1AIP1	torsin 1A interacting protein 1
215838_at	6.87e-06	2.06e-08	7.88	9.41534	2.29	LILRA5	leukocyte immunoglobulin like receptor A5
204294_at	7.07e-06	2.13e-08	-7.87	9.38227	-0.888	AMT	aminomethyltransferase
1553725_s_at	7.13e-06	2.16e-08	7.86	9.36836	1.08	ZNF644	zinc finger protein 644
223474_at	7.19e-06	2.2e-08	7.86	9.35335	0.581	IRF2BPL	interferon regulatory factor 2 binding protein like
204716_at	7.38e-06	2.27e-08	7.84	9.32303	0.458	CCDC6	coiled-coil domain containing 6
218514_at	7.42e-06	2.3e-08	7.84	9.30965	0.793	SMG8	SMG8, nonsense mediated mRNA decay factor
238929_at	7.42e-06	2.31e-08	-7.83	9.305	-0.733	SRSF8	serine and arginine rich splicing factor 8
200008_s_at	7.42e-06	2.34e-08	7.83	9.29108	0.923	GDI2	GDP dissociation inhibitor 2
201119_s_at	7.42e-06	2.35e-08	7.83	9.28966	0.798	COX8A	cytochrome c oxidase subunit 8A
208703_s_at	7.42e-06	2.35e-08	7.83	9.28942	1.52	APLP2	amyloid beta precursor like protein 2
208050_s_at	7.55e-06	2.4e-08	7.82	9.26724	2.07	CASP2	caspase 2
210371_s_at	7.98e-06	2.55e-08	7.79	9.20886	1.08	RBBP4	RB binding protein 4, chromatin remodeling factor
AFFX-HSAC07/X00351_5_at	8.05e-06	2.59e-08	7.79	9.19518	1.55	ACTB	actin beta
AFFX-HUMGAPDH/M33197_5_at	8.28e-06	2.68e-08	7.77	9.16305	0.47	GAPDH	glyceraldehyde-3-phosphate dehydrogenase
229264_at	8.34e-06	2.71e-08	-7.77	9.15047	-0.8
208704_x_at	8.47e-06	2.77e-08	7.76	9.12924	1.37	APLP2	amyloid beta precursor like protein 2
227776_at	8.47e-06	2.79e-08	7.76	9.12426	0.809	ACER3	alkaline ceramidase 3
227116_at	8.57e-06	2.84e-08	7.75	9.10786	0.554	MON1B	MON1 homolog B, secretory trafficking associated
221989_at	8.65e-06	2.88e-08	-7.74	9.09339	-0.688	SNORA70///RPL10	small nucleolar RNA, H/ACA box 70///ribosomal protein L10
202883_s_at	8.91e-06	3e-08	7.73	9.05466	0.858	PPP2R1B	protein phosphatase 2 scaffold subunit Abeta
202719_s_at	8.91e-06	3e-08	7.73	9.05432	0.93	TES	testin LIM domain protein
243338_at	8.92e-06	3.02e-08	7.72	9.04857	0.914	CSNK1A1	casein kinase 1 alpha 1
AFFX-HSAC07/X00351_M_at	8.99e-06	3.06e-08	7.72	9.03605	1.21	ACTB	actin beta
1565823_at	9.63e-06	3.29e-08	-7.69	8.9641	-1.42	SEPT7	septin 7
240336_at	9.68e-06	3.33e-08	-7.68	8.95344	-3.27	HBM	hemoglobin subunit mu
202631_s_at	9.68e-06	3.35e-08	7.68	8.94921	0.645	APPBP2	amyloid beta precursor protein binding protein 2
241344_at	9.82e-06	3.41e-08	7.67	8.93081	0.78
229650_s_at	9.84e-06	3.44e-08	7.67	8.92294	0.64	SMIM7	small integral membrane protein 7
1568877_a_at	1.01e-05	3.55e-08	7.66	8.8923	0.978	ACBD5	acyl-CoA binding domain containing 5
206544_x_at	1.02e-05	3.64e-08	7.65	8.86857	0.924	SMARCA2	SWI/SNF related, matrix associated, actin dependent regulator of chromatin, subfamily a, member 2
223078_s_at	1.02e-05	3.65e-08	7.64	8.86503	0.819	TMOD3	tropomodulin 3
208932_at	1.02e-05	3.66e-08	7.64	8.86366	0.583	PPP4C	protein phosphatase 4 catalytic subunit
218391_at	1.02e-05	3.66e-08	7.64	8.86251	0.697	SNF8	SNF8, ESCRT-II complex subunit
223578_x_at	1.02e-05	3.7e-08	-7.64	8.85162	-2.87	MALAT1	metastasis associated lung adenocarcinoma transcript 1 (non-protein coding)
208764_s_at	1.02e-05	3.71e-08	7.64	8.85102	0.625	ATP5G2	ATP synthase, H+ transporting, mitochondrial Fo complex subunit C2 (subunit 9)
213515_x_at	1.02e-05	3.71e-08	-7.64	8.85042	-4.04	HBG2///HBG1	hemoglobin subunit gamma 2///hemoglobin subunit gamma 1
221579_s_at	1.02e-05	3.73e-08	7.64	8.84443	0.921	RPS10-NUDT3///NUDT3	RPS10-NUDT3 readthrough///nudix hydrolase 3
209710_at	1.02e-05	3.76e-08	-7.63	8.83729	-1.74	GATA2	GATA binding protein 2
1559347_at	1.02e-05	3.78e-08	7.63	8.8308	1.53
211307_s_at	1.04e-05	3.87e-08	7.62	8.81019	2.01	FCAR	Fc fragment of IgA receptor
225604_s_at	1.04e-05	3.88e-08	7.62	8.80683	0.932	GLIPR2	GLI pathogenesis related 2
217759_at	1.04e-05	3.88e-08	-7.62	8.80601	-0.596	TRIM44	tripartite motif containing 44
232030_at	1.04e-05	3.96e-08	-7.61	8.78809	-1.27	EPG5	ectopic P-granules autophagy protein 5 homolog
216976_s_at	1.04e-05	3.97e-08	7.61	8.78571	0.899	RYK	receptor-like tyrosine kinase
214869_x_at	1.04e-05	3.97e-08	7.61	8.78388	0.824	GAPVD1	GTPase activating protein and VPS9 domains 1
206834_at	1.06e-05	4.04e-08	-7.6	8.76741	-4.26	HBD	hemoglobin subunit delta
1553117_a_at	1.08e-05	4.13e-08	7.59	8.74657	0.553	STK38	serine/threonine kinase 38
1552660_a_at	1.08e-05	4.17e-08	7.59	8.73831	1.24	C5orf22	chromosome 5 open reading frame 22
200782_at	1.09e-05	4.21e-08	7.59	8.72818	0.756	ANXA5	annexin A5
242550_at	1.13e-05	4.42e-08	-7.57	8.68192	-0.729	EIF3B	eukaryotic translation initiation factor 3 subunit B
221140_s_at	1.14e-05	4.46e-08	7.56	8.67375	0.896	GPR132	G protein-coupled receptor 132
211537_x_at	1.14e-05	4.47e-08	7.56	8.67039	0.689	MAP3K7	mitogen-activated protein kinase kinase kinase 7
241376_at	1.14e-05	4.51e-08	-7.56	8.66219	-0.653
240410_at	1.18e-05	4.68e-08	-7.54	8.62586	-0.957
203186_s_at	1.18e-05	4.72e-08	7.54	8.61741	0.981	S100A4	S100 calcium binding protein A4
209896_s_at	1.19e-05	4.77e-08	7.53	8.60837	0.749	PTPN11	protein tyrosine phosphatase, non-receptor type 11
225644_at	1.22e-05	4.89e-08	7.52	8.58396	0.909	CCDC117	coiled-coil domain containing 117
211998_at	1.23e-05	4.95e-08	-7.52	8.57172	-0.908	MIR4738///H3F3B///H3F3A	microRNA 4738///H3 histone, family 3B///H3 histone, family 3A
220939_s_at	1.24e-05	5.05e-08	-7.51	8.55315	-0.414	DPP8	dipeptidyl peptidase 8
208852_s_at	1.25e-05	5.1e-08	7.51	8.54367	1.03	CANX	calnexin
212515_s_at	1.26e-05	5.15e-08	7.5	8.5337	0.806	DDX3X	DEAD-box helicase 3, X-linked
238451_at	1.26e-05	5.19e-08	7.5	8.52764	1.11	MPP7	membrane palmitoylated protein 7
202329_at	1.29e-05	5.34e-08	7.49	8.49944	0.441	CSK	c-src tyrosine kinase
238546_at	1.29e-05	5.36e-08	7.49	8.49669	1.65	SLC8A1	solute carrier family 8 member A1
232981_s_at	1.29e-05	5.37e-08	7.49	8.49396	1.15	SYNRG	synergin, gamma
206055_s_at	1.3e-05	5.5e-08	-7.48	8.47165	-0.467	SNRPA1	small nuclear ribonucleoprotein polypeptide A'
204978_at	1.3e-05	5.51e-08	-7.48	8.46999	-0.717	CLASRP	CLK4 associating serine/arginine rich protein
218188_s_at	1.3e-05	5.52e-08	7.47	8.4678	0.584	TIMM13	translocase of inner mitochondrial membrane 13
224567_x_at	1.3e-05	5.52e-08	-7.47	8.46776	-3.47	MALAT1	metastasis associated lung adenocarcinoma transcript 1 (non-protein coding)
229074_at	1.3e-05	5.54e-08	7.47	8.46339	0.855	EHD4	EH domain containing 4
1563468_at	1.3e-05	5.58e-08	7.47	8.4565	1.77
219399_at	1.31e-05	5.62e-08	7.47	8.45021	0.927	LIN7C	lin-7 homolog C, crumbs cell polarity complex component
226169_at	1.31e-05	5.63e-08	7.47	8.44782	0.629	SBF2	SET binding factor 2
212514_x_at	1.31e-05	5.7e-08	7.46	8.43695	0.711	DDX3X	DEAD-box helicase 3, X-linked
222437_s_at	1.32e-05	5.74e-08	-7.46	8.4304	-0.375	RNF103-CHMP3///CHMP3	RNF103-CHMP3 readthrough///charged multivesicular body protein 3
210337_s_at	1.36e-05	5.95e-08	7.44	8.39514	0.882	ACLY	ATP citrate lyase
201128_s_at	1.37e-05	6e-08	7.44	8.38761	0.441	ACLY	ATP citrate lyase
221752_at	1.37e-05	6.02e-08	7.44	8.38411	0.705	SSH1	slingshot protein phosphatase 1
224281_s_at	1.38e-05	6.1e-08	7.43	8.3709	0.669	NGRN	neugrin, neurite outgrowth associated
1555247_a_at	1.41e-05	6.28e-08	-7.42	8.34323	-1.13	RAPGEF6	Rap guanine nucleotide exchange factor 6
1564064_a_at	1.41e-05	6.28e-08	7.42	8.34284	0.564	ATP11B	ATPase phospholipid transporting 11B (putative)
209475_at	1.41e-05	6.34e-08	7.42	8.33461	0.714	MIR6125///USP15	microRNA 6125///ubiquitin specific peptidase 15
33768_at	1.46e-05	6.57e-08	-7.4	8.29917	-0.462	DMWD	dystrophia myotonica, WD repeat containing
203745_at	1.49e-05	6.74e-08	7.39	8.27481	0.508	HCCS	holocytochrome c synthase
210543_s_at	1.53e-05	6.96e-08	7.38	8.24497	1.19	PRKDC	protein kinase, DNA-activated, catalytic polypeptide
218200_s_at	1.54e-05	7.03e-08	7.38	8.23535	0.393	NDUFB2	NADH:ubiquinone oxidoreductase subunit B2
233841_s_at	1.54e-05	7.06e-08	7.37	8.23103	0.952	SUDS3	SDS3 homolog, SIN3A corepressor complex component

## Sheet: GSE26484 top table
ID	adj.P.Val	P.Value	t	B	logFC	Gene.symbol	Gene.title
240411_at	0.0252	6.67e-07	-10.9121	3.71869	-3.18146	MROH2B	maestro heat like repeat family member 2B
241251_at	0.0252	1.3e-06	-10.1568	3.43252	-3.03026
242036_x_at	0.0252	1.38e-06	-10.0894	3.40498	-3.48567	ATP2B3	ATPase plasma membrane Ca2+ transporting 3
229638_at	0.0927	8.11e-06	-8.30241	2.52966	-1.97675	IRX3	iroquois homeobox 3
237496_at	0.0927	9.6e-06	-8.14679	2.43814	-3.86648
1562739_at	0.0927	1.04e-05	-8.07166	2.39294	-2.55133	LOC285593	uncharacterized LOC285593
216150_at	0.0927	1.19e-05	-7.95318	2.32031	-2.69401
221127_s_at	0.097	1.42e-05	-7.79239	2.219	-2.67654	DKK3	dickkopf WNT signaling pathway inhibitor 3
1566772_at	0.1396	2.55e-05	-7.28245	1.87569	-4.25631
236246_x_at	0.1396	2.66e-05	-7.24729	1.85072	-2.73927	LOC653160	uncharacterized LOC653160
1563274_at	0.1396	2.94e-05	-7.16362	1.79062	-2.96298	LOC101929269	uncharacterized LOC101929269
211917_s_at	0.1396	3.15e-05	-7.10713	1.74949	-3.82813	PRLR	prolactin receptor
236788_at	0.1396	3.32e-05	7.06276	1.71685	2.27718	LOC102724323	uncharacterized LOC102724323
1555097_a_at	0.1531	4.47e-05	-6.8195	1.53279	-3.04313	PTGFR	prostaglandin F receptor
229162_s_at	0.1531	4.6e-05	-6.79624	1.51473	-2.71422	ABTB1	ankyrin repeat and BTB domain containing 1
230202_at	0.1531	4.68e-05	-6.78214	1.50374	-2.05424
242940_x_at	0.1531	4.81e-05	-6.7593	1.48588	-4.17518	DLX6	distal-less homeobox 6
230772_at	0.1531	5.04e-05	-6.72185	1.45641	-1.28265	HNF4A	hepatocyte nuclear factor 4 alpha
1559828_at	0.1993	6.96e-05	6.46648	1.24965	2.43311	FAM170B	family with sequence similarity 170 member B
228502_at	0.1993	7.29e-05	-6.43051	1.21968	-3.65218	RPS6KA6	ribosomal protein S6 kinase A6
234572_at	0.2104	8.08e-05	-6.35063	1.15241	-2.51594
1557889_at	0.216	8.69e-05	-6.29464	1.10463	-1.8932
234407_s_at	0.218	9.17e-05	6.25329	1.06901	2.62012	TRPC7	transient receptor potential cation channel subfamily C member 7
205338_s_at	0.2206	9.68e-05	-6.21176	1.03295	-2.21391	DCT	dopachrome tautomerase
206552_s_at	0.2404	0.000115	-6.07963	0.916285	-3.3545	TAC1	tachykinin precursor 1
224329_s_at	0.2404	0.000121	-6.04272	0.883168	-2.44421	CNFN	cornifelin
205184_at	0.2404	0.000122	-6.03573	0.876869	-2.22894	GNG4	G protein subunit gamma 4
1561708_at	0.2404	0.000124	-6.02773	0.86965	-2.89555	MB21D1	Mab-21 domain containing 1
1554782_at	0.2404	0.000132	-5.97891	0.825362	-1.54843	KLHL30-AS1	KLHL30 antisense RNA 1
234349_at	0.2404	0.000137	-5.95069	0.799567	-2.09104	SSPO	SCO-spondin
219780_at	0.2404	0.000139	-5.93854	0.788425	-2.77212	ZNF771	zinc finger protein 771
240493_at	0.2404	0.000141	-5.9314	0.781856	-2.31116
210536_s_at	0.2496	0.000151	-5.88083	0.735124	-2.25875	SPAM1	sperm adhesion molecule 1
211912_at	0.2497	0.000158	-5.84644	0.703092	-2.88939	MERTK	MER proto-oncogene, tyrosine kinase
1553706_at	0.2497	0.00016	-5.83709	0.694344	-1.13393	HTRA4	HtrA serine peptidase 4
220583_at	0.2557	0.000172	-5.78427	0.644639	-2.60166
1559817_at	0.2557	0.000173	-5.77913	0.639776	-2.1668	LOC100288798	uncharacterized LOC100288798
1564351_at	0.2625	0.000183	-5.73931	0.601948	-2.84209
1565974_at	0.2625	0.000192	-5.70332	0.567512	-1.26175
213244_at	0.2625	0.000193	-5.69898	0.563344	-2.60762	SCAMP4	secretory carrier membrane protein 4
1562247_at	0.2625	0.000204	-5.66024	0.525988	-2.79651	LOC286058	uncharacterized LOC286058
232621_at	0.2625	0.000212	-5.63183	0.49842	-1.12821	USP48	ubiquitin specific peptidase 48
1565805_at	0.2625	0.000218	-5.61094	0.478052	-2.67015	FLJ37035	uncharacterized LOC399821
205655_at	0.2625	0.00022	-5.60661	0.473824	-1.70369	MDM4	MDM4, p53 regulator
214884_at	0.2625	0.000221	-5.60351	0.470789	-3.17849	MCF2	MCF.2 cell line derived transforming sequence
1561579_at	0.2625	0.000221	-5.60294	0.470228	-1.43258	LOC728445	uncharacterized LOC728445
244330_at	0.264	0.000227	-5.5817	0.449419	-2.2661
220117_at	0.264	0.000232	-5.56846	0.436401	-1.66967	ZNF385D	zinc finger protein 385D
211303_x_at	0.2656	0.000242	-5.537	0.405334	-2.73764	FOLH1B	folate hydrolase 1B
216917_s_at	0.2656	0.000251	-5.51251	0.381036	-2.43765	SYCP1	synaptonemal complex protein 1
205312_at	0.2656	0.000256	-5.49799	0.366569	-2.06816	SPI1	Spi-1 proto-oncogene
229754_at	0.2656	0.00026	-5.48704	0.355637	-1.01722	TMEM44-AS1	TMEM44 antisense RNA 1
220034_at	0.2656	0.000263	-5.47975	0.34835	-1.04659	IRAK3	interleukin 1 receptor associated kinase 3
231841_s_at	0.2656	0.00027	-5.46057	0.329123	-2.30357	KIAA1462	KIAA1462
210577_at	0.2656	0.000272	-5.45392	0.322446	-1.91563	CASR	calcium sensing receptor
217621_at	0.2656	0.000276	-5.44375	0.312209	-3.5185	SLC6A2	solute carrier family 6 member 2
1564426_x_at	0.2656	0.000279	5.43646	0.304866	1.83839	LOC729732	uncharacterized LOC729732
203793_x_at	0.2656	0.00029	-5.41008	0.278194	-1.02995	PCGF2	polycomb group ring finger 2
233691_at	0.2656	0.000299	-5.3878	0.255561	-2.51557
232982_at	0.2656	0.0003	-5.38538	0.253098	-2.09573
218574_s_at	0.2656	0.0003	-5.38516	0.252874	-1.97579	LMCD1	LIM and cysteine rich domains 1
1560523_at	0.2656	0.000301	-5.38316	0.250837	-2.47612
240524_x_at	0.2679	0.000309	-5.36579	0.233119	-2.92127
1566106_at	0.2732	0.00032	-5.34106	0.207798	-1.32814
241663_at	0.2794	0.000332	-5.31462	0.180597	-1.5092	TCAIM	T-cell activation inhibitor, mitochondrial
238083_at	0.2822	0.000342	-5.29402	0.159318	-1.92686	PARP10	poly(ADP-ribose) polymerase family member 10
217560_at	0.2822	0.000346	-5.28669	0.151731	-2.14724	GGA1	golgi associated, gamma adaptin ear containing, ARF binding protein 1
202112_at	0.2851	0.000358	-5.26217	0.126262	-1.3686	VWF	von Willebrand factor
208425_s_at	0.2851	0.000363	-5.25389	0.117635	-2.1595	TANC2	tetratricopeptide repeat, ankyrin repeat and coiled-coil containing 2
232388_at	0.2851	0.000365	-5.24931	0.112861	-2.06742	CNTNAP4	contactin associated protein like 4
1558623_at	0.2888	0.000377	-5.22781	0.090391	-2.57732	RGPD4-AS1	RGPD4 antisense RNA 1 (head to head)
229219_s_at	0.2888	0.000396	-5.19228	0.05306	-2.01735
37004_at	0.2888	0.000398	5.19035	0.051021	1.87207	SFTPB	surfactant protein B
240071_at	0.2888	0.000401	-5.1842	0.044536	-1.88504
241977_s_at	0.2888	0.000404	-5.17853	0.038548	-1.29831	RAB3C	RAB3C, member RAS oncogene family
214529_at	0.2888	0.000405	-5.17781	0.037784	-1.9895	TSHB	thyroid stimulating hormone beta
207367_at	0.2888	0.000415	-5.16152	0.020543	-2.61659	ATP12A	ATPase H+/K+ transporting non-gastric alpha2 subunit
239463_at	0.2888	0.000421	5.15117	0.009566	1.71938
234323_at	0.2888	0.000427	-5.14184	-0.000349	-2.16847	THSD4	thrombospondin type 1 domain containing 4
1561165_a_at	0.2888	0.000436	-5.12732	-0.015806	-2.75508	DEFB108B	defensin beta 108B
222969_at	0.2888	0.000436	-5.12682	-0.016336	-1.87035	B3GALT1	beta-1,3-galactosyltransferase 1
1553204_at	0.2888	0.000438	-5.12392	-0.019429	-1.11659	C20orf166-AS1	C20orf166 antisense RNA 1
1569638_at	0.2888	0.000438	-5.12334	-0.02005	-2.23451	SOX5	SRY-box 5
224260_at	0.2977	0.000457	5.09441	-0.050993	2.82962
209290_s_at	0.3057	0.000475	-5.06825	-0.079115	-3.35302	NFIB	nuclear factor I B
244206_at	0.3082	0.000485	-5.05496	-0.093452	-1.5455	ZFAND4	zinc finger AN1-type containing 4
220105_at	0.3093	0.000492	5.04458	-0.10467	2.395	RSPH14	radial spoke head 14 homolog
1560543_at	0.3099	0.000502	-5.03076	-0.119638	-3.29008	GRK4	G protein-coupled receptor kinase 4
215885_at	0.3099	0.000504	-5.02786	-0.122781	-2.56945	SSX2B	SSX family member 2B
1555018_at	0.322	0.000532	-4.99206	-0.161748	-1.72548	OR2C3	olfactory receptor family 2 subfamily C member 3
230160_x_at	0.322	0.000536	-4.98709	-0.167175	-2.2613
216163_at	0.3268	0.000551	-4.96887	-0.187114	-2.31929
225167_at	0.3268	0.000556	-4.96245	-0.194154	-1.12571	FRMD4A	FERM domain containing 4A
213946_s_at	0.3269	0.000562	4.95492	-0.202421	1.58137	OBSL1	obscurin like 1
242345_at	0.3283	0.000579	-4.93524	-0.224077	-3.07729	COL28A1	collagen type XXVIII alpha 1 chain
229239_x_at	0.3283	0.00058	-4.93387	-0.225596	-2.58069	SLCO4A1	solute carrier organic anion transporter family member 4A1
204797_s_at	0.3283	0.00059	-4.92297	-0.237621	-1.06118	EML1	echinoderm microtubule associated protein like 1
60794_f_at	0.3283	0.000605	-4.90521	-0.257275	-1.09536	ZNF814	zinc finger protein 814
203821_at	0.3283	0.00061	-4.90016	-0.262872	-1.07607	HBEGF	heparin binding EGF like growth factor
224672_x_at	0.3283	0.000611	4.89899	-0.264169	1.75168	MESDC2	mesoderm development candidate 2
1560011_at	0.3283	0.000621	-4.88788	-0.276507	-1.67214	JRK	Jrk helix-turn-helix protein
214479_at	0.3283	0.000623	-4.88606	-0.278533	-2.63881	GFRA3	GDNF family receptor alpha 3
240456_at	0.3283	0.000628	-4.88104	-0.284114	-1.37358	LOC101928419	uncharacterized LOC101928419
217035_at	0.3283	0.000633	-4.87491	-0.290932	-1.45965	SKAP2	src kinase associated phosphoprotein 2
238992_at	0.3283	0.000636	4.87226	-0.293883	0.849302	POLI	DNA polymerase iota
206773_at	0.3283	0.000637	-4.87161	-0.294609	-1.25376	LY6H	lymphocyte antigen 6 complex, locus H
240878_at	0.3283	0.000653	-4.85494	-0.313212	-1.24619	SPEM1	spermatid maturation 1
222632_s_at	0.3283	0.00066	4.84754	-0.321497	0.973063	LZTFL1	leucine zipper transcription factor like 1
234960_at	0.3283	0.000662	-4.84589	-0.323342	-1.01775	HIST1H2APS5	histone cluster 1, H2a, pseudogene 5
205217_at	0.3283	0.000666	4.84184	-0.32788	0.986428	TIMM8A	translocase of inner mitochondrial membrane 8 homolog A (yeast)
1566995_at	0.3283	0.000677	-4.83029	-0.340826	-2.53251
1553328_a_at	0.3283	0.000683	-4.82501	-0.346754	-2.01458	SLC18A2	solute carrier family 18 member A2
242601_at	0.3283	0.000689	-4.81882	-0.353714	-3.28926	HEPACAM2	HEPACAM family member 2
1557938_s_at	0.3283	0.000698	-4.81055	-0.363022	-2.08054	PTRF	polymerase I and transcript release factor
234500_at	0.3283	0.000701	-4.80733	-0.366639	-1.13124
211355_x_at	0.3283	0.000713	-4.79648	-0.378876	-1.16257	LEPROT///LEPR	leptin receptor overlapping transcript///leptin receptor
201496_x_at	0.3283	0.000714	-4.79534	-0.380168	-2.19046	MYH11	myosin heavy chain 11
1565562_at	0.3283	0.000715	-4.79464	-0.380952	-1.21292
210262_at	0.3283	0.000717	-4.79276	-0.383081	-2.2097	CRISP2	cysteine rich secretory protein 2
1553734_at	0.3283	0.000725	-4.78529	-0.391526	-2.3848	AK7	adenylate kinase 7
239495_at	0.3283	0.000727	-4.78367	-0.393355	-1.47773
216406_at	0.3283	0.000733	-4.77842	-0.3993	-3.4731
1557861_at	0.3309	0.000745	-4.76774	-0.411393	-2.94102
1560885_x_at	0.3325	0.00076	-4.75411	-0.426867	-2.81311	SLC17A1	solute carrier family 17 member 1
1554462_a_at	0.3325	0.00076	4.75392	-0.427087	1.27552	DNAJB9	DnaJ heat shock protein family (Hsp40) member B9
241098_at	0.3387	0.000781	-4.73658	-0.446827	-1.2154	CLEC7A	C-type lectin domain family 7 member A
1565918_a_at	0.3426	0.000796	-4.72388	-0.461325	-2.15232
226716_at	0.3507	0.000821	-4.70335	-0.484815	-1.76363	PRR12	proline rich 12
208192_at	0.3559	0.00084	4.6887	-0.501633	2.21273
1561597_x_at	0.3585	0.000852	-4.67884	-0.512973	-1.86726
234652_at	0.3585	0.000859	-4.67381	-0.518758	-2.45716	LOC105376944	uncharacterized LOC105376944
207792_at	0.3586	0.000874	-4.66275	-0.531511	-1.47898	OPRD1	opioid receptor delta 1
1559880_at	0.3586	0.000874	-4.66218	-0.532168	-1.95144	LZTS1-AS1	LZTS1 antisense RNA 1
1553025_at	0.3586	0.000887	-4.65312	-0.542631	-2.65756	ADGRG6	adhesion G protein-coupled receptor G6
241724_x_at	0.3586	0.000891	-4.65016	-0.546059	-1.17706
219998_at	0.3586	0.000892	-4.64917	-0.547199	-2.07059	LGALSL	galectin like
244680_at	0.3646	0.000914	-4.63355	-0.565284	-3.24699	GLRB	glycine receptor beta
211839_s_at	0.3687	0.000931	-4.62152	-0.579251	-1.2052	CSF1	colony stimulating factor 1
224107_at	0.3702	0.000941	-4.61421	-0.587751	-2.8721
205424_at	0.3726	0.000961	-4.60046	-0.603765	-2.31897	TBKBP1	TBK1 binding protein 1
239522_at	0.3726	0.000963	-4.599	-0.605458	-1.15922	IL12RB1	interleukin 12 receptor subunit beta 1
227324_at	0.3726	0.000968	-4.59605	-0.608899	-1.31108	COQ8B	coenzyme Q8B
1560942_at	0.3726	0.000975	-4.59142	-0.614301	-1.77906	PGD	phosphogluconate dehydrogenase
1561329_s_at	0.3782	0.001	4.57309	-0.635738	2.02625	RPUSD3	RNA pseudouridylate synthase domain containing 3
241173_at	0.3782	0.00101	-4.56859	-0.641004	-2.24036
214532_x_at	0.3782	0.00102	-4.56401	-0.646373	-1.81611	POU5F1B	POU class 5 homeobox 1B
241063_at	0.3782	0.00102	-4.56299	-0.647573	-1.59316
1563045_at	0.3782	0.00102	-4.55945	-0.651717	-2.45344
1561330_at	0.3913	0.00107	4.53052	-0.68575	2.22996	DSG4	desmoglein 4
244325_at	0.3913	0.00108	-4.52669	-0.690267	-3.27858	LINC00690	long intergenic non-protein coding RNA 690
222828_at	0.3913	0.00108	-4.52347	-0.694065	-1.73511	IL20RA	interleukin 20 receptor subunit alpha
220450_at	0.3913	0.00109	-4.52024	-0.697879	-3.06338
1558340_at	0.3918	0.0011	-4.51517	-0.703862	-0.967423	DIXDC1	DIX domain containing 1
222546_s_at	0.4003	0.00113	-4.49719	-0.725139	-1.10243	EPS8L2	EPS8 like 2
221067_s_at	0.4005	0.00114	-4.4892	-0.734617	-2.23946	SPX	spexin hormone
241240_at	0.4005	0.00115	-4.48724	-0.736942	-1.12717
1558225_at	0.4005	0.00115	-4.4845	-0.740192	-2.06538	GABRB1	gamma-aminobutyric acid type A receptor beta1 subunit
210182_at	0.4039	0.00117	-4.47423	-0.752394	-1.26793	CORT	cortistatin
207240_s_at	0.4039	0.00117	-4.4709	-0.756365	-2.66536	LHCGR	luteinizing hormone/choriogonadotropin receptor
1556159_at	0.4093	0.0012	-4.45844	-0.771202	-2.63117
229876_at	0.4096	0.00121	-4.45386	-0.776662	-2.73371	PHKA1	phosphorylase kinase regulatory subunit alpha 1
237986_at	0.4142	0.00123	4.44183	-0.791028	2.35769
240946_at	0.4142	0.00123	-4.43878	-0.794682	-2.73258
1562892_at	0.4148	0.00124	-4.43387	-0.800545	-1.20574	CHCHD5	coiled-coil-helix-coiled-coil-helix domain containing 5
232956_at	0.4148	0.00125	-4.43009	-0.805075	-2.60348
241453_at	0.4163	0.00127	-4.42005	-0.817102	-1.03757	PTK2	protein tyrosine kinase 2
240849_at	0.4163	0.00127	-4.41904	-0.818325	-2.4157
1559688_at	0.4163	0.00128	-4.41628	-0.821636	-1.62792	GRAPL	GRB2 related adaptor protein like
237215_s_at	0.4191	0.0013	-4.40684	-0.832972	-2.6011	TFRC	transferrin receptor
236877_at	0.4191	0.00131	-4.40215	-0.83861	-2.02788
202376_at	0.4191	0.00132	-4.3978	-0.843834	-2.17476	SERPINA3	serpin family A member 3
240179_at	0.4191	0.00132	-4.39692	-0.844899	-2.33037
233280_at	0.4226	0.00134	-4.38793	-0.855731	-2.13505
1553020_at	0.4419	0.00141	-4.35587	-0.894467	-3.8894	SMCR5	Smith-Magenis syndrome chromosome region, candidate 5 (non-protein coding)
226145_s_at	0.4454	0.00143	-4.34548	-0.907053	-2.34647	FRAS1	Fraser extracellular matrix complex subunit 1
243468_at	0.4454	0.00143	-4.34355	-0.909402	-2.47079	PATE1	prostate and testis expressed 1
1570444_at	0.4474	0.00146	4.33395	-0.921061	1.71637	LOC643201	centrosomal protein 192kDa pseudogene
202342_s_at	0.4474	0.00148	4.32516	-0.931748	1.29928	TRIM2	tripartite motif containing 2
241021_at	0.4474	0.00148	-4.32287	-0.934526	-1.81355
1569338_at	0.4474	0.00148	-4.32145	-0.936257	-2.07197	LOC101928123	uncharacterized LOC101928123
211402_x_at	0.4474	0.00149	-4.31995	-0.938088	-2.28022	NR6A1	nuclear receptor subfamily 6 group A member 1
227000_at	0.4474	0.00151	-4.3088	-0.951674	-1.14139	MTURN	maturin, neural progenitor differentiation regulator homolog (Xenopus)
1558624_at	0.4474	0.00152	-4.30768	-0.953044	-1.18211
1569925_at	0.4474	0.00152	-4.30759	-0.953154	-1.78275	DNAH17-AS1	DNAH17 antisense RNA 1
1557098_s_at	0.4474	0.00152	4.30678	-0.954142	0.986161	HAR1A	highly accelerated region 1A (non-protein coding)
216578_at	0.4474	0.00153	-4.30295	-0.95882	-1.42302
1556155_at	0.4474	0.00154	-4.29714	-0.965908	-2.0592	GPR37L1	G protein-coupled receptor 37 like 1
1566524_a_at	0.4474	0.00154	-4.29641	-0.966808	-1.09302	LOC729324	hCG1986447
243448_at	0.4474	0.00155	-4.29555	-0.96786	-1.83678
244044_at	0.4479	0.00158	-4.28342	-0.982689	-1.18404
226645_at	0.4479	0.00158	-4.28039	-0.986409	-1.44536
215713_at	0.4479	0.00158	-4.28008	-0.986779	-1.25226
1560994_x_at	0.4479	0.00159	4.27755	-0.989889	3.50837	LOC400590	uncharacterized LOC400590
243053_x_at	0.4479	0.0016	-4.2731	-0.995342	-1.62734	LOC100128079	uncharacterized LOC100128079
229830_at	0.4479	0.00161	-4.27201	-0.996679	-1.30414
208427_s_at	0.4479	0.00161	-4.27194	-0.996761	-2.87541	ELAVL2	ELAV like neuron-specific RNA binding protein 2
221057_at	0.4527	0.00164	-4.25708	-1.01501	-1.0907	SPATA1	spermatogenesis associated 1
204869_at	0.4527	0.00164	-4.25703	-1.01507	-2.17121	PCSK2	proprotein convertase subtilisin/kexin type 2
210174_at	0.4527	0.00165	-4.25561	-1.01681	-1.80601	NR5A2	nuclear receptor subfamily 5 group A member 2
1564280_x_at	0.462	0.00169	-4.23964	-1.03647	-2.44574	LOC100133920	methylenetetrahydrofolate dehydrogenase (NADP+ dependent) 1-like pseudogene
213818_x_at	0.4625	0.0017	-4.23581	-1.0412	-1.7651	TMEM223	transmembrane protein 223
1554187_at	0.464	0.00173	-4.22513	-1.05437	-2.03765	LOC554206	leucine carboxyl methyltransferase 1 pseudogene
219503_s_at	0.464	0.00174	-4.22175	-1.05854	-1.11978	TMEM40	transmembrane protein 40
210441_at	0.464	0.00174	4.22136	-1.05903	1.90354	CDC14A	cell division cycle 14A
211816_x_at	0.464	0.00174	-4.22099	-1.05948	-0.985722	FCAR	Fc fragment of IgA receptor
238927_at	0.464	0.00175	-4.2183	-1.0628	-2.58762
204729_s_at	0.466	0.00177	-4.2104	-1.07258	-0.765638	STX1A	syntaxin 1A
237462_at	0.466	0.00177	-4.20957	-1.07361	-2.80144
210387_at	0.4669	0.00184	-4.18553	-1.10342	-1.28291	HIST1H2BJ///HIST1H2BG	histone cluster 1, H2bj///histone cluster 1, H2bg
240833_at	0.4669	0.00185	4.18196	-1.10786	2.12244
1553417_at	0.4669	0.00186	-4.17999	-1.11029	-1.54565	C11orf44	chromosome 11 open reading frame 44
207816_at	0.4669	0.00186	-4.17969	-1.11068	-2.07244	LALBA	lactalbumin alpha
1566190_at	0.4669	0.00187	-4.1751	-1.11638	-0.994559	SUZ12	SUZ12 polycomb repressive complex 2 subunit
1568617_a_at	0.4669	0.00187	-4.17484	-1.11671	-1.93544	CAMSAP3	calmodulin regulated spectrin associated protein family member 3
214437_s_at	0.4669	0.00188	4.17226	-1.11992	0.915494	SHMT2	serine hydroxymethyltransferase 2
229339_at	0.4669	0.00189	-4.1682	-1.12496	-0.984618	MYOCD	myocardin
242466_at	0.4669	0.0019	-4.16494	-1.12903	-1.03744
1566150_at	0.4669	0.00191	-4.16364	-1.13064	-2.25038	CALML4	calmodulin like 4
1570237_at	0.4669	0.00191	-4.16205	-1.13262	-1.04208	LOC102725438	uncharacterized LOC102725438
238046_x_at	0.4669	0.00192	-4.16064	-1.13438	-1.28487	PWWP2B	PWWP domain containing 2B
228802_at	0.4669	0.00192	-4.16007	-1.1351	-2.00351	RBPMS2	RNA binding protein with multiple splicing 2
207455_at	0.4669	0.00192	-4.15992	-1.13529	-1.14339	P2RY1	purinergic receptor P2Y1
241107_at	0.4669	0.00192	-4.15932	-1.13603	-2.08113
231999_at	0.4669	0.00192	-4.15833	-1.13726	-1.03933	ANKRD11	ankyrin repeat domain 11
233147_at	0.4669	0.00193	-4.15765	-1.13811	-2.22436
1561093_at	0.4669	0.00193	-4.15637	-1.13971	-1.18982	SLC22A25	solute carrier family 22 member 25
1558466_at	0.4688	0.00195	-4.14933	-1.14849	-2.68386	UGGT2	UDP-glucose glycoprotein glucosyltransferase 2
208143_s_at	0.4688	0.00196	-4.14829	-1.1498	-2.58373	EDDM3A	epididymal protein 3A
231706_s_at	0.4695	0.00198	-4.14105	-1.15884	-2.17021	EVX1	even-skipped homeobox 1
204713_s_at	0.4695	0.00198	-4.14045	-1.15959	-1.01224	F5	coagulation factor V
241401_at	0.4695	0.00199	-4.13832	-1.16225	-2.27674	WDFY3-AS2	WDFY3 antisense RNA 2
239312_at	0.4695	0.00199	-4.13652	-1.1645	-2.46099
214470_at	0.471	0.00202	4.12679	-1.17669	1.07863	KLRB1	killer cell lectin like receptor B1
1556024_at	0.471	0.00202	-4.1266	-1.17692	-2.03493	EME2	essential meiotic structure-specific endonuclease subunit 2
238790_at	0.471	0.00202	4.12649	-1.17706	0.804676	LOC374443	C-type lectin domain family 2 member D pseudogene
210664_s_at	0.4716	0.00204	-4.12293	-1.18152	-1.09465	TFPI	tissue factor pathway inhibitor
1556272_a_at	0.4716	0.00206	-4.11523	-1.19117	-1.39081	LOC101928896	uncharacterized LOC101928896
1553613_s_at	0.4716	0.00207	-4.11379	-1.19298	-2.09124	FOXC1	forkhead box C1
1553546_at	0.4716	0.00207	4.11278	-1.19425	3.46798
220496_at	0.4716	0.00207	-4.1126	-1.19447	-1.25986	CLEC1B	C-type lectin domain family 1 member B
224549_x_at	0.4755	0.00211	-4.10196	-1.20783	-1.70716
1566969_at	0.4755	0.00211	-4.09939	-1.21107	-2.7602
1562403_a_at	0.4755	0.00212	-4.09699	-1.21408	-1.69989	SLC8A3	solute carrier family 8 member A3
233086_at	0.4755	0.00213	-4.09609	-1.21521	-0.7533	FAM209B///FAM209A	family with sequence similarity 209 member B///family with sequence similarity 209 member A
209006_s_at	0.4755	0.00216	4.0876	-1.2259	0.850698	RSRP1	arginine and serine rich protein 1
1561287_at	0.4755	0.00216	-4.08684	-1.22685	-2.2478	LINC00561	long intergenic non-protein coding RNA 561
211583_x_at	0.4755	0.00217	4.08446	-1.22986	0.891222	NCR3	natural cytotoxicity triggering receptor 3
204114_at	0.4755	0.00217	-4.08441	-1.22991	-2.94284	NID2	nidogen 2
221453_at	0.4755	0.00217	-4.08236	-1.23249	-1.14423	G6PC2	glucose-6-phosphatase catalytic subunit 2
241383_at	0.4755	0.00218	-4.08185	-1.23315	-1.93018	ZNF385C	zinc finger protein 385C

## Sheet: GSE141804(GPL 96) top table 
ID	adj.P.Val	P.Value	t	B	logFC	Gene.symbol	Gene.title
217022_s_at	0.386	2.47e-05	-13.2013	1.19065	-0.649138	IGHA2///IGHA1///IGH	immunoglobulin heavy constant alpha 2 (A2m marker)///immunoglobulin heavy constant alpha 1///immunoglobulin heavy locus
200061_s_at	0.386	5.66e-05	11.2768	0.92212	0.35055	RPS24	ribosomal protein S24
201037_at	0.386	0.0001887	-8.9404	0.41968	-0.295204	PFKP	phosphofructokinase, platelet
217281_x_at	0.386	0.000201	-8.83088	0.38935	-0.324593	LOC102725526///IGHV4-31///IGHM///IGHG3///IGHG2///IGHG1///IGHA2///IGHA1///IGH	uncharacterized LOC102725526///immunoglobulin heavy variable 4-31///immunoglobulin heavy constant mu///immunoglobulin heavy constant gamma 3 (G3m marker)///immunoglobulin heavy constant gamma 2 (G2m marker)///immunoglobulin heavy constant gamma 1 (G1m marker)///immunoglobulin heavy constant alpha 2 (A2m marker)///immunoglobulin heavy constant alpha 1///immunoglobulin heavy locus
202759_s_at	0.386	0.0002466	-8.48448	0.2884	-0.263301	PALM2-AKAP2///AKAP2	PALM2-AKAP2 readthrough///A-kinase anchoring protein 2
211727_s_at	0.386	0.000316	-8.08079	0.16031	-0.275908	COX11	COX11, cytochrome c oxidase copper chaperone
203233_at	0.386	0.000324	-8.04105	0.14704	-0.389345	IL4R	interleukin 4 receptor
208645_s_at	0.386	0.0003875	7.7615	0.05024	0.251217	RPS14	ribosomal protein S14
203372_s_at	0.386	0.0004259	-7.61727	-0.00222	-0.287416	SOCS2	suppressor of cytokine signaling 2
214315_x_at	0.386	0.0004473	-7.54315	-0.02988	-0.2243	CALR	calreticulin
216520_s_at	0.386	0.0005123	7.34172	-0.10751	0.274925	LOC101928826///TPT1	uncharacterized LOC101928826///tumor protein, translationally-controlled 1
209222_s_at	0.386	0.0005286	-7.29586	-0.12571	-0.196426	OSBPL2	oxysterol binding protein like 2
202151_s_at	0.386	0.0005296	-7.29304	-0.12684	-0.203889	UBAC1	UBA domain containing 1
200689_x_at	0.386	0.0005346	7.27941	-0.13228	0.245897	MIR3654///EEF1G	microRNA 3654///eukaryotic translation elongation factor 1 gamma
212311_at	0.386	0.0005502	-7.23754	-0.14914	-0.202649	SEL1L3	SEL1L family member 3
221602_s_at	0.386	0.0005871	-7.14386	-0.18745	-0.215177	FCMR	Fc fragment of IgM receptor
219030_at	0.386	0.000621	-7.06372	-0.22091	-0.21874	TPRKB	TP53RK binding protein
214894_x_at	0.386	0.0006281	-7.04749	-0.22776	-0.25442	MACF1	microtubule-actin crosslinking factor 1
219802_at	0.386	0.0006825	-6.93058	-0.27793	-0.190863	PYROXD1	pyridine nucleotide-disulphide oxidoreductase domain 1
202760_s_at	0.386	0.0006889	-6.91741	-0.28367	-0.251069	PALM2-AKAP2///AKAP2	PALM2-AKAP2 readthrough///A-kinase anchoring protein 2
216194_s_at	0.386	0.0006983	-6.89859	-0.2919	-0.212877	TBCB	tubulin folding cofactor B
204747_at	0.386	0.0007203	-6.85551	-0.31089	-0.385636	IFIT3	interferon induced protein with tetratricopeptide repeats 3
208858_s_at	0.386	0.0007389	-6.82028	-0.32656	-0.211315	ESYT1	extended synaptotagmin 1
213533_at	0.386	0.0007652	-6.77199	-0.34826	-0.267371	NSG1	neuron specific gene family member 1
201332_s_at	0.386	0.0007754	-6.75385	-0.35648	-0.21871	STAT6	signal transducer and activator of transcription 6
210125_s_at	0.386	0.0007764	-6.75216	-0.35724	-0.227663	BANF1	barrier to autointegration factor 1
214073_at	0.386	0.0007962	6.71768	-0.37296	0.216831	CTTN	cortactin
218823_s_at	0.386	0.0008013	-6.70901	-0.37694	-0.194196	KCTD9	potassium channel tetramerization domain containing 9
214669_x_at	0.386	0.0008183	-6.68049	-0.39007	-0.391458	IGKC	immunoglobulin kappa constant
205483_s_at	0.386	0.0008263	-6.66717	-0.39623	-0.543683	ISG15	ISG15 ubiquitin-like modifier
203049_s_at	0.386	0.0008395	-6.64572	-0.4062	-0.253284	TTC37	tetratricopeptide repeat domain 37
212257_s_at	0.386	0.000851	-6.6274	-0.41476	-0.233371	SMARCA2	SWI/SNF related, matrix associated, actin dependent regulator of chromatin, subfamily a, member 2
212131_at	0.386	0.0008946	-6.56033	-0.44639	-0.192388	LSM14A	LSM14A, mRNA processing body assembly factor
210202_s_at	0.386	0.0009107	-6.53641	-0.4578	-0.303558	BIN1	bridging integrator 1
44673_at	0.386	0.0009779	-6.44208	-0.50344	-0.259912	SIGLEC1	sialic acid binding Ig like lectin 1
203199_s_at	0.386	0.0010123	-6.39663	-0.5258	-0.178633	MTRR	5-methyltetrahydrofolate-homocysteine methyltransferase reductase
213294_at	0.386	0.0010596	-6.33693	-0.55555	-0.33483	EIF2AK2	eukaryotic translation initiation factor 2 alpha kinase 2
209583_s_at	0.386	0.0010635	-6.33214	-0.55795	-0.236884	CD200	CD200 molecule
211637_x_at	0.386	0.0010858	-6.30524	-0.57152	-0.229762	IGHV3-23///IGHV4-31///IGHM///IGHG4///IGHG3///IGHG1///IGHD///IGHA2///IGHA1///IGH	immunoglobulin heavy variable 3-23///immunoglobulin heavy variable 4-31///immunoglobulin heavy constant mu///immunoglobulin heavy constant gamma 4 (G4m marker)///immunoglobulin heavy constant gamma 3 (G3m marker)///immunoglobulin heavy constant gamma 1 (G1m marker)///immunoglobulin heavy constant delta///immunoglobulin heavy constant alpha 2 (A2m marker)///immunoglobulin heavy constant alpha 1///…
213607_x_at	0.386	0.0011021	-6.28595	-0.5813	-0.175275	NADK	NAD kinase
208884_s_at	0.386	0.00113	-6.25367	-0.59776	-0.209535	UBR5	ubiquitin protein ligase E3 component n-recognin 5
207040_s_at	0.386	0.0011358	-6.24708	-0.60114	-0.176587	ST13	suppression of tumorigenicity 13 (colon carcinoma) (Hsp70 interacting protein)
205668_at	0.386	0.0011371	-6.24557	-0.60192	-0.23359	LY75	lymphocyte antigen 75
211633_x_at	0.386	0.0011522	-6.22868	-0.6106	-0.235954
203843_at	0.386	0.0011716	-6.20726	-0.62167	-0.261704	RPS6KA3	ribosomal protein S6 kinase A3
204562_at	0.386	0.0011945	-6.18254	-0.63451	-0.22798	IRF4	interferon regulatory factor 4
211643_x_at	0.386	0.0012014	-6.17516	-0.63836	-0.252232	IGK///IGKC	immunoglobulin kappa locus///immunoglobulin kappa constant
216491_x_at	0.386	0.0012465	-6.12837	-0.66292	-0.34704	IGHM	immunoglobulin heavy constant mu
210774_s_at	0.386	0.0012485	6.12633	-0.664	0.335573	NCOA4	nuclear receptor coactivator 4
209433_s_at	0.386	0.0012658	-6.10885	-0.67325	-0.244417	PPAT	phosphoribosyl pyrophosphate amidotransferase
207655_s_at	0.386	0.0012697	-6.10501	-0.67529	-0.293933	BLNK	B-cell linker
201689_s_at	0.386	0.0012724	-6.10233	-0.67671	-0.235929	TPD52	tumor protein D52
203373_at	0.386	0.0012755	-6.09918	-0.67839	-0.276076	SOCS2	suppressor of cytokine signaling 2
203828_s_at	0.386	0.0012802	-6.09461	-0.68082	-0.60561	IL32	interleukin 32
218098_at	0.386	0.001315	-6.06085	-0.69887	-0.225463	ARFGEF2	ADP ribosylation factor guanine nucleotide exchange factor 2
200672_x_at	0.386	0.0013234	-6.05285	-0.70317	-0.20882	SPTBN1	spectrin beta, non-erythrocytic 1
202869_at	0.386	0.0013403	-6.03689	-0.71176	-0.252182	OAS1	2'-5'-oligoadenylate synthetase 1
205884_at	0.386	0.001371	-6.00864	-0.72706	-0.33254	ITGA4	integrin subunit alpha 4
204698_at	0.386	0.0013891	-5.99229	-0.73597	-0.277772	ISG20	interferon stimulated exonuclease gene 20
216873_s_at	0.386	0.0013938	-5.98803	-0.7383	-0.210603	ATP8B2	ATPase phospholipid transporting 8B2
217850_at	0.386	0.0014007	-5.98188	-0.74166	-0.206155	SNORD19B///GNL3	small nucleolar RNA, C/D box 19B///G protein nucleolar 3
201217_x_at	0.386	0.0014323	5.95419	-0.75686	0.25818	SNORD83B///SNORD139///RPL3	small nucleolar RNA, C/D box 83B///small nucleolar RNA, C/D box 139///ribosomal protein L3
210948_s_at	0.386	0.0014331	-5.95353	-0.75722	-0.222206	LEF1	lymphoid enhancer binding factor 1
200763_s_at	0.386	0.0014594	5.93103	-0.76965	0.201483	RPLP1	ribosomal protein lateral stalk subunit P1
218345_at	0.386	0.0014678	5.92395	-0.77357	0.54629	TMEM176A	transmembrane protein 176A
208925_at	0.386	0.0014687	-5.92315	-0.77402	-0.289877	CLDND1	claudin domain containing 1
215201_at	0.386	0.0014715	-5.92078	-0.77534	-0.169281	REPS1	RALBP1 associated Eps domain containing 1
213025_at	0.386	0.0014755	-5.91749	-0.77717	-0.177457	THUMPD1	THUMP domain containing 1
210972_x_at	0.386	0.0014766	-5.91656	-0.77768	-0.334862	TRAC///TRAJ17///TRAV20///TRDV2	T-cell receptor alpha constant///T cell receptor alpha joining 17///T cell receptor alpha variable 20///T cell receptor delta variable 2
202708_s_at	0.386	0.001487	5.90791	-0.7825	0.451861	HIST2H2BE	histone cluster 2, H2be
201991_s_at	0.386	0.0015168	-5.88347	-0.79615	-0.178373	KIF5B	kinesin family member 5B
203791_at	0.386	0.0015268	-5.87544	-0.80065	-0.265014	DMXL1	Dmx like 1
217236_x_at	0.386	0.0015492	-5.85763	-0.81068	-0.170282	IGHV4-31///IGHM///IGHG4///IGHG3///IGHG1///IGHD///IGHA2///IGHA1///IGH	immunoglobulin heavy variable 4-31///immunoglobulin heavy constant mu///immunoglobulin heavy constant gamma 4 (G4m marker)///immunoglobulin heavy constant gamma 3 (G3m marker)///immunoglobulin heavy constant gamma 1 (G1m marker)///immunoglobulin heavy constant delta///immunoglobulin heavy constant alpha 2 (A2m marker)///immunoglobulin heavy constant alpha 1///immunoglobulin heavy locus
220059_at	0.386	0.0015872	-5.82799	-0.82745	-0.284843	STAP1	signal transducing adaptor family member 1
211478_s_at	0.386	0.0015998	-5.81836	-0.83292	-0.181932	DPP4	dipeptidyl peptidase 4
207127_s_at	0.386	0.0016185	-5.80425	-0.84098	-0.233134	HNRNPH3	heterogeneous nuclear ribonucleoprotein H3
202145_at	0.386	0.0016479	-5.78238	-0.8535	-0.276915	LY6E	lymphocyte antigen 6 complex, locus E
213434_at	0.386	0.0016723	-5.76462	-0.86372	-0.269842	STX2	syntaxin 2
203845_at	0.386	0.001702	-5.74338	-0.87601	-0.302437	KAT2B	lysine acetyltransferase 2B
219519_s_at	0.386	0.0017052	-5.74105	-0.87736	-0.331933	SIGLEC1	sialic acid binding Ig like lectin 1
221123_x_at	0.386	0.0017196	-5.73096	-0.88322	-0.164405	FBXO16///ZNF395	F-box protein 16///zinc finger protein 395
201524_x_at	0.386	0.0017247	-5.72742	-0.88528	-0.189808	UBE2N	ubiquitin conjugating enzyme E2 N
217422_s_at	0.386	0.0017257	-5.7267	-0.8857	-0.248475	CD22	CD22 molecule
204781_s_at	0.386	0.0017392	-5.7173	-0.89118	-0.235864	FAS	Fas cell surface death receptor
212301_at	0.386	0.0017899	-5.68287	-0.91135	-0.169825	RTF1	RTF1 homolog, Paf1/RNA polymerase II complex component
218212_s_at	0.386	0.0018705	-5.63039	-0.94243	-0.195302	MOCS2	molybdenum cofactor synthesis 2
202268_s_at	0.386	0.0018748	-5.62767	-0.94405	-0.168845	NAE1	NEDD8 activating enzyme E1 subunit 1
217927_at	0.386	0.001877	-5.62625	-0.9449	-0.173058	SPCS1	signal peptidase complex subunit 1
221522_at	0.386	0.0018858	-5.62071	-0.9482	-0.220394	ANKRD27	ankyrin repeat domain 27
203556_at	0.386	0.0018864	-5.62038	-0.9484	-0.251463	ZHX2	zinc fingers and homeoboxes 2
201665_x_at	0.386	0.0019099	5.60569	-0.9572	0.253732	RPS17	ribosomal protein S17
213918_s_at	0.386	0.0019127	-5.60396	-0.95823	-0.176396	NIPBL	NIPBL, cohesin loading factor
209379_s_at	0.386	0.0019284	-5.59431	-0.96403	-0.174023	CCSER2	coiled-coil serine rich protein 2
216560_x_at	0.386	0.0019297	-5.59347	-0.96453	-0.299234	IGLC1	immunoglobulin lambda constant 1
203012_x_at	0.386	0.0019405	5.58689	-0.96849	0.223893	RPL23A	ribosomal protein L23a
207845_s_at	0.386	0.0019735	-5.56698	-0.98051	-0.220789	ANAPC10	anaphase promoting complex subunit 10
216542_x_at	0.386	0.0020138	-5.54322	-0.99494	-0.172232	IGHM///IGHG1///IGHA1	immunoglobulin heavy constant mu///immunoglobulin heavy constant gamma 1 (G1m marker)///immunoglobulin heavy constant alpha 1
214513_s_at	0.386	0.0020181	-5.54072	-0.99646	-0.196389	CREB1	cAMP responsive element binding protein 1
202629_at	0.386	0.0020194	-5.53996	-0.99692	-0.171288	APPBP2	amyloid beta precursor protein binding protein 2
216064_s_at	0.386	0.0020255	-5.53644	-0.99907	-0.157894	AGA	aspartylglucosaminidase
214973_x_at	0.386	0.0020471	-5.52401	-1.00666	-0.314288	IGHD	immunoglobulin heavy constant delta
201955_at	0.386	0.0020516	-5.52147	-1.00821	-0.190242	CCNC	cyclin C
201214_s_at	0.386	0.0020542	-5.51997	-1.00913	-0.182441	PPP1R7	protein phosphatase 1 regulatory subunit 7
209255_at	0.386	0.0020675	-5.51242	-1.01376	-0.326097	KLHDC10	kelch domain containing 10
221671_x_at	0.386	0.0020728	-5.50944	-1.01559	-0.373648	IGK///IGKC	immunoglobulin kappa locus///immunoglobulin kappa constant
212549_at	0.386	0.0021077	-5.48993	-1.02759	-0.234352	STAT5B	signal transducer and activator of transcription 5B
216557_x_at	0.386	0.0021265	-5.4796	-1.03397	-0.200481	IGHV4-31///IGHM///IGHG3///IGHG1///IGHD///IGHA1	immunoglobulin heavy variable 4-31///immunoglobulin heavy constant mu///immunoglobulin heavy constant gamma 3 (G3m marker)///immunoglobulin heavy constant gamma 1 (G1m marker)///immunoglobulin heavy constant delta///immunoglobulin heavy constant alpha 1
208436_s_at	0.386	0.0021311	-5.47709	-1.03552	-0.342089	IRF7	interferon regulatory factor 7
200983_x_at	0.386	0.002137	-5.47387	-1.03752	-0.279088	CD59	CD59 molecule
218084_x_at	0.386	0.0021385	-5.47304	-1.03803	-0.248262	FXYD5	FXYD domain containing ion transport regulator 5
214316_x_at	0.386	0.0021639	5.45932	-1.04654	0.202335
215621_s_at	0.386	0.0021882	-5.4464	-1.05458	-0.474642	IGHD	immunoglobulin heavy constant delta
212076_at	0.386	0.0021965	-5.442	-1.05733	-0.236523	KMT2A	lysine methyltransferase 2A
217047_s_at	0.386	0.0021972	-5.44161	-1.05757	-0.497485	FAM13A	family with sequence similarity 13 member A
214453_s_at	0.386	0.0022179	-5.43081	-1.06432	-0.588795	IFI44	interferon induced protein 44
221580_s_at	0.386	0.002246	-5.41623	-1.07345	-0.26798	MIR1304///SNORD5///SNORA32///SNORA40///SNORA18///SNORA1///SNORA8///TAF1D	microRNA 1304///small nucleolar RNA, C/D box 5///small nucleolar RNA, H/ACA box 32///small nucleolar RNA, H/ACA box 40///small nucleolar RNA, H/ACA box 18///small nucleolar RNA, H/ACA box 1///small nucleolar RNA, H/ACA box 8///TATA-box binding protein associated factor, RNA polymerase I subunit D
203414_at	0.386	0.002293	5.39238	-1.08847	0.483262	MMD	monocyte to macrophage differentiation associated
213407_at	0.386	0.0022947	-5.39152	-1.08902	-0.199982	PHLPP2	PH domain and leucine rich repeat protein phosphatase 2
203351_s_at	0.386	0.0022954	-5.39116	-1.08924	-0.155991	ORC4	origin recognition complex subunit 4
200606_at	0.386	0.0023078	-5.38497	-1.09316	-0.394171	DSP	desmoplakin
212299_at	0.386	0.0023163	-5.38075	-1.09583	-0.243398	NEK9	NIMA related kinase 9
218218_at	0.386	0.0023305	-5.37376	-1.10026	-0.168031	APPL2	adaptor protein, phosphotyrosine interacting with PH domain and leucine zipper 2
203303_at	0.386	0.0023586	-5.35999	-1.10901	-0.198673	DYNLT3	dynein light chain Tctex-type 3
201157_s_at	0.386	0.0023871	-5.34627	-1.11776	-0.16923	NMT1	N-myristoyltransferase 1
200674_s_at	0.386	0.0024115	5.33466	-1.12518	0.166873	RPL32	ribosomal protein L32
201561_s_at	0.386	0.0024371	-5.32261	-1.13291	-0.224808	CLSTN1	calsyntenin 1
201988_s_at	0.386	0.0024425	-5.32009	-1.13453	-0.202381	CREBL2	cAMP responsive element binding protein like 2
202798_at	0.386	0.0024433	-5.31974	-1.13475	-0.189803	SEC24B	SEC24 homolog B, COPII coat complex component
212566_at	0.386	0.0024764	-5.3044	-1.14464	-0.156356	MAP4	microtubule associated protein 4
219497_s_at	0.386	0.0024775	-5.3039	-1.14496	-0.247373	BCL11A	B-cell CLL/lymphoma 11A
204156_at	0.386	0.0024922	-5.29719	-1.14929	-0.171696	SIK3	SIK family kinase 3
205885_s_at	0.386	0.0024943	-5.29621	-1.14992	-0.322	ITGA4	integrin subunit alpha 4
214703_s_at	0.386	0.0025087	-5.28969	-1.15415	-0.217442	MAN2B2	mannosidase alpha class 2B member 2
201023_at	0.386	0.0025193	-5.2849	-1.15725	-0.1849	TAF7	TATA-box binding protein associated factor 7
206637_at	0.386	0.0025415	-5.275	-1.16367	-0.294714	P2RY14	purinergic receptor P2Y14
213000_at	0.386	0.0025426	-5.27447	-1.16401	-0.209597	MORC3	MORC family CW-type zinc finger 3
201725_at	0.386	0.0025437	-5.274	-1.16432	-0.183607	CDC123	cell division cycle 123
221751_at	0.386	0.0025578	-5.26777	-1.16838	-0.219747	PANK3	pantothenate kinase 3
201514_s_at	0.386	0.0025898	-5.25371	-1.17755	-0.196381	G3BP1	G3BP stress granule assembly factor 1
202900_s_at	0.386	0.0025997	-5.24942	-1.18035	-0.158697	NUP88	nucleoporin 88
200070_at	0.386	0.0026284	-5.23703	-1.18846	-0.186394	CNPPD1	cyclin Pas1/PHO80 domain containing 1
203222_s_at	0.386	0.002707	-5.20392	-1.21026	-0.163548	TLE1	transducin like enhancer of split 1
218439_s_at	0.386	0.002719	-5.19898	-1.21353	-0.239823	COMMD10	COMM domain containing 10
219022_at	0.386	0.0027284	-5.19509	-1.21611	-0.149784	C12orf43	chromosome 12 open reading frame 43
215222_x_at	0.386	0.0027374	-5.19143	-1.21853	-0.264965	MACF1	microtubule-actin crosslinking factor 1
219282_s_at	0.386	0.0027392	-5.19068	-1.21903	-0.176223	TRPV2	transient receptor potential cation channel subfamily V member 2
212323_s_at	0.386	0.0027407	-5.19006	-1.21944	-0.142663	VPS13D	vacuolar protein sorting 13 homolog D
203301_s_at	0.386	0.0027517	-5.18559	-1.2224	-0.178372	DMTF1	cyclin D binding myb like transcription factor 1
215245_x_at	0.386	0.0027818	-5.17344	-1.23049	-0.196348	FMR1	fragile X mental retardation 1
213239_at	0.386	0.0027828	-5.17305	-1.23075	-0.155656	PIBF1	progesterone immunomodulatory binding factor 1
206697_s_at	0.386	0.0027887	5.17068	-1.23233	0.290318	HP	haptoglobin
201624_at	0.386	0.0028055	-5.16396	-1.23681	-0.191574	DARS	aspartyl-tRNA synthetase
215121_x_at	0.386	0.002811	-5.1618	-1.23825	-0.32042	CYAT1///IGLV1-44///IGLC1	immunoglobulin lambda light chain-like///immunoglobulin lambda variable 1-44///immunoglobulin lambda constant 1
205552_s_at	0.386	0.0028197	-5.15835	-1.24056	-0.172295	OAS1	2'-5'-oligoadenylate synthetase 1
202780_at	0.386	0.0028263	-5.15575	-1.2423	-0.175552	OXCT1	3-oxoacid CoA-transferase 1
211048_s_at	0.386	0.002836	-5.15194	-1.24484	-0.191127	PDIA4	protein disulfide isomerase family A member 4
209178_at	0.386	0.0028429	-5.1492	-1.24668	-0.163995	DHX38	DEAH-box helicase 38
214726_x_at	0.386	0.002862	-5.14177	-1.25167	-0.176894	ADD1	adducin 1
216133_at	0.386	0.0028631	-5.14136	-1.25194	-0.198016	YME1L1	YME1 like 1 ATPase
215921_at	0.386	0.0029454	-5.10993	-1.27312	-0.179747	NPIPA5///NPIPB6///NPIPB8///NPIPB3	nuclear pore complex interacting protein family member A5///nuclear pore complex interacting protein family member B6///nuclear pore complex interacting protein family member B8///nuclear pore complex interacting protein family member B3
33304_at	0.386	0.0029568	-5.10566	-1.27601	-0.230702	ISG20	interferon stimulated exonuclease gene 20
211345_x_at	0.386	0.0029714	5.10021	-1.2797	0.184157	MIR3654///EEF1G	microRNA 3654///eukaryotic translation elongation factor 1 gamma
218877_s_at	0.386	0.0029933	-5.09209	-1.2852	-0.152496	TRMT11	tRNA methyltransferase 11 homolog
214130_s_at	0.386	0.0030029	-5.08855	-1.28761	-0.161133	LOC101930416///LOC101929792///LOC100996724///PDE4DIP	myomegalin-like///uncharacterized LOC101929792///phosphodiesterase 4D interacting protein-like///phosphodiesterase 4D interacting protein
215379_x_at	0.386	0.003026	-5.0801	-1.29336	-0.346925	IGLV1-44	immunoglobulin lambda variable 1-44
209137_s_at	0.386	0.0030804	-5.0605	-1.30675	-0.247437	USP10	ubiquitin specific peptidase 10
219868_s_at	0.386	0.0030921	-5.05633	-1.3096	-0.187039	ANKFY1	ankyrin repeat and FYVE domain containing 1
204333_s_at	0.386	0.0031079	-5.05074	-1.31344	-0.174371	AGA	aspartylglucosaminidase
33132_at	0.386	0.0031171	-5.0475	-1.31566	-0.237636	MIR6849///MIR1234///MIR939///CPSF1	microRNA 6849///microRNA 1234///microRNA 939///cleavage and polyadenylation specific factor 1
209348_s_at	0.386	0.0031216	-5.04592	-1.31674	-0.157407	MAF	MAF bZIP transcription factor
201478_s_at	0.386	0.0031221	-5.04574	-1.31687	-0.196266	MIR664B///SNORA56///DKC1	microRNA 664b///small nucleolar RNA, H/ACA box 56///dyskerin pseudouridine synthase 1
209569_x_at	0.386	0.0031315	-5.04244	-1.31914	-0.219124	NSG1	neuron specific gene family member 1
218682_s_at	0.386	0.0031622	-5.03176	-1.32649	-0.14465	SLC4A1AP	solute carrier family 4 member 1 adaptor protein
200074_s_at	0.386	0.0031637	-5.03122	-1.32686	-0.140568	RPL14	ribosomal protein L14
214545_s_at	0.386	0.0031874	-5.02308	-1.33248	-0.180062	PROSC	proline synthetase cotranscribed homolog (bacterial)
207571_x_at	0.386	0.0031975	5.01961	-1.33487	0.157852	THEMIS2	thymocyte selection associated family member 2
209284_s_at	0.386	0.0032079	-5.01607	-1.33732	-0.198277	FAM208A	family with sequence similarity 208 member A
214163_at	0.386	0.0032272	-5.00952	-1.34186	-0.202793	HSPB11	heat shock protein family B (small) member 11
206845_s_at	0.386	0.0032316	-5.00805	-1.34288	-0.139206	RNF40	ring finger protein 40
209524_at	0.386	0.003253	-5.00084	-1.34788	-0.15047	HDGFRP3	hepatoma-derived growth factor, related protein 3
217923_at	0.386	0.0032568	-4.99957	-1.34876	-0.163236	PEF1	penta-EF-hand domain containing 1
206095_s_at	0.386	0.0032721	-4.99445	-1.35232	-0.152098	SRSF10	serine and arginine rich splicing factor 10
212330_at	0.386	0.0032886	-4.98897	-1.35613	-0.18407	TFDP1	transcription factor Dp-1
208954_s_at	0.386	0.0032904	-4.98839	-1.35654	-0.170249	LARP4B	La ribonucleoprotein domain family member 4B
216510_x_at	0.386	0.0033307	-4.97515	-1.36577	-0.263739	IGHV3-23///IGHV4-31///IGHM///IGHG1///IGHA1	immunoglobulin heavy variable 3-23///immunoglobulin heavy variable 4-31///immunoglobulin heavy constant mu///immunoglobulin heavy constant gamma 1 (G1m marker)///immunoglobulin heavy constant alpha 1
208611_s_at	0.386	0.0033444	-4.97069	-1.36889	-0.286692	SPTAN1	spectrin alpha, non-erythrocytic 1
213475_s_at	0.386	0.0033601	-4.96561	-1.37245	-0.222058	ITGAL	integrin subunit alpha L
213128_s_at	0.386	0.0033748	-4.96088	-1.37576	-0.148705	UBE3A	ubiquitin protein ligase E3A
211650_x_at	0.386	0.003379	-4.95954	-1.3767	-0.282028	IGHV3-23///IGHV4-31///IGHM///IGHG3///IGHG1///IGHD///IGHA1///IGH	immunoglobulin heavy variable 3-23///immunoglobulin heavy variable 4-31///immunoglobulin heavy constant mu///immunoglobulin heavy constant gamma 3 (G3m marker)///immunoglobulin heavy constant gamma 1 (G1m marker)///immunoglobulin heavy constant delta///immunoglobulin heavy constant alpha 1///immunoglobulin heavy locus
211376_s_at	0.386	0.0033879	-4.9567	-1.3787	-0.192715	NSMCE4A	NSE4 homolog A, SMC5-SMC6 complex component
221658_s_at	0.386	0.0034213	-4.94607	-1.38617	-0.144047	IL21R	interleukin 21 receptor
204369_at	0.386	0.0034267	-4.94436	-1.38737	-0.137671	PIK3CA	phosphatidylinositol-4,5-bisphosphate 3-kinase catalytic subunit alpha
200716_x_at	0.386	0.0034393	4.94038	-1.39017	0.217198	RPL13AP5///SNORD32A///SNORD33///SNORD34///SNORD35A///RPL13A	ribosomal protein L13a pseudogene 5///small nucleolar RNA, C/D box 32A///small nucleolar RNA, C/D box 33///small nucleolar RNA, C/D box 34///small nucleolar RNA, C/D box 35A///ribosomal protein L13a
218649_x_at	0.386	0.0034683	-4.93133	-1.39656	-0.179028	NEMF	nuclear export mediator factor
215667_x_at	0.386	0.003492	-4.92399	-1.40174	-0.164658	PMS2P9///PMS2P5	PMS1 homolog 2, mismatch repair system component pseudogene 9///PMS1 homolog 2, mismatch repair system component pseudogene 5
202732_at	0.386	0.0034955	-4.92289	-1.40252	-0.157672	PKIG	protein kinase (cAMP-dependent, catalytic) inhibitor gamma
203253_s_at	0.386	0.0034966	-4.92256	-1.40275	-0.19327	PPIP5K2	diphosphoinositol pentakisphosphate kinase 2
201039_s_at	0.386	0.0035024	-4.92076	-1.40403	-0.171669	RAD23A	RAD23 homolog A, nucleotide excision repair protein
211759_x_at	0.386	0.0035215	-4.91491	-1.40818	-0.153172	TBCB	tubulin folding cofactor B
218008_at	0.386	0.0035331	-4.91137	-1.41069	-0.145687	TMEM248	transmembrane protein 248
212166_at	0.386	0.0036097	-4.88833	-1.42708	-0.133121	XPO7	exportin 7
217986_s_at	0.386	0.0036237	-4.88418	-1.43004	-0.189753	BAZ1A	bromodomain adjacent to zinc finger domain 1A
202378_s_at	0.386	0.0036533	4.87544	-1.43629	0.214838	LEPROT	leptin receptor overlapping transcript
218239_s_at	0.386	0.0036784	-4.86811	-1.44154	-0.142532	GTPBP4	GTP binding protein 4
213547_at	0.386	0.0036871	-4.8656	-1.44334	-0.157678	CAND2	cullin associated and neddylation dissociated 2 (putative)
214228_x_at	0.386	0.0036907	-4.86457	-1.44408	-0.189641	TNFRSF4	TNF receptor superfamily member 4
212550_at	0.386	0.0036986	-4.86227	-1.44573	-0.156297	STAT5B	signal transducer and activator of transcription 5B
219961_s_at	0.386	0.0037125	-4.85826	-1.44861	-0.146194	KIZ	kizuna centrosomal protein
207838_x_at	0.386	0.0037202	-4.85606	-1.45019	-0.210762	PBXIP1	PBX homeobox interacting protein 1
211987_at	0.386	0.003755	-4.84612	-1.45735	-0.28869	TOP2B	topoisomerase (DNA) II beta
210284_s_at	0.386	0.0037642	-4.84351	-1.45923	-0.169018	TAB2	TGF-beta activated kinase 1/MAP3K7 binding protein 2
218076_s_at	0.386	0.0037662	-4.84292	-1.45966	-0.160272	ARHGAP17	Rho GTPase activating protein 17
210658_s_at	0.386	0.0037977	-4.83407	-1.46604	-0.222807	GGA2	golgi associated, gamma adaptin ear containing, ARF binding protein 2
215652_at	0.386	0.0038071	-4.83143	-1.46796	-0.183239	SDHD	succinate dehydrogenase complex subunit D
215512_at	0.386	0.003812	-4.83006	-1.46895	-0.171058	MARCH6	membrane associated ring-CH-type finger 6
211644_x_at	0.386	0.0038569	-4.81761	-1.47797	-0.320247	IGK///IGKC	immunoglobulin kappa locus///immunoglobulin kappa constant
204439_at	0.386	0.0038612	-4.81642	-1.47883	-0.593093	IFI44L	interferon induced protein 44 like
213182_x_at	0.386	0.0038623	4.81611	-1.47906	0.211582	CDKN1C	cyclin dependent kinase inhibitor 1C
202553_s_at	0.386	0.0038701	-4.81398	-1.4806	-0.201675	SYF2	SYF2 pre-mRNA splicing factor
208726_s_at	0.386	0.0039308	-4.79747	-1.49262	-0.180205	EIF2S2	eukaryotic translation initiation factor 2 subunit beta
213787_s_at	0.386	0.0039376	-4.79564	-1.49395	-0.200674	EBP	emopamil binding protein (sterol isomerase)
212577_at	0.386	0.003967	-4.78776	-1.49971	-0.184398	SMCHD1	structural maintenance of chromosomes flexible hinge domain containing 1
212543_at	0.386	0.0040214	-4.77339	-1.51023	-0.194182	AIM1	absent in melanoma 1
214916_x_at	0.386	0.0040419	-4.76802	-1.51417	-0.365746	IGHV3-23///IGHV4-31///IGHM///IGHG3///IGHG1///IGHA2///IGHA1	immunoglobulin heavy variable 3-23///immunoglobulin heavy variable 4-31///immunoglobulin heavy constant mu///immunoglobulin heavy constant gamma 3 (G3m marker)///immunoglobulin heavy constant gamma 1 (G1m marker)///immunoglobulin heavy constant alpha 2 (A2m marker)///immunoglobulin heavy constant alpha 1
203716_s_at	0.386	0.004064	-4.76226	-1.5184	-0.170182	DPP4	dipeptidyl peptidase 4
200599_s_at	0.386	0.0040862	-4.75653	-1.52262	-0.183623	MIR3652///HSP90B1	microRNA 3652///heat shock protein 90 beta family member 1
205316_at	0.386	0.0041059	-4.75146	-1.52635	-0.26836	SLC15A2	solute carrier family 15 member 2
216252_x_at	0.386	0.0041115	-4.75001	-1.52742	-0.28476	FAS	Fas cell surface death receptor
210470_x_at	0.386	0.0041135	-4.74952	-1.52778	-0.168342	NONO	non-POU domain containing, octamer-binding
202429_s_at	0.386	0.0041201	-4.74783	-1.52903	-0.244413	PPP3CA	protein phosphatase 3 catalytic subunit alpha
202955_s_at	0.386	0.0041338	-4.74433	-1.53161	-0.132111	ARFGEF1	ADP ribosylation factor guanine nucleotide exchange factor 1
216977_x_at	0.386	0.0041454	-4.74138	-1.53379	-0.167458	SNRPA1	small nuclear ribonucleoprotein polypeptide A'
218838_s_at	0.386	0.0041591	-4.73791	-1.53636	-0.155083	TTC31	tetratricopeptide repeat domain 31
214530_x_at	0.386	0.0041776	-4.73325	-1.53981	-0.148418	EPB41	erythrocyte membrane protein band 4.1
205730_s_at	0.386	0.0042441	4.7167	-1.55209	0.186782	ABLIM3	actin binding LIM protein family member 3
217879_at	0.386	0.0042727	-4.70968	-1.55731	-0.149913	CDC27	cell division cycle 27
212184_s_at	0.386	0.004295	-4.70422	-1.56138	-0.156025	TAB2	TGF-beta activated kinase 1/MAP3K7 binding protein 2
1729_at	0.386	0.0043057	-4.70162	-1.56332	-0.204567	TRADD	TNFRSF1A associated via death domain
218420_s_at	0.386	0.0043298	-4.6958	-1.56766	-0.149716	PROSER1	proline and serine rich 1
201173_x_at	0.386	0.0043307	-4.69557	-1.56784	-0.145505	NUDC	nuclear distribution C, dynein complex regulator
202216_x_at	0.386	0.0043405	-4.69322	-1.5696	-0.159147	NFYC	nuclear transcription factor Y subunit gamma
212480_at	0.386	0.0043527	-4.69029	-1.57179	-0.144638	SPECC1L	sperm antigen with calponin homology and coiled-coil domains 1 like
201827_at	0.386	0.0043549	-4.68976	-1.57218	-0.206675	SMARCD2	SWI/SNF related, matrix associated, actin dependent regulator of chromatin, subfamily d, member 2
209215_at	0.386	0.0043576	-4.68911	-1.57267	-0.182638	MFSD10	major facilitator superfamily domain containing 10
212780_at	0.386	0.0043661	-4.68708	-1.57418	-0.213077	SOS1	SOS Ras/Rac guanine nucleotide exchange factor 1
202296_s_at	0.386	0.0043823	-4.68322	-1.57708	-0.222227	RER1	retention in endoplasmic reticulum sorting receptor 1
203493_s_at	0.386	0.0043881	-4.68184	-1.57811	-0.179196	CEP57	centrosomal protein 57
209092_s_at	0.386	0.0044093	-4.67681	-1.58188	-0.202638	GLOD4	glyoxalase domain containing 4
204332_s_at	0.386	0.0044234	-4.67349	-1.58438	-0.186874	AGA	aspartylglucosaminidase
206980_s_at	0.386	0.0044373	-4.67022	-1.58683	-0.309891	FLT3LG	fms related tyrosine kinase 3 ligand

## Sheet: GSE141804(GPL 571) top table 
ID	adj.P.Val	P.Value	t	B	logFC	Gene.symbol	Gene.title
213098_at	0.0133	5.98e-07	-6.88251	6.1732	-0.105344	CNOT9	CCR4-NOT transcription complex subunit 9
218803_at	0.0182	1.63e-06	-6.44093	5.2453	-0.133978	CHFR	checkpoint with forkhead and ring finger domains, E3 ubiquitin protein ligase
218941_at	0.0334	4.5e-06	-6.00597	4.3047	-0.0924815	FBXW2	F-box and WD repeat domain containing 2
213196_at	0.0443	9.26e-06	-5.70125	3.6315	-0.0760978	ZNF629	zinc finger protein 629
211474_s_at	0.0443	9.95e-06	-5.67126	3.5647	-0.172112	SERPINB6	serpin family B member 6
202017_at	0.0506	1.36e-05	5.53963	3.2702	0.0967622	EPHX1	epoxide hydrolase 1
205461_at	0.054	1.87e-05	5.40841	2.9749	0.0721247	RAB35	RAB35, member RAS oncogene family
203234_at	0.054	1.94e-05	-5.39362	2.9415	-0.149195	UPP1	uridine phosphorylase 1
221767_x_at	0.0683	2.76e-05	-5.24784	2.6114	-0.117662	HDLBP	high density lipoprotein binding protein
208943_s_at	0.0886	4.04e-05	5.09105	2.2544	0.13	SEC62	SEC62 homolog, preprotein translocation factor
202177_at	0.0886	4.37e-05	-5.05816	2.1793	-0.107079	GAS6	growth arrest specific 6
214417_s_at	0.1329	7.16e-05	-4.85675	1.718	-0.0541266	FETUB	fetuin B
206923_at	0.1381	8.24e-05	-4.79934	1.5861	-0.0468963	PRKCA	protein kinase C alpha
211082_x_at	0.1381	8.68e-05	4.77817	1.5374	0.0743192	MARK2	microtubule affinity regulating kinase 2
209457_at	0.1477	0.000106	-4.69788	1.3527	-0.193993	DUSP5	dual specificity phosphatase 5
217419_x_at	0.1477	0.000108	-4.68718	1.3281	-0.0810744	AGRN	agrin
207337_at	0.1477	0.000121	4.64442	1.2296	0.052632	CTAG2	cancer/testis antigen 2
216325_x_at	0.1477	0.000121	-4.6422	1.2244	-0.0569226	RTEL1-TNFRSF6B///RTEL1	RTEL1-TNFRSF6B readthrough (NMD candidate)///regulator of telomere elongation helicase 1
209202_s_at	0.1477	0.000126	-4.62649	1.1883	-0.0751807	EXTL3	exostosin like glycosyltransferase 3
213463_s_at	0.1568	0.000141	-4.58133	1.0842	-0.0646403	FAM149B1	family with sequence similarity 149 member B1
209222_s_at	0.1641	0.000167	-4.51121	0.9225	-0.0992508	OSBPL2	oxysterol binding protein like 2
208242_at	0.1641	0.000171	-4.50296	0.9035	-0.0565517	RAX	retina and anterior neural fold homeobox
212747_at	0.1641	0.000171	-4.50132	0.8998	-0.122024	ANKS1A	ankyrin repeat and sterile alpha motif domain containing 1A
213783_at	0.1641	0.000177	4.48851	0.8702	0.0546303	MFNG	MFNG O-fucosylpeptide 3-beta-N-acetylglucosaminyltransferase
209940_at	0.1657	0.000186	-4.46817	0.8233	-0.0859173	PARP3	poly(ADP-ribose) polymerase family member 3
208090_s_at	0.1789	0.000209	-4.42098	0.7145	-0.0590192	AIRE	autoimmune regulator
213367_at	0.1798	0.000237	-4.3696	0.596	-0.0750843	LOC155060	AI894139 pseudogene
210143_at	0.1798	0.000255	-4.33954	0.5267	-0.0510815	ANXA10	annexin A10
212779_at	0.1798	0.000268	-4.31968	0.481	-0.0885182	KIAA1109	KIAA1109
204587_at	0.1798	0.000276	-4.30754	0.453	-0.0806894	SLC25A14	solute carrier family 25 member 14
216121_at	0.1798	0.000283	4.29687	0.4284	0.127566
221540_x_at	0.1798	0.000287	4.29164	0.4163	0.199221	GTF2H2C_2///GTF2H2C///GTF2H2B///GTF2H2	GTF2H2 family member C, copy 2///GTF2H2 family member C///general transcription factor IIH subunit 2B (pseudogene)///general transcription factor IIH subunit 2
201393_s_at	0.1798	0.000288	-4.28986	0.4122	-0.175268	IGF2R	insulin like growth factor 2 receptor
211937_at	0.1798	0.000296	4.27897	0.3871	0.127509	EIF4B	eukaryotic translation initiation factor 4B
216283_s_at	0.1798	0.000305	-4.26708	0.3597	-0.0505578	PVR	poliovirus receptor
202553_s_at	0.1798	0.000326	-4.23956	0.2964	-0.133129	SYF2	SYF2 pre-mRNA splicing factor
216489_at	0.1798	0.000331	-4.2337	0.2829	-0.0523141	LOC101927086	uncharacterized LOC101927086
205634_x_at	0.1798	0.000343	-4.21921	0.2495	-0.0814454	ZDHHC24	zinc finger DHHC-type containing 24
221685_s_at	0.1798	0.000371	-4.18783	0.1773	-0.0942996	SPDL1	spindle apparatus coiled-coil protein 1
200919_at	0.1798	0.00038	-4.17772	0.154	-0.156706	PHC2	polyhomeotic homolog 2
206206_at	0.1798	0.000387	4.1703	0.1369	0.214421	CD180	CD180 molecule
212310_at	0.1798	0.000388	-4.16926	0.1346	-0.107059	MIA3	MIA family member 3, ER export factor
216700_at	0.1798	0.000395	-4.16242	0.1188	-0.0559386	TRIO	trio Rho guanine nucleotide exchange factor
207634_at	0.1798	0.000395	-4.16226	0.1184	-0.0503629	PDCD1	programmed cell death 1
220111_s_at	0.1798	0.000406	4.15073	0.0919	0.0462056	ANO2	anoctamin 2
213975_s_at	0.1798	0.000418	4.1388	0.0645	0.447094	LYZ	lysozyme
221961_at	0.1798	0.00042	-4.13704	0.0604	-0.062573	CLCN7	chloride voltage-gated channel 7
210331_at	0.1798	0.000427	-4.12989	0.044	-0.0467308	HECW1	HECT, C2 and WW domain containing E3 ubiquitin protein ligase 1
207013_s_at	0.1798	0.000429	-4.12798	0.0396	-0.0480683	MMP16	matrix metallopeptidase 16
219078_at	0.1798	0.000443	-4.11555	0.011	-0.0739042	GPATCH2	G-patch domain containing 2
216933_x_at	0.1798	0.000459	4.10135	-0.0216	0.136529	APC	APC, WNT signaling pathway regulator
214850_at	0.1798	0.000465	4.09544	-0.0352	0.209159	SMA4	glucuronidase beta pseudogene
213115_at	0.1798	0.000471	-4.09004	-0.0476	-0.0835165	ATG4A	autophagy related 4A cysteine peptidase
201545_s_at	0.1798	0.000476	-4.08628	-0.0562	-0.105128	BCL2L2-PABPN1///PABPN1	BCL2L2-PABPN1 readthrough///poly(A) binding protein nuclear 1
49452_at	0.1798	0.000476	-4.08607	-0.0567	-0.10942	ACACB	acetyl-CoA carboxylase beta
217738_at	0.1798	0.000478	-4.08424	-0.0609	-0.271406	NAMPT	nicotinamide phosphoribosyltransferase
212976_at	0.1798	0.000483	-4.08055	-0.0693	-0.0700954	LRRC8B	leucine rich repeat containing 8 family member B
212475_at	0.1798	0.000488	-4.07605	-0.0797	-0.0882365	AVL9	AVL9 cell migration associated
205887_x_at	0.1798	0.000504	4.06309	-0.1094	0.0775269	MSH3	mutS homolog 3
211440_x_at	0.1798	0.000509	-4.0588	-0.1193	-0.0464601	CYP3A43	cytochrome P450 family 3 subfamily A member 43
215304_at	0.1798	0.000535	4.03882	-0.1651	0.0491033
202237_at	0.1798	0.000548	-4.02855	-0.1887	-0.0487696	LOC101928916///NNMT	uncharacterized LOC101928916///nicotinamide N-methyltransferase
200780_x_at	0.1798	0.000565	4.0162	-0.217	0.197375	GNAS	GNAS complex locus
219633_at	0.1798	0.000565	4.01599	-0.2175	0.0779703	TTPAL	alpha tocopherol transfer protein like
215915_at	0.1798	0.000584	4.00317	-0.2469	0.0504509	GULP1	GULP, engulfment adaptor PTB domain containing 1
202819_s_at	0.1798	0.000599	-3.99281	-0.2706	-0.0794023	TCEB3	transcription elongation factor B subunit 3
215514_at	0.1798	0.0006	-3.99214	-0.2722	-0.0340194
202386_s_at	0.1798	0.0006	-3.9915	-0.2736	-0.0864555	KIAA0430	KIAA0430
218023_s_at	0.1798	0.000617	-3.98042	-0.299	-0.0858204	FAM53C	family with sequence similarity 53 member C
215470_at	0.1798	0.000628	3.97306	-0.3159	0.193397	GTF2H2B	general transcription factor IIH subunit 2B (pseudogene)
212556_at	0.1798	0.000629	-3.97262	-0.3169	-0.0919466	SCRIB	scribbled planar cell polarity protein
215595_x_at	0.1798	0.000639	3.96587	-0.3323	0.0745409
210085_s_at	0.1798	0.000647	-3.96126	-0.3429	-0.0469039	ANXA9	annexin A9
215855_s_at	0.1798	0.000657	-3.95479	-0.3577	-0.0962878	TMF1	TATA element modulatory factor 1
220233_at	0.1798	0.00066	-3.95295	-0.3619	-0.0565799	FBXO17	F-box protein 17
209503_s_at	0.1798	0.000661	-3.95224	-0.3635	-0.0899541	PSMC5	proteasome 26S subunit, ATPase 5
213044_at	0.1798	0.000664	3.95029	-0.368	0.0844809	ROCK1	Rho associated coiled-coil containing protein kinase 1
212723_at	0.1798	0.000667	-3.94894	-0.3711	-0.0936542	JMJD6	arginine demethylase and lysine hydroxylase
211617_at	0.1798	0.000706	-3.92532	-0.4251	-0.0460192	ALDOAP2	aldolase, fructose-bisphosphate A pseudogene 2
221945_at	0.1798	0.000707	-3.92507	-0.4257	-0.0634709	LOC101927826///FBXO41	uncharacterized LOC101927826///F-box protein 41
204733_at	0.1798	0.00071	-3.92303	-0.4303	-0.0490795	KLK6	kallikrein related peptidase 6
200097_s_at	0.1798	0.000713	3.92162	-0.4335	0.137151	HNRNPK	heterogeneous nuclear ribonucleoprotein K
206286_s_at	0.1798	0.000717	3.91918	-0.4391	0.0459594	TDGF1P3///TDGF1	teratocarcinoma-derived growth factor 1 pseudogene 3///teratocarcinoma-derived growth factor 1
203884_s_at	0.1798	0.000718	-3.91846	-0.4408	-0.0908325	RAB11FIP2	RAB11 family interacting protein 2
217264_s_at	0.1798	0.000719	3.9183	-0.4411	0.056551	SCNN1A	sodium channel epithelial 1 alpha subunit
220335_x_at	0.1798	0.000719	-3.91788	-0.4421	-0.0763887	CES3	carboxylesterase 3
211022_s_at	0.1798	0.000723	3.91593	-0.4465	0.155039	ATRX	ATRX, chromatin remodeler
206867_at	0.1798	0.000735	3.90883	-0.4628	0.0472751	GCKR	glucokinase (hexokinase 4) regulator
212952_at	0.1798	0.000748	3.90206	-0.4782	0.156197
201711_x_at	0.1798	0.000762	3.89452	-0.4954	0.186107	RANBP2	RAN binding protein 2
221984_s_at	0.1798	0.000772	-3.88887	-0.5084	-0.11982	FAM134A	family with sequence similarity 134 member A
216627_s_at	0.1798	0.000785	3.88209	-0.5238	0.0802661	B4GALT1	beta-1,4-galactosyltransferase 1
209633_at	0.1798	0.000789	3.87997	-0.5287	0.0538219	PPP2R3A	protein phosphatase 2 regulatory subunit B''alpha
208316_s_at	0.1798	0.000793	-3.87812	-0.5329	-0.0444686	OCRL	OCRL, inositol polyphosphate-5-phosphatase
42361_g_at	0.1798	0.000794	-3.87758	-0.5341	-0.0656145	CCHCR1	coiled-coil alpha-helical rod protein 1
219649_at	0.1798	0.000798	-3.87528	-0.5394	-0.0836979	ALG6	ALG6, alpha-1,3-glucosyltransferase
206860_s_at	0.1798	0.000803	-3.87288	-0.5448	-0.0877423	MIOS	meiosis regulator for oocyte development
215036_at	0.1798	0.000843	-3.85294	-0.5903	-0.0500576
203950_s_at	0.1798	0.000858	-3.84605	-0.606	-0.0811789	CLCN6	chloride voltage-gated channel 6
203270_at	0.1798	0.00086	-3.84468	-0.6092	-0.0752354	DTYMK	deoxythymidylate kinase
211038_s_at	0.1798	0.000867	-3.84166	-0.616	-0.175754	CROCCP2	ciliary rootlet coiled-coil, rootletin pseudogene 2
203540_at	0.1798	0.000867	-3.8416	-0.6162	-0.0435664	GFAP	glial fibrillary acidic protein
219011_at	0.1798	0.000881	-3.83498	-0.6313	-0.0477476	PLEKHA4	pleckstrin homology domain containing A4
211045_s_at	0.1798	0.000903	-3.82502	-0.654	-0.044208	KCNH6	potassium voltage-gated channel subfamily H member 6
220756_s_at	0.1798	0.000913	-3.8202	-0.6649	-0.0462134	SLC52A1	solute carrier family 52 member 1
206671_at	0.1798	0.000917	3.81853	-0.6687	0.0507525	SAG	S-antigen visual arrestin
219994_at	0.1798	0.000918	3.81802	-0.6699	0.169608	APBB1IP	amyloid beta precursor protein binding family B member 1 interacting protein
221800_s_at	0.1798	0.000939	-3.80873	-0.691	-0.0781977	FAAP100	Fanconi anemia core complex associated protein 100
214408_s_at	0.1798	0.000942	-3.80762	-0.6936	-0.0538635	RFPL1S///RFPL3S	RFPL1 antisense RNA 1///RFPL3 antisense
222064_s_at	0.1798	0.000945	-3.80637	-0.6964	-0.0622448	PTGES3L-AARSD1///PTGES3L///AARSD1	PTGES3L-AARSD1 readthrough///prostaglandin E synthase 3 like///alanyl-tRNA synthetase domain containing 1
218188_s_at	0.1798	0.000948	-3.80519	-0.6991	-0.115088	TIMM13	translocase of inner mitochondrial membrane 13
214316_x_at	0.1798	0.000954	3.80255	-0.7051	0.100782
209390_at	0.1798	0.000966	-3.79747	-0.7166	-0.0600023	TSC1	tuberous sclerosis 1
211348_s_at	0.1798	0.000969	3.7961	-0.7198	0.0339228	CDC14B	cell division cycle 14B
207484_s_at	0.1798	0.00098	3.7916	-0.73	0.0726634	EHMT2	euchromatic histone lysine methyltransferase 2
201775_s_at	0.1798	0.000983	3.79027	-0.733	0.0916667	EFCAB14	EF-hand calcium binding domain 14
218282_at	0.1798	0.000985	-3.7895	-0.7348	-0.0905769	EDEM2	ER degradation enhancing alpha-mannosidase like protein 2
217426_at	0.1798	0.00099	-3.7874	-0.7395	-0.0464154
221739_at	0.1798	0.000993	-3.78591	-0.7429	-0.0910782	MYDGF	myeloid derived growth factor
220376_at	0.1798	0.000994	-3.78552	-0.7438	-0.0393235	LRRC19	leucine rich repeat containing 19
216987_at	0.1798	0.000995	-3.78519	-0.7446	-0.0410279	IRF4	interferon regulatory factor 4
215652_at	0.1798	0.00101	-3.7802	-0.7559	-0.125697	SDHD	succinate dehydrogenase complex subunit D
215798_at	0.1798	0.00101	-3.77975	-0.7569	-0.0488857	ALDH1L1	aldehyde dehydrogenase 1 family member L1
208995_s_at	0.1798	0.00103	3.77101	-0.7768	0.108635	PPIG	peptidylprolyl isomerase G
210184_at	0.1798	0.00104	-3.76742	-0.785	-0.146165	ITGAX	integrin subunit alpha X
218823_s_at	0.1798	0.00104	-3.76723	-0.7854	-0.107024	KCTD9	potassium channel tetramerization domain containing 9
221288_at	0.1798	0.00104	3.76652	-0.787	0.111321	GPR22	G protein-coupled receptor 22
219701_at	0.1798	0.00108	-3.75284	-0.8181	-0.0540364	TMOD2	tropomodulin 2
219850_s_at	0.1798	0.00109	-3.74667	-0.832	-0.0404015	EHF	ETS homologous factor
201777_s_at	0.1798	0.0011	3.7458	-0.834	0.099833	EFCAB14	EF-hand calcium binding domain 14
222037_at	0.1798	0.0011	-3.74511	-0.8356	-0.0666875	MCM4	minichromosome maintenance complex component 4
220299_at	0.1798	0.0011	-3.74444	-0.8371	-0.0702328	SPATA6	spermatogenesis associated 6
219919_s_at	0.1798	0.00111	-3.74077	-0.8455	-0.0644151	SSH3	slingshot protein phosphatase 3
205308_at	0.1798	0.00115	3.72621	-0.8784	0.207543	ZC2HC1A	zinc finger C2HC-type containing 1A
211990_at	0.1798	0.00115	3.72597	-0.879	0.178205	HLA-DPA1	major histocompatibility complex, class II, DP alpha 1
218776_s_at	0.1798	0.00115	-3.72562	-0.8798	-0.0898461	TMEM62	transmembrane protein 62
212038_s_at	0.1798	0.00116	-3.72269	-0.8864	-0.10688	VDAC1	voltage dependent anion channel 1
202402_s_at	0.1798	0.00117	-3.719	-0.8948	-0.0804413	CARS	cysteinyl-tRNA synthetase
210735_s_at	0.1798	0.00117	-3.71858	-0.8957	-0.0466786	CA12	carbonic anhydrase 12
212929_s_at	0.1798	0.00118	-3.71415	-0.9058	-0.102448	LOC101930591///FAM21A///FAM21C	uncharacterized LOC101930591///family with sequence similarity 21 member A///family with sequence similarity 21 member C
221092_at	0.1798	0.0012	3.70892	-0.9176	0.125854	IKZF3	IKAROS family zinc finger 3
213799_s_at	0.1798	0.0012	3.70792	-0.9199	0.0822838	PTPRA	protein tyrosine phosphatase, receptor type A
222206_s_at	0.1798	0.00121	-3.70519	-0.9261	-0.069685	NCLN	nicalin
207253_s_at	0.1798	0.00122	-3.70246	-0.9323	-0.0698255	UBN1	ubinuclein 1
33494_at	0.1798	0.00122	-3.70068	-0.9363	-0.0876486	ETFDH	electron transfer flavoprotein dehydrogenase
213743_at	0.1798	0.00123	-3.69878	-0.9406	-0.140408	CCNT2	cyclin T2
202183_s_at	0.1798	0.00124	-3.69439	-0.9505	-0.0733491	KIF22	kinesin family member 22
215599_at	0.1798	0.00124	3.69431	-0.9507	0.184767	GUSBP9///GUSBP3	glucuronidase, beta pseudogene 9///glucuronidase, beta pseudogene 3
218358_at	0.1798	0.00125	-3.69226	-0.9554	-0.124899	CRELD2	cysteine rich with EGF like domains 2
221158_at	0.1798	0.00125	-3.69209	-0.9557	-0.0767431	PAXBP1	PAX3 and PAX7 binding protein 1
215092_s_at	0.1798	0.00125	3.69074	-0.9588	0.118869	NFAT5	nuclear factor of activated T-cells 5
206693_at	0.1798	0.00125	3.69073	-0.9588	0.12276	IL7	interleukin 7
215926_x_at	0.1798	0.00125	-3.69024	-0.9599	-0.0731403	SNAPC4	small nuclear RNA activating complex polypeptide 4
202038_at	0.1798	0.00126	-3.68841	-0.9641	-0.0829161	UBE4A	ubiquitination factor E4A
204912_at	0.1798	0.00126	-3.68717	-0.9668	-0.116574	IL10RA	interleukin 10 receptor subunit alpha
207264_at	0.1798	0.00127	-3.68417	-0.9736	-0.0422795	KDELR3	KDEL endoplasmic reticulum protein retention receptor 3
220886_at	0.1798	0.00128	-3.68188	-0.9788	-0.0395403	GABRQ	gamma-aminobutyric acid type A receptor theta subunit
204875_s_at	0.1798	0.00128	-3.68042	-0.9821	-0.0927477	GMDS	GDP-mannose 4,6-dehydratase
217647_at	0.1798	0.00129	-3.67847	-0.9865	-0.0619665	DHODH	dihydroorotate dehydrogenase (quinone)
213142_x_at	0.1798	0.00129	-3.6781	-0.9874	-0.138437	GSAP	gamma-secretase activating protein
209997_x_at	0.1798	0.0013	3.67566	-0.9929	0.0589896	PCM1	pericentriolar material 1
215564_at	0.18	0.00132	-3.67051	-1.0045	-0.0492419	AREG	amphiregulin
208727_s_at	0.18	0.00132	3.67018	-1.0053	0.25441	CDC42	cell division cycle 42
218384_at	0.18	0.00133	-3.66627	-1.0141	-0.0991758	CARHSP1	calcium regulated heat stable protein 1
207178_s_at	0.18	0.00134	-3.66351	-1.0204	-0.0362251	FRK	fyn related Src family tyrosine kinase
208243_s_at	0.18	0.00134	-3.66269	-1.0222	-0.0474909	CNR1	cannabinoid receptor 1
205350_at	0.1802	0.00136	-3.65766	-1.0336	-0.0364983	CRABP1	cellular retinoic acid binding protein 1
201740_at	0.1802	0.00137	-3.65352	-1.0429	-0.0941469	NDUFS3	NADH:ubiquinone oxidoreductase core subunit S3
201710_at	0.1802	0.00137	-3.65265	-1.0449	-0.08148	MYBL2	MYB proto-oncogene like 2
212752_at	0.1802	0.00138	-3.65231	-1.0456	-0.0928689	CLASP1	cytoplasmic linker associated protein 1
200727_s_at	0.1809	0.00139	3.64824	-1.0548	0.275605	ACTR2	ARP2 actin related protein 2 homolog
200043_at	0.1822	0.00141	-3.64202	-1.0689	-0.07148	ERH	enhancer of rudimentary homolog (Drosophila)
208606_s_at	0.1822	0.00141	-3.64059	-1.0721	-0.0498049	WNT4	Wnt family member 4
204097_s_at	0.1823	0.00142	-3.63801	-1.0779	-0.0596506	RBMX2	RNA binding motif protein, X-linked 2
218804_at	0.1857	0.00146	-3.62707	-1.1026	-0.0358562	ANO1	anoctamin 1
205057_s_at	0.1857	0.00147	-3.62565	-1.1058	-0.0431137	IDUA	iduronidase, alpha-L-
202032_s_at	0.1881	0.00151	-3.61365	-1.1328	-0.104709	MAN2A2	mannosidase alpha class 2A member 2
220222_at	0.1881	0.00152	-3.61245	-1.1355	-0.0359305	RBM12B-AS1	RBM12B antisense RNA 1
203065_s_at	0.1881	0.00152	-3.6121	-1.1363	-0.0496983	CAV1	caveolin 1
202393_s_at	0.1881	0.00152	-3.61109	-1.1386	-0.328568	KLF10	Kruppel like factor 10
221923_s_at	0.1883	0.00154	-3.60658	-1.1487	-0.0866874	NPM1	nucleophosmin
213454_at	0.1883	0.00154	-3.6045	-1.1534	-0.0617201	APITD1-CORT///APITD1	APITD1-CORT readthrough///apoptosis-inducing, TAF9-like domain 1
201767_s_at	0.1883	0.00155	-3.60393	-1.1547	-0.0868234	ELAC2	elaC ribonuclease Z 2
214548_x_at	0.189	0.00156	3.60007	-1.1634	0.164694	GNAS	GNAS complex locus
212509_s_at	0.1914	0.00159	3.59258	-1.1802	0.266526	MXRA7	matrix remodeling associated 7
AFFX-M27830_M_at	0.1914	0.0016	3.59046	-1.185	0.229825
200019_s_at	0.1915	0.00161	3.58795	-1.1907	0.108465	FAU	FAU, ubiquitin like and ribosomal protein S30 fusion
207833_s_at	0.1924	0.00162	-3.58391	-1.1997	-0.0557167	HLCS	holocarboxylase synthetase
217986_s_at	0.193	0.00164	-3.58044	-1.2075	-0.0907636	BAZ1A	bromodomain adjacent to zinc finger domain 1A
206592_s_at	0.1953	0.00167	-3.57328	-1.2236	-0.0651947	AP3D1	adaptor related protein complex 3 delta 1 subunit
219084_at	0.1959	0.00168	-3.56986	-1.2313	-0.0692159	NSD1	nuclear receptor binding SET domain protein 1
218554_s_at	0.1964	0.0017	3.56422	-1.244	0.0794499	ASH1L	ASH1 like histone lysine methyltransferase
219254_at	0.1964	0.00172	-3.56052	-1.2523	-0.0631462	OGFOD3	2-oxoglutarate and iron dependent oxygenase domain containing 3
214388_at	0.1964	0.00175	3.55384	-1.2673	0.074832
218168_s_at	0.1964	0.00178	-3.54627	-1.2843	-0.0839696	COQ8A	coenzyme Q8A
36019_at	0.1964	0.0018	-3.54165	-1.2946	-0.0582218	STK19	serine/threonine kinase 19
218763_at	0.1964	0.00181	-3.53959	-1.2992	-0.0694422	STX18	syntaxin 18
221144_at	0.1964	0.00181	3.53836	-1.302	0.0500068
209989_at	0.1964	0.00182	-3.53654	-1.3061	-0.117631	ZNF268	zinc finger protein 268
36030_at	0.1964	0.00183	-3.53504	-1.3094	-0.112674	IFFO1	intermediate filament family orphan 1
219394_at	0.1964	0.00184	-3.53286	-1.3143	-0.10715	PGS1	phosphatidylglycerophosphate synthase 1
216757_at	0.1964	0.00184	3.5322	-1.3158	0.0527986
221076_at	0.1964	0.00184	-3.53183	-1.3166	-0.0327153	PELO	pelota homolog (Drosophila)
200981_x_at	0.1964	0.00185	3.53065	-1.3193	0.172133	GNAS	GNAS complex locus
214261_s_at	0.1964	0.00185	-3.53025	-1.3202	-0.0425283	ADH6	alcohol dehydrogenase 6 (class V)
208954_s_at	0.1964	0.00185	-3.52981	-1.3211	-0.0976384	LARP4B	La ribonucleoprotein domain family member 4B
213089_at	0.1964	0.00185	3.52932	-1.3222	0.241922	LOC100272216	uncharacterized LOC100272216
202181_at	0.1964	0.00188	-3.52415	-1.3338	-0.0957228	SUSD6	sushi domain containing 6
205302_at	0.1964	0.00188	-3.52258	-1.3373	-0.0340268	IGFBP1	insulin like growth factor binding protein 1
210026_s_at	0.1964	0.00189	-3.521	-1.3409	-0.0417062	CARD10	caspase recruitment domain family member 10
218376_s_at	0.1964	0.00189	-3.52032	-1.3424	-0.138423	MICAL1	microtubule associated monooxygenase, calponin and LIM domain containing 1
201919_at	0.1964	0.00191	-3.51759	-1.3485	-0.0720195	SLC25A36	solute carrier family 25 member 36
210260_s_at	0.1964	0.00191	3.51668	-1.3505	0.108092	TNFAIP8	TNF alpha induced protein 8
215154_at	0.1964	0.00191	-3.51656	-1.3508	-0.0748689	ULK2	unc-51 like autophagy activating kinase 2
37425_g_at	0.1964	0.00192	-3.51404	-1.3565	-0.0586632	CCHCR1	coiled-coil alpha-helical rod protein 1
218515_at	0.1964	0.00193	-3.51264	-1.3596	-0.089668	PAXBP1	PAX3 and PAX7 binding protein 1
216101_at	0.1964	0.00193	3.51256	-1.3598	0.0707795
53071_s_at	0.1964	0.00193	-3.512	-1.361	-0.097349	OGFOD3	2-oxoglutarate and iron dependent oxygenase domain containing 3
212990_at	0.1964	0.00194	-3.5093	-1.3671	-0.105588	SYNJ1	synaptojanin 1
48531_at	0.1964	0.00195	-3.50849	-1.3689	-0.0868331	TNIP2	TNFAIP3 interacting protein 2
201978_s_at	0.1964	0.00195	-3.50776	-1.3705	-0.074111	KIAA0141	KIAA0141
208482_at	0.1964	0.00197	-3.50409	-1.3787	-0.0434807	SSTR1	somatostatin receptor 1
222306_at	0.1964	0.00197	3.50379	-1.3794	0.0951306
216775_at	0.1964	0.00198	3.50218	-1.383	0.086713	USP53	ubiquitin specific peptidase 53
203607_at	0.1964	0.00198	-3.50108	-1.3855	-0.104261	INPP5F	inositol polyphosphate-5-phosphatase F
210252_s_at	0.1969	0.002	-3.49826	-1.3917	-0.10162	MADD	MAP kinase activating death domain
208979_at	0.1972	0.00202	-3.49454	-1.4001	-0.0894977	NCOA6	nuclear receptor coactivator 6
200018_at	0.1972	0.00202	3.49343	-1.4025	0.153472	LOC100508408///SNORD14B///RPS13	uncharacterized LOC100508408///small nucleolar RNA, C/D box 14B///ribosomal protein S13
212694_s_at	0.1972	0.00203	-3.492	-1.4057	-0.0755828	PCCB	propionyl-CoA carboxylase beta subunit
204251_s_at	0.1975	0.00206	-3.48563	-1.42	-0.0970295	CEP164	centrosomal protein 164
220412_x_at	0.1975	0.00207	-3.48437	-1.4228	-0.0418331	KCNK7	potassium two pore domain channel subfamily K member 7
201956_s_at	0.1975	0.00207	-3.48432	-1.4229	-0.0710966	GNPAT	glyceronephosphate O-acyltransferase
216259_at	0.1975	0.00208	-3.48147	-1.4292	-0.0418632	LOC100506699	uncharacterized LOC100506699
206025_s_at	0.1975	0.00208	-3.48111	-1.4301	-0.121301	TNFAIP6	TNF alpha induced protein 6
212382_at	0.1975	0.00208	3.48065	-1.4311	0.288122	TCF4	transcription factor 4
202910_s_at	0.1984	0.00211	-3.47625	-1.4409	-0.137659	ADGRE5	adhesion G protein-coupled receptor E5
203324_s_at	0.1984	0.00214	-3.47036	-1.454	-0.103274	CAV2	caveolin 2
209513_s_at	0.1984	0.00214	-3.46973	-1.4554	-0.0966347	HSDL2	hydroxysteroid dehydrogenase like 2
213396_s_at	0.1984	0.00215	3.46731	-1.4608	0.219888	AKAP10	A-kinase anchoring protein 10
202389_s_at	0.1984	0.00216	-3.46493	-1.4662	-0.0721915	HTT	huntingtin
203145_at	0.1984	0.00216	-3.4648	-1.4664	-0.0742257	SPAG5	sperm associated antigen 5
215252_at	0.1984	0.00217	3.46347	-1.4694	0.0951359	DNAJC7	DnaJ heat shock protein family (Hsp40) member C7
219883_at	0.1984	0.00218	-3.46178	-1.4732	-0.0555358	TEX40	testis expressed 40
203822_s_at	0.1984	0.0022	-3.45819	-1.4812	-0.0916701	ELF2	E74 like ETS transcription factor 2
202296_s_at	0.1984	0.0022	-3.45756	-1.4826	-0.0907241	RER1	retention in endoplasmic reticulum sorting receptor 1
202027_at	0.1984	0.00221	-3.45544	-1.4873	-0.0692607	TMEM184B	transmembrane protein 184B
212290_at	0.1984	0.00223	3.45323	-1.4922	0.109391	SLC7A1	solute carrier family 7 member 1
218460_at	0.1984	0.00225	-3.4484	-1.503	-0.0739457	DNAAF5	dynein axonemal assembly factor 5
205992_s_at	0.1984	0.00226	-3.44736	-1.5053	-0.196717	IL15	interleukin 15
220983_s_at	0.1984	0.00228	-3.44413	-1.5125	-0.045257	MIR612///NEAT1	microRNA 612///nuclear paraspeckle assembly transcript 1 (non-protein coding)

## Sheet: GSE17755 top table 
ID	adj.P.Val	P.Value	t	B	logFC	Gene.symbol	Gene.title
AGhsB131502	2.57e-23	1.73e-27	16.4236	51.5189	1.35093
AGhsA150420	3.26e-23	4.39e-27	16.1794	50.6299	1.46611	SPOP	speckle-type POZ protein
AGhsB010709	1.38e-22	2.8e-26	15.7005	48.8624	1.56087
AGhsC080307	7.08e-21	1.91e-24	14.6351	44.8168	1.36356
AGhsC051424	1.26e-20	4.23e-24	14.4377	44.05	2.00484
AGhsB200204	2.24e-18	9.05e-22	-13.141	38.8819	-1.49534
AGhsA021513	5.53e-17	2.8e-20	-12.336	35.5635	-1.76228	FAM14A	family with sequence similarity 14, member A
AGhsA060914	5.53e-17	2.98e-20	-12.3215	35.5028	-1.70794	ISG15	ISG15 ubiquitin-like modifier
AGhsA150622	8.54e-17	5.17e-20	-12.1936	34.9681	-1.12131	GABARAP	GABA(A) receptor-associated protein
AGhsB050509	1.18e-16	7.96e-20	12.0942	34.5511	0.916629	HEYL	hairy/enhancer-of-split related with YRPW motif-like
AGhsB170206	6.72e-16	4.98e-19	11.6735	32.7738	1.25276
AGhsC201221	9.29e-16	7.51e-19	11.5797	32.3747	0.884288
AGhsC220201	1.58e-15	1.38e-18	11.4412	31.784	2.61633
AGhsB041616	1.89e-15	1.79e-18	11.3827	31.534	1.18936	EIF2AK2	eukaryotic translation initiation factor 2-alpha kinase 2
AGhsA220908	2.91e-15	2.94e-18	-11.27	31.0511	-1.73335	HERC5	hect domain and RLD 5
AGhsA020707	3.1e-15	3.34e-18	11.2407	30.9253	0.786973	PHF1	PHD finger protein 1
AGhsB181310	3.74e-15	4.29e-18	-11.1846	30.6843	-1.07655
AGhsB251606	6.05e-15	7.33e-18	-11.0634	30.1625	-1.4282
AGhsB160922	6.1e-15	7.8e-18	11.0495	30.1026	2.05735
AGhsA140122	1.44e-14	1.93e-17	-10.8452	29.2198	-1.07524	CEACAM4	carcinoembryonic antigen-related cell adhesion molecule 4
AGhsB191111	1.45e-14	2.05e-17	10.8327	29.1657	1.22435
AGhsB151322	1.56e-14	2.31e-17	10.8058	29.0493	0.838182
AGhsA030508	3.02e-14	4.68e-17	-10.6475	28.3622	-0.951998	LRRC37A	leucine rich repeat containing 37A
AGhsC060522	3.34e-14	5.39e-17	10.6157	28.2237	0.897856
AGhsB111206	7.33e-14	1.23e-16	-10.4309	27.4186	-0.644031	AGPAT3	1-acylglycerol-3-phosphate O-acyltransferase 3
AGhsC011013	8.84e-14	1.55e-16	-10.3805	27.1983	-1.69829	ARMC6///SFRS14	armadillo repeat containing 6///splicing factor, arginine/serine-rich 14
AGhsA231009	1.49e-13	2.71e-16	-10.2559	26.6535	-1.35486	TNFAIP6	tumor necrosis factor, alpha-induced protein 6
AGhsA091324	1.72e-13	3.25e-16	10.2156	26.4769	1.0619	ATP8A2	ATPase, aminophospholipid transporter-like, class I, type 8A, member 2
AGhsB141508	2.09e-13	4.14e-16	-10.1616	26.2405	-0.973345
AGhsB051107	2.09e-13	4.22e-16	10.1575	26.2225	0.511569	DIO3OS	deiodinase, iodothyronine, type III opposite strand
AGhsA140607	2.92e-13	6.1e-16	10.0758	25.8641	1.30702	GPR32	G protein-coupled receptor 32
AGhsB041101	3.07e-13	6.61e-16	10.0578	25.785	0.961003	PRG3	proteoglycan 3
AGhsA190305	4.85e-13	1.08e-15	-9.94896	25.3067	-1.16389	IFIT3	interferon-induced protein with tetratricopeptide repeats 3
AGhsA091609	4.85e-13	1.11e-15	-9.9426	25.2787	-1.27175	OASL	2'-5'-oligoadenylate synthetase-like
AGhsC071618	4.85e-13	1.14e-15	-9.93677	25.2531	-0.53337	ST6GALNAC1	ST6 (alpha-N-acetyl-neuraminyl-2,3-beta-galactosyl-1,3)-N-acetylgalactosaminide alpha-2,6-sialyltransferase 1
AGhsA171203	8.31e-13	2.02e-15	-9.81124	24.7005	-0.7556	NFE2	nuclear factor (erythroid-derived 2), 45kDa
AGhsC230819	8.81e-13	2.2e-15	9.79235	24.6173	0.523834
AGhsA041605	1.63e-12	4.18e-15	-9.6502	23.9905	-1.00605	CLIC1	chloride intracellular channel 1
AGhsC070505	5.39e-12	1.42e-14	-9.38134	22.8024	-0.623834
AGhsA240811	1.27e-11	3.41e-14	-9.18798	21.9465	-0.923842	CSF3R	colony stimulating factor 3 receptor (granulocyte)
AGhsC251516	1.32e-11	3.63e-14	9.17392	21.8842	0.591698
AGhsA131222	1.53e-11	4.34e-14	-9.13509	21.7122	-1.29023	FPR1	formyl peptide receptor 1
AGhsB221223	1.64e-11	4.75e-14	-9.11507	21.6235	-0.94036	CHRNA9	cholinergic receptor, nicotinic, alpha 9
AGhsC121118	3.05e-11	9.04e-14	-8.97369	20.9969	-0.492942
AGhsB140721	3.24e-11	9.81e-14	-8.95572	20.9172	-1.14472
AGhsA041422	3.93e-11	1.22e-13	8.90822	20.7066	0.867873	CDSN	corneodesmosin
AGhsA251308	4.28e-11	1.36e-13	-8.88451	20.6015	-0.670549	F3	coagulation factor III (thromboplastin, tissue factor)
AGhsC150421	4.79e-11	1.55e-13	-8.85554	20.473	-0.763816
AGhsB220904	5.19e-11	1.71e-13	8.8332	20.3739	1.25054
AGhsA051014	5.47e-11	1.87e-13	8.814	20.2888	1.02822	MIF	macrophage migration inhibitory factor (glycosylation-inhibiting factor)
AGhsC181204	5.47e-11	1.88e-13	-8.81273	20.2832	-0.894803
AGhsA121124	7.36e-11	2.58e-13	-8.74357	19.9765	-1.08309	APOBEC3B	apolipoprotein B mRNA editing enzyme, catalytic polypeptide-like 3B
AGhsA101114	9.26e-11	3.3e-13	8.68881	19.7337	0.830823	ZDHHC4	zinc finger, DHHC-type containing 4
AGhsB240618	1.15e-10	4.2e-13	-8.6362	19.5004	-0.95819	C12orf35	chromosome 12 open reading frame 35
AGhsA021408	1.15e-10	4.25e-13	-8.63342	19.4881	-0.758208	TAP1	transporter 1, ATP-binding cassette, sub-family B (MDR/TAP)
AGhsA181503	1.24e-10	4.67e-13	-8.61281	19.3967	-1.22557	SRGN	serglycin
AGhsC250613	1.49e-10	5.73e-13	8.56796	19.1979	0.622256
AGhsA191515	1.54e-10	6e-13	-8.55759	19.1519	-0.599374
AGhsB200923	1.65e-10	6.54e-13	8.53872	19.0683	0.750892
AGhsB190410	1.72e-10	6.96e-13	-8.52514	19.0081	-0.630137
AGhsB101311	1.86e-10	7.64e-13	-8.50473	18.9176	-0.932573	HMGCS1	3-hydroxy-3-methylglutaryl-Coenzyme A synthase 1 (soluble)
AGhsC030103	2.05e-10	8.57e-13	8.47935	18.8051	0.637556
AGhsA110821	2.28e-10	9.83e-13	-8.44931	18.672	-0.883508	DHRS9	dehydrogenase/reductase (SDR family) member 9
AGhsC221407	2.28e-10	9.84e-13	-8.44905	18.6708	-0.541389
AGhsB020506	2.53e-10	1.11e-12	-8.42272	18.5542	-1.46533	CLEC4E	C-type lectin domain family 4, member E
AGhsB061503	2.62e-10	1.16e-12	-8.41189	18.5062	-1.29081
AGhsB191005	3.22e-10	1.45e-12	8.3631	18.2901	0.887041
AGhsB080821	3.37e-10	1.54e-12	-8.3502	18.2329	-0.440703
AGhsA240908	4.71e-10	2.21e-12	-8.27083	17.8815	-1.14254	IFI16	interferon, gamma-inducible protein 16
AGhsA241321	4.71e-10	2.22e-12	-8.27016	17.8786	-0.557753	PNRC2	proline-rich nuclear receptor coactivator 2
AGhsB210104	4.92e-10	2.35e-12	8.25742	17.8222	1.00533
AGhsA011214	4.92e-10	2.4e-12	8.25249	17.8004	1.10711	HECW1	HECT, C2 and WW domain containing E3 ubiquitin protein ligase 1
AGhsB190421	4.92e-10	2.42e-12	8.251	17.7938	0.585918	SLITRK2	SLIT and NTRK-like family, member 2
AGhsC010607	6.81e-10	3.39e-12	-8.17665	17.4648	-0.411621
AGhsA081318	7.74e-10	3.91e-12	-8.14559	17.3275	-0.865952	IFI30	interferon, gamma-inducible protein 30
AGhsC061515	7.78e-10	3.98e-12	-8.14134	17.3087	-0.904365
AGhsB210407	1.86e-09	9.65e-12	-7.94628	16.4471	-0.652153	ARID1B	AT rich interactive domain 1B (SWI1-like)
AGhsA181118	2.15e-09	1.14e-11	-7.90977	16.286	-0.456715	CCND1	cyclin D1
AGhsB160718	2.15e-09	1.14e-11	-7.90891	16.2823	-0.687856	PARP9	poly (ADP-ribose) polymerase family, member 9
AGhsB100715	2.81e-09	1.51e-11	-7.84699	16.0094	-1.01996	IFITM1	interferon induced transmembrane protein 1 (9-27)
AGhsB150815	3.11e-09	1.7e-11	7.82132	15.8963	0.561132
AGhsB211511	3.92e-09	2.17e-11	-7.76744	15.6591	-0.617787
AGhsA161005	4.47e-09	2.5e-11	-7.73586	15.5202	-0.632659	RNASE6	ribonuclease, RNase A family, k6
AGhsB191014	6.55e-09	3.7e-11	-7.64879	15.1375	-0.706244
AGhsB251311	7.2e-09	4.12e-11	7.62512	15.0336	0.659794	SLC43A3	solute carrier family 43, member 3
AGhsC250816	7.62e-09	4.41e-11	7.60982	14.9664	0.409099
AGhsC211221	8.06e-09	4.72e-11	7.59492	14.901	0.393319
AGhsC081421	1.22e-08	7.21e-11	-7.50087	14.4889	-0.886741	FCER1G	Fc fragment of IgE, high affinity I, receptor for; gamma polypeptide
AGhsB200702	1.31e-08	7.85e-11	7.48205	14.4065	0.548465
AGhsB250801	1.34e-08	8.15e-11	-7.47368	14.3699	-0.884477	NOLA3	nucleolar protein family A, member 3 (H/ACA small nucleolar RNPs)
AGhsB231016	1.5e-08	9.18e-11	7.44721	14.2541	0.440086	NKIRAS2	NFKB inhibitor interacting Ras-like 2
AGhsB190402	1.55e-08	9.58e-11	7.43767	14.2123	0.609931
AGhsA101501	1.61e-08	1.01e-10	-7.42602	14.1614	-0.641552	C6orf32	chromosome 6 open reading frame 32
AGhsA210416	1.64e-08	1.04e-10	7.41933	14.1322	0.460789	FBXO5	F-box protein 5
AGhsC030909	1.69e-08	1.1e-10	7.40786	14.0821	0.557967
AGhsA161509	1.69e-08	1.1e-10	-7.40696	14.0781	-0.559631	LTB4R2	leukotriene B4 receptor 2
AGhsB220623	1.69e-08	1.11e-10	7.40533	14.071	1.00754	ND6///ND4L///ND3///COX2	NADH dehydrogenase subunit 6///NADH dehydrogenase subunit 4L///NADH dehydrogenase subunit 3///cytochrome c oxidase subunit II
AGhsA051203	1.69e-08	1.11e-10	7.40402	14.0653	0.657864	GRB2	growth factor receptor-bound protein 2
AGhsA031404	1.89e-08	1.26e-10	7.37619	13.9437	0.74934	EIF3EIP	eukaryotic translation initiation factor 3, subunit E interacting protein
AGhsB021106	1.92e-08	1.29e-10	-7.37067	13.9196	-0.618096	TDRD7	tudor domain containing 7
AGhsA090107	1.94e-08	1.32e-10	-7.36691	13.9032	-0.94446	MX2	myxovirus (influenza virus) resistance 2 (mouse)
AGhsC161524	1.94e-08	1.33e-10	-7.36425	13.8916	-0.891612
AGhsB250702	2.04e-08	1.42e-10	7.35011	13.8299	0.463156	KRT6B	keratin 6B
AGhsC160709	2.04e-08	1.43e-10	-7.34766	13.8192	-0.431578
AGhsB211611	2.04e-08	1.44e-10	7.34697	13.8162	0.763499	MUC5B	mucin 5B, oligomeric mucus/gel-forming
AGhsC150302	2.4e-08	1.71e-10	7.3079	13.6459	0.595729
AGhsB120514	2.47e-08	1.78e-10	7.29929	13.6083	0.440274	C1orf2	chromosome 1 open reading frame 2
AGhsB051015	2.93e-08	2.16e-10	7.25582	13.419	0.557213
AGhsB040208	2.93e-08	2.17e-10	-7.25576	13.4187	-0.799322
AGhsB110209	2.93e-08	2.17e-10	-7.25563	13.4182	-0.52295
AGhsC041320	3.04e-08	2.27e-10	-7.24529	13.3732	-0.594708
AGhsA210405	3.26e-08	2.46e-10	-7.22748	13.2957	-0.600069	TRIM38	tripartite motif-containing 38
AGhsA091310	3.28e-08	2.5e-10	-7.22402	13.2806	-1.01277	ITM2B	integral membrane protein 2B
AGhsA010204	3.39e-08	2.6e-10	7.21483	13.2407	0.836887
AGhsB200302	3.52e-08	2.73e-10	7.20405	13.1938	0.429177	RPGRIP1L	RPGRIP1-like
AGhsC041607	3.6e-08	2.81e-10	-7.19724	13.1642	-0.411021
AGhsC031114	3.67e-08	2.89e-10	7.19138	13.1388	0.925172
AGhsC010516	3.77e-08	2.99e-10	-7.18331	13.1037	-0.743259	SPIRE2	spire homolog 2 (Drosophila)
AGhsA111412	4.1e-08	3.29e-10	-7.16252	13.0134	-0.842822	CDA	cytidine deaminase
AGhsC191221	4.28e-08	3.46e-10	7.15095	12.9632	0.536467
AGhsA170707	4.91e-08	4e-10	-7.11813	12.8208	-0.481046	OAS1	2',5'-oligoadenylate synthetase 1, 40/46kDa
AGhsA150101	5.44e-08	4.5e-10	7.09193	12.7073	0.498027	PER1	period homolog 1 (Drosophila)
AGhsA220414	5.44e-08	4.5e-10	-7.09173	12.7064	-0.822925	ATP6V0E1	ATPase, H+ transporting, lysosomal 9kDa, V0 subunit e1
AGhsA061013	5.59e-08	4.67e-10	-7.08372	12.6717	-0.610626	RNF13	ring finger protein 13
AGhsC050809	5.6e-08	4.74e-10	-7.08028	12.6568	-0.391398
AGhsC060113	5.6e-08	4.75e-10	7.07964	12.6541	0.667238
AGhsA061521	5.62e-08	4.81e-10	-7.07706	12.6429	-1.00442	SELL	selectin L (lymphocyte adhesion molecule 1)
AGhsA150402	5.63e-08	4.85e-10	-7.07518	12.6348	-0.816269	EVI2B	ecotropic viral integration site 2B
AGhsB220823	6.15e-08	5.34e-10	7.05334	12.5402	1.03639	HNRPA1P6///HNRPA1P5///NOX1///CSTF2	heterogeneous nuclear ribonucleoprotein A1 pseudogene 6///heterogeneous nuclear ribonucleoprotein A1 pseudogene 5///NADPH oxidase 1///cleavage stimulation factor, 3' pre-RNA, subunit 2, 64kDa
AGhsC020706	6.22e-08	5.44e-10	-7.04922	12.5224	-0.598988	C20orf24	chromosome 20 open reading frame 24
AGhsC030116	6.29e-08	5.55e-10	-7.04479	12.5032	-0.590051	RAB7B	RAB7B, member RAS oncogene family
AGhsA011208	6.39e-08	5.75e-10	-7.03692	12.4692	-0.549014	NSFL1C	NSFL1 (p97) cofactor (p47)
AGhsB050915	6.39e-08	5.76e-10	7.03667	12.4681	0.386604	NT5C1A	5'-nucleotidase, cytosolic IA
AGhsB051306	6.39e-08	5.77e-10	-7.03623	12.4662	-0.545077	SH3BGRL3	SH3 domain binding glutamic acid-rich protein like 3
AGhsB150807	6.62e-08	6.06e-10	-7.02507	12.4179	-0.318937
AGhsB081310	6.62e-08	6.06e-10	-7.02498	12.4176	-0.566124
AGhsB021614	7.02e-08	6.49e-10	-7.00969	12.3515	-0.850506
AGhsC130415	7.02e-08	6.52e-10	-7.0085	12.3463	-0.472015
AGhsB080310	7.95e-08	7.44e-10	-6.9788	12.2181	-0.448002	CIRH1A	cirrhosis, autosomal recessive 1A (cirhin)
AGhsC200614	8.42e-08	7.94e-10	6.96428	12.1554	0.492204
AGhsB020821	8.84e-08	8.39e-10	-6.95171	12.1012	-0.371604	CD84	CD84 molecule
AGhsA120901	8.87e-08	8.48e-10	6.94947	12.0915	0.420403	NONO	non-POU domain containing, octamer-binding
AGhsA161518	9.06e-08	8.72e-10	-6.94304	12.0638	-0.609811	PSME1	proteasome (prosome, macropain) activator subunit 1 (PA28 alpha)
AGhsA130918	9.17e-08	8.89e-10	-6.93867	12.045	-0.813259	C20orf24	chromosome 20 open reading frame 24
AGhsA201019	9.78e-08	9.55e-10	-6.92257	11.9756	-0.373113
AGhsC241317	9.92e-08	9.75e-10	-6.91786	11.9553	-0.574631
AGhsA220201	1.02e-07	1.01e-09	6.91072	11.9245	0.480652	CD14	CD14 molecule
AGhsB041413	1.03e-07	1.03e-09	6.90506	11.9002	0.429014	C14orf1	chromosome 14 open reading frame 1
AGhsA160415	1.03e-07	1.03e-09	6.90504	11.9001	0.453654	HCN4	hyperpolarization activated cyclic nucleotide-gated potassium channel 4
AGhsA220118	1.05e-07	1.06e-09	-6.89859	11.8723	-0.85078	H2AFY	H2A histone family, member Y
AGhsA131520	1.17e-07	1.2e-09	-6.87195	11.7577	-0.432238	ELA2	elastase 2, neutrophil
AGhsC170317	1.17e-07	1.2e-09	6.87181	11.7571	0.44265
AGhsB030605	1.2e-07	1.25e-09	-6.86155	11.713	-0.663756
AGhsB050110	1.2e-07	1.26e-09	-6.86086	11.71	-0.492856	DPM3	dolichyl-phosphate mannosyltransferase polypeptide 3
AGhsC160121	1.2e-07	1.26e-09	-6.86053	11.7086	-0.731913
AGhsC230404	1.21e-07	1.27e-09	6.85847	11.6997	0.400129
AGhsC141409	1.25e-07	1.32e-09	-6.8499	11.6629	-0.397993
AGhsB210214	1.28e-07	1.37e-09	-6.84173	11.6278	-1.14438	ERAF	erythroid associated factor
AGhsA051108	1.31e-07	1.41e-09	-6.83435	11.5961	-0.445738	MAP1LC3B	microtubule-associated protein 1 light chain 3 beta
AGhsA221609	1.31e-07	1.41e-09	-6.83384	11.5939	-1.19884	TNFSF10	tumor necrosis factor (ligand) superfamily, member 10
AGhsC131203	1.37e-07	1.49e-09	6.82286	11.5468	0.516166
AGhsB250714	1.46e-07	1.59e-09	6.80681	11.4779	0.457573
AGhsB130601	1.84e-07	2.02e-09	6.75298	11.2472	0.529837	POLR2D	polymerase (RNA) II (DNA directed) polypeptide D
AGhsC260213	1.86e-07	2.06e-09	6.74889	11.2297	0.543679
AGhsC101201	1.86e-07	2.07e-09	6.74753	11.2238	0.458508
AGhsC210123	1.87e-07	2.09e-09	-6.74546	11.215	-0.983233
AGhsB260102	1.89e-07	2.13e-09	6.74134	11.1973	0.393439	CACNA1B	calcium channel, voltage-dependent, N type, alpha 1B subunit
AGhsB110202	1.9e-07	2.15e-09	6.7387	11.1861	0.469108	FAM27A	family with sequence similarity 27, member A
AGhsB091223	2.01e-07	2.28e-09	-6.72541	11.1292	-0.568774	LPIN3	lipin 3
AGhsB200201	2.04e-07	2.34e-09	6.71985	11.1054	0.485497
AGhsC080718	2.09e-07	2.42e-09	6.71235	11.0734	0.351166	COX6A2	cytochrome c oxidase subunit VIa polypeptide 2
AGhsA191604	2.09e-07	2.42e-09	-6.71176	11.0708	-0.442822	DERL1	Der1-like domain family, member 1
AGhsB150402	2.09e-07	2.43e-09	-6.71131	11.0689	-0.907453
AGhsB041219	2.22e-07	2.6e-09	-6.69573	11.0023	-0.573173	FBXL5	F-box and leucine-rich repeat protein 5
AGhsA111124	2.27e-07	2.68e-09	-6.68899	10.9735	-1.04137	IFIH1	interferon induced with helicase C domain 1
AGhsA141005	2.29e-07	2.72e-09	6.68527	10.9577	0.413199	TOMM40	translocase of outer mitochondrial membrane 40 homolog (yeast)
AGhsA061317	2.29e-07	2.73e-09	-6.68509	10.9569	-0.562779	SLC26A6	solute carrier family 26, member 6
AGhsC141311	2.4e-07	2.88e-09	-6.67266	10.9038	-0.67578
AGhsA171106	2.43e-07	2.93e-09	-6.66846	10.8859	-0.598688	MLSTD1	male sterility domain containing 1
AGhsA210808	2.44e-07	2.96e-09	-6.66627	10.8766	-0.536441	WASF1	WAS protein family, member 1
AGhsC030218	2.49e-07	3.04e-09	6.66027	10.851	0.560926	SCRT1	scratch homolog 1, zinc finger protein (Drosophila)
AGhsB161522	2.63e-07	3.22e-09	6.64734	10.7958	0.440926
AGhsA110808	2.89e-07	3.56e-09	-6.62456	10.6988	-0.752942
AGhsC051618	2.89e-07	3.58e-09	-6.62334	10.6936	-0.398302
AGhsA051514	2.89e-07	3.6e-09	6.62199	10.6878	0.573233	RMI1	RMI1, RecQ mediated genome instability 1, homolog (S. cerevisiae)
AGhsA040206	3.08e-07	3.86e-09	6.60613	10.6203	0.660549	NAPG	N-ethylmaleimide-sensitive factor attachment protein, gamma
AGhsC190114	3.28e-07	4.15e-09	6.58956	10.5498	0.589443
AGhsA031414	3.28e-07	4.16e-09	6.58879	10.5466	0.831063	PI4KA	phosphatidylinositol 4-kinase, catalytic, alpha
AGhsB011013	3.28e-07	4.17e-09	6.58809	10.5436	0.37928	RUVBL1	RuvB-like 1 (E. coli)
AGhsA020422	3.64e-07	4.66e-09	6.56289	10.4365	0.801038	RPS28	ribosomal protein S28
AGhsA050803	3.81e-07	4.9e-09	-6.55134	10.3874	-2.05079	DEFA3	defensin, alpha 3, neutrophil-specific
AGhsB261114	3.84e-07	4.96e-09	6.54837	10.3748	0.377521	CANX	calnexin
AGhsB190108	3.91e-07	5.09e-09	-6.54285	10.3514	-0.383396
AGhsC051009	3.92e-07	5.11e-09	-6.54158	10.346	-0.498568
AGhsC141504	3.93e-07	5.15e-09	6.53979	10.3384	0.526955
AGhsB111306	4.37e-07	5.77e-09	-6.51385	10.2284	-0.43813	TMEM121	transmembrane protein 121
AGhsA251617	4.41e-07	5.85e-09	6.511	10.2163	0.442196
AGhsC150807	4.47e-07	5.96e-09	-6.50645	10.197	-0.466038
AGhsB040611	4.83e-07	6.47e-09	-6.4878	10.118	-0.695883
AGhsA061104	4.85e-07	6.55e-09	6.48503	10.1063	0.419185
AGhsA131506	4.85e-07	6.57e-09	6.48435	10.1034	0.517547	UBA52	ubiquitin A-52 residue ribosomal protein fusion product 1
AGhsA210602	4.94e-07	6.72e-09	6.47905	10.081	0.46518	MYO6	myosin VI
AGhsB250219	5.01e-07	6.85e-09	-6.47456	10.062	-0.776878	RNF213	ring finger protein 213
AGhsC020401	5.66e-07	7.78e-09	-6.44548	9.93907	-0.675369	IGSF6-DREV1///METTL9///IGSF6	region containing immunoglobulin superfamily, member 6 and DREV1///methyltransferase like 9///immunoglobulin superfamily, member 6
AGhsA220502	5.92e-07	8.18e-09	6.434	9.8906	0.542804
AGhsB201317	6.11e-07	8.48e-09	6.42578	9.85589	0.376312
AGhsA250502	6.24e-07	8.75e-09	-6.41858	9.8255	-0.342642	PALMD	palmdelphin
AGhsA160109	6.24e-07	8.76e-09	-6.41807	9.82334	-0.63825	LYPLA3	lysophospholipase 3 (lysosomal phospholipase A2)
AGhsA141523	6.24e-07	8.79e-09	-6.41748	9.82085	-0.385583	CDC42EP4	CDC42 effector protein (Rho GTPase binding) 4
AGhsB041407	6.28e-07	8.88e-09	-6.41512	9.81089	-0.515909	RNF24	ring finger protein 24
AGhsA231612	6.39e-07	9.08e-09	-6.40983	9.78861	-0.539828	TANK	TRAF family member-associated NFKB activator
AGhsB040809	6.56e-07	9.37e-09	6.40277	9.75884	0.329048
AGhsB150816	6.84e-07	9.81e-09	6.39206	9.7137	0.304889
AGhsB190120	6.92e-07	9.98e-09	-6.38827	9.69771	-0.541569
AGhsA220317	6.96e-07	1.01e-08	6.38594	9.6879	0.50988	CSF2	colony stimulating factor 2 (granulocyte-macrophage)
AGhsC230301	6.98e-07	1.02e-08	6.38428	9.68091	0.572127
AGhsB261311	7.03e-07	1.03e-08	-6.38141	9.66883	-0.465789	TMEM55A	transmembrane protein 55A
AGhsB171617	7.36e-07	1.08e-08	-6.36925	9.61763	-0.639828
AGhsC190613	7.36e-07	1.08e-08	6.36902	9.61664	0.523482
AGhsB201522	7.81e-07	1.16e-08	6.35419	9.55429	0.474631
AGhsA050303	7.83e-07	1.17e-08	6.35248	9.54709	0.874828	RPL32	ribosomal protein L32
AGhsC120818	7.84e-07	1.17e-08	6.35131	9.54215	0.362401
AGhsA130503	8.01e-07	1.2e-08	-6.34529	9.51682	-0.432281	STAU1	staufen, RNA binding protein, homolog 1 (Drosophila)
AGhsB241320	8.16e-07	1.23e-08	-6.33994	9.49435	-0.928602	IL8RB	interleukin 8 receptor, beta
AGhsC230515	8.21e-07	1.24e-08	6.33742	9.48378	0.500626
AGhsA091617	8.27e-07	1.26e-08	6.33469	9.47229	0.601587	C11orf2	chromosome 11 open reading frame2
AGhsB031006	8.33e-07	1.27e-08	6.33198	9.46091	0.851484	RPL36	ribosomal protein L36
AGhsC161113	8.84e-07	1.36e-08	6.31731	9.3993	0.482942
AGhsB041409	8.88e-07	1.37e-08	-6.3153	9.39086	-0.42819	RG9MTD1	RNA (guanine-9-) methyltransferase domain containing 1
AGhsB231405	8.88e-07	1.38e-08	6.31417	9.38613	0.375017	SMPD4	sphingomyelin phosphodiesterase 4, neutral membrane (neutral sphingomyelinase-3)
AGhsA100505	8.98e-07	1.4e-08	6.31064	9.3713	0.393859	ERLIN1	ER lipid raft associated 1
AGhsC120319	9.18e-07	1.43e-08	6.30461	9.346	0.455755
AGhsB160423	9.57e-07	1.5e-08	-6.29393	9.30122	-1.17887
AGhsB100714	9.63e-07	1.52e-08	6.29146	9.29085	0.548499	MRPL4	mitochondrial ribosomal protein L4
AGhsC030519	9.87e-07	1.56e-08	-6.28474	9.2627	-0.333731	TREML1///LOC221442///TREML2///TREM2	triggering receptor expressed on myeloid cells-like 1///hypothetical LOC221442///triggering receptor expressed on myeloid cells-like 2///triggering receptor expressed on myeloid cells 2
AGhsC240816	1.02e-06	1.62e-08	6.27582	9.22533	0.361715
AGhsA081006	1.04e-06	1.67e-08	-6.26985	9.2003	-0.545043	ALOX5AP	arachidonate 5-lipoxygenase-activating protein
AGhsA231008	1.06e-06	1.7e-08	6.26566	9.18278	0.329914	MAP4K4	mitogen-activated protein kinase kinase kinase kinase 4
AGhsC121016	1.07e-06	1.72e-08	6.26259	9.1699	0.401852
AGhsB080713	1.07e-06	1.74e-08	6.26011	9.15953	0.534314	SERAC1	serine active site containing 1
AGhsB260616	1.07e-06	1.74e-08	6.25976	9.15807	0.376544	XRCC6	X-ray repair complementing defective repair in Chinese hamster cells 6 (Ku autoantigen, 70kDa)
AGhsB160902	1.09e-06	1.77e-08	6.25582	9.14157	0.400352
AGhsA261102	1.09e-06	1.78e-08	6.25481	9.13734	0.526904	PTMS	parathymosin
AGhsC191519	1.09e-06	1.8e-08	6.25257	9.12797	0.25934
AGhsA131404	1.11e-06	1.83e-08	6.24845	9.11075	0.626449	HPN	hepsin (transmembrane protease, serine 1)
AGhsB181110	1.13e-06	1.87e-08	6.24297	9.08784	0.528645
AGhsB150307	1.13e-06	1.87e-08	-6.24267	9.08656	-0.381844
AGhsB161114	1.15e-06	1.91e-08	6.23768	9.06572	0.396527
AGhsB161003	1.16e-06	1.94e-08	6.23441	9.05204	0.452496
AGhsA031016	1.17e-06	1.97e-08	6.23083	9.0371	0.866089

## Sheet: GSE30153 top table
ID	adj.P.Val	P.Value	t	B	logFC	Gene.symbol	Gene.title
212171_x_at	0.791	9.16e-05	4.60116	-1.2	0.347	VEGFA	vascular endothelial growth factor A
236104_at	0.791	0.0001869	-4.33333	-1.48	-0.318	HNRNPLL	heterogeneous nuclear ribonucleoprotein L like
215411_s_at	0.791	0.0001897	-4.32779	-1.49	-0.37	TRAF3IP2	TRAF3 interacting protein 2
209772_s_at	0.791	0.0001954	-4.31662	-1.5	-0.462	CD24	CD24 molecule
228056_s_at	0.791	0.0002543	-4.21743	-1.61	-0.343	NAPSB	napsin B aspartic peptidase, pseudogene
218175_at	0.791	0.0002612	-4.20721	-1.62	-0.387	CCDC92	coiled-coil domain containing 92
212655_at	0.791	0.0002706	-4.19396	-1.64	-0.39	ZCCHC14	zinc finger CCHC-type containing 14
202005_at	0.791	0.0002924	-4.16465	-1.67	-0.613	ST14	suppression of tumorigenicity 14
229114_at	0.791	0.000396	4.0498	-1.79	0.934	GAB1	GRB2 associated binding protein 1
1554474_a_at	0.791	0.0004291	4.01935	-1.83	0.95	MOXD1	monooxygenase DBH like 1
224958_at	0.791	0.000483	-3.97436	-1.88	-0.264	NUFIP2	NUFIP2, FMR1 interacting protein 2
242448_at	0.791	0.0004865	3.97165	-1.88	0.392
204115_at	0.791	0.0004954	-3.96479	-1.89	-0.584	GNG11	G protein subunit gamma 11
209606_at	0.791	0.0005006	3.96079	-1.89	0.45	CYTIP	cytohesin 1 interacting protein
211881_x_at	0.791	0.0005034	3.95867	-1.89	0.733	IGLJ3	immunoglobulin lambda joining 3
205987_at	0.791	0.0005281	-3.94045	-1.91	-1.07	CD1C	CD1c molecule
222450_at	0.791	0.0006012	-3.891	-1.97	-0.8	PMEPA1	prostate transmembrane protein, androgen induced 1
228984_at	0.791	0.0006111	-3.88477	-1.97	-0.516	CARNS1	carnosine synthase 1
202975_s_at	0.791	0.0007008	-3.83238	-2.03	-0.551	RHOBTB3	Rho related BTB domain containing 3
209708_at	0.791	0.0007088	3.82801	-2.04	0.718	MOXD1	monooxygenase DBH like 1
227030_at	0.791	0.0007292	-3.81715	-2.05	-0.287	IKZF3	IKAROS family zinc finger 3
227404_s_at	0.791	0.0007385	-3.81228	-2.05	-1.22	EGR1	early growth response 1
223751_x_at	0.791	0.0007504	-3.8062	-2.06	-0.495	TLR10	toll like receptor 10
226956_at	0.791	0.0007562	-3.80323	-2.06	-0.506	MTMR3	myotubularin related protein 3
205988_at	0.791	0.0008013	-3.78098	-2.09	-0.342	CD84	CD84 molecule
206693_at	0.791	0.0008393	-3.76319	-2.11	-0.745	IL7	interleukin 7
240806_at	0.791	0.0008805	-3.74478	-2.13	-0.421	RPL15	ribosomal protein L15
229691_at	0.791	0.0009025	-3.73531	-2.14	-0.309	ZBTB42	zinc finger and BTB domain containing 42
211640_x_at	0.791	0.0009193	3.7282	-2.15	0.617	IGHM///IGHG1	immunoglobulin heavy constant mu///immunoglobulin heavy constant gamma 1 (G1m marker)
230572_at	0.791	0.0009656	-3.70925	-2.17	-0.313	WWC2-AS2	WWC2 antisense RNA 2
1568802_at	0.791	0.0009667	-3.70882	-2.17	-0.221
209469_at	0.791	0.0009745	-3.70574	-2.17	-1.05	GPM6A	glycoprotein M6A
207163_s_at	0.791	0.0010146	-3.69019	-2.19	-0.294	AKT1	AKT serine/threonine kinase 1
235839_at	0.791	0.0010166	-3.68944	-2.19	-0.481	C22orf34	chromosome 22 open reading frame 34
220178_at	0.791	0.0010403	-3.68055	-2.2	-0.257	MFSD12	major facilitator superfamily domain containing 12
235244_at	0.791	0.0011389	-3.64555	-2.24	-0.481	CCDC58	coiled-coil domain containing 58
236921_at	0.791	0.0011499	-3.64183	-2.24	-0.539
209431_s_at	0.791	0.0011683	-3.63568	-2.25	-0.399	PATZ1	POZ/BTB and AT hook containing zinc finger 1
217157_x_at	0.791	0.0011697	3.63522	-2.25	0.765	IGK///IGKC	immunoglobulin kappa locus///immunoglobulin kappa constant
239064_at	0.791	0.0011779	-3.6325	-2.25	-0.487
224671_at	0.791	0.0011889	3.62891	-2.26	0.201	MRPL10	mitochondrial ribosomal protein L10
206096_at	0.791	0.0012128	3.62121	-2.27	0.235	ZNF35	zinc finger protein 35
226002_at	0.791	0.0012628	3.60553	-2.28	0.702	GAB1	GRB2 associated binding protein 1
1558167_a_at	0.791	0.0013362	-3.58362	-2.31	-0.243	MGC16275	uncharacterized protein MGC16275
202341_s_at	0.791	0.0013643	-3.57552	-2.32	-0.481	TRIM2	tripartite motif containing 2
216576_x_at	0.791	0.0013825	3.57038	-2.32	0.902	IGK///IGKC	immunoglobulin kappa locus///immunoglobulin kappa constant
223866_at	0.791	0.0013906	3.56812	-2.33	0.223	ARMC2	armadillo repeat containing 2
39249_at	0.791	0.0014031	3.56463	-2.33	0.49	AQP3	aquaporin 3 (Gill blood group)
225802_at	0.791	0.0014342	-3.55611	-2.34	-0.505	TOP1MT	topoisomerase (DNA) I, mitochondrial
216401_x_at	0.791	0.0014912	3.54094	-2.36	0.742	MLIP	muscular LMNA-interacting protein
229762_at	0.791	0.0015477	-3.52643	-2.37	-0.431
230782_at	0.791	0.0015796	-3.51849	-2.38	-0.422	SORD	sorbitol dehydrogenase
218033_s_at	0.791	0.001631	-3.50599	-2.39	-0.453	SNN	stannin
244370_at	0.791	0.0016475	-3.50205	-2.4	-0.446	KIAA2022	KIAA2022
203169_at	0.791	0.0016558	-3.5001	-2.4	-0.322	RGP1	RGP1 homolog, RAB6A GEF complex partner 1
228372_at	0.791	0.0016968	-3.49053	-2.41	-0.904	C10orf128	chromosome 10 open reading frame 128
215176_x_at	0.791	0.0017204	3.48513	-2.42	0.717	IGK///IGKC	immunoglobulin kappa locus///immunoglobulin kappa constant
1554185_at	0.791	0.0017423	-3.48018	-2.42	-0.245	LOC554206	leucine carboxyl methyltransferase 1 pseudogene
207401_at	0.791	0.0017533	3.47771	-2.43	0.185	PROX1	prospero homeobox 1
217480_x_at	0.791	0.001766	3.47491	-2.43	0.804	IGKV1OR2-118	immunoglobulin kappa variable 1/OR2-118 (pseudogene)
235063_at	0.791	0.0017772	-3.47243	-2.43	-0.169	C20orf196	chromosome 20 open reading frame 196
209808_x_at	0.791	0.0018099	-3.46529	-2.44	-0.273	ING1	inhibitor of growth family member 1
1569876_at	0.791	0.0018233	-3.46239	-2.44	-0.222	EFCAB13	EF-hand calcium binding domain 13
217378_x_at	0.791	0.0018794	3.45052	-2.46	0.772	IGKV1OR2-108	immunoglobulin kappa variable 1/OR2-108 (non-functional)
219922_s_at	0.791	0.001915	-3.44316	-2.46	-0.511	LTBP3	latent transforming growth factor beta binding protein 3
226796_at	0.791	0.0019828	-3.4295	-2.48	-0.413	ABHD15	abhydrolase domain containing 15
213521_at	0.791	0.0019967	-3.42675	-2.48	-0.31	PTPN18	protein tyrosine phosphatase, non-receptor type 18
238026_at	0.791	0.0020216	-3.42189	-2.49	-0.503	RPL35A	ribosomal protein L35a
229394_s_at	0.791	0.0022859	-3.37352	-2.54	-0.379	ARHGAP35	Rho GTPase activating protein 35
210350_x_at	0.791	0.0022904	-3.37274	-2.54	-0.302	ING1	inhibitor of growth family member 1
210987_x_at	0.791	0.0023085	-3.36962	-2.55	-0.277	TPM1	tropomyosin 1 (alpha)
1555063_at	0.791	0.002324	-3.36698	-2.55	-0.18	USP32///USP6	ubiquitin specific peptidase 32///ubiquitin specific peptidase 6
215574_at	0.791	0.0023297	-3.36603	-2.55	-0.412
212592_at	0.791	0.002389	3.3561	-2.56	0.754	JCHAIN	joining chain of multimeric IgA and IgM
203676_at	0.791	0.0024102	3.3526	-2.57	0.303	GNS	glucosamine (N-acetyl)-6-sulfatase
224645_at	0.791	0.0024122	-3.35227	-2.57	-0.275	EIF4EBP2	eukaryotic translation initiation factor 4E binding protein 2
243154_at	0.791	0.0024924	-3.33934	-2.58	-0.542
208724_s_at	0.791	0.0025135	3.33601	-2.58	0.386	RAB1A	RAB1A, member RAS oncogene family
211645_x_at	0.791	0.0025389	3.33203	-2.59	0.848
228308_at	0.791	0.0025445	3.33116	-2.59	0.736	FKBP11	FK506 binding protein 11
225535_s_at	0.791	0.0025985	3.32284	-2.6	0.375	TIMM23B///TIMM23	translocase of inner mitochondrial membrane 23 homolog B///translocase of inner mitochondrial membrane 23
211634_x_at	0.791	0.0026007	3.32251	-2.6	0.665	IGHM	immunoglobulin heavy constant mu
212857_x_at	0.791	0.0026334	3.31755	-2.6	0.418	SUB1	SUB1 homolog, transcriptional regulator
228055_at	0.791	0.0026486	-3.31527	-2.61	-0.334	NAPSB	napsin B aspartic peptidase, pseudogene
203857_s_at	0.791	0.0027212	3.30454	-2.62	1.4	MIR7110///PDIA5	microRNA 7110///protein disulfide isomerase family A member 5
209773_s_at	0.791	0.0027527	3.29998	-2.62	2.41	RRM2	ribonucleotide reductase regulatory subunit M2
225102_at	0.791	0.0027929	3.29422	-2.63	0.556	MGLL	monoglyceride lipase
214620_x_at	0.791	0.0028015	3.293	-2.63	0.282	PAM	peptidylglycine alpha-amidating monooxygenase
201923_at	0.791	0.0028118	3.29154	-2.63	0.989	PRDX4	peroxiredoxin 4
225897_at	0.791	0.0028229	-3.28998	-2.63	-0.645	MARCKS	myristoylated alanine rich protein kinase C substrate
236474_at	0.791	0.0028316	-3.28876	-2.64	-0.339
41856_at	0.791	0.0028326	3.28861	-2.64	0.188	UNC5B	unc-5 netrin receptor B
232610_at	0.791	0.0028492	3.28629	-2.64	0.246	PARP14	poly(ADP-ribose) polymerase family member 14
221671_x_at	0.791	0.0028565	3.28527	-2.64	0.247	IGK///IGKC	immunoglobulin kappa locus///immunoglobulin kappa constant
1570320_at	0.791	0.0028734	3.28293	-2.64	0.159
216207_x_at	0.791	0.0028859	3.2812	-2.64	0.728	IGKC	immunoglobulin kappa constant
201543_s_at	0.791	0.0028971	3.27966	-2.65	0.981	SAR1A	secretion associated Ras related GTPase 1A
218854_at	0.791	0.0029131	-3.27747	-2.65	-1.13	DSE	dermatan sulfate epimerase
206180_x_at	0.791	0.0029499	3.27247	-2.65	0.218	ZNF747	zinc finger protein 747
209470_s_at	0.791	0.002981	-3.2683	-2.66	-1.04	GPM6A	glycoprotein M6A
210258_at	0.791	0.0029892	3.2672	-2.66	0.607	RGS13	regulator of G-protein signaling 13
201890_at	0.791	0.0030096	3.26451	-2.66	2.15	RRM2	ribonucleotide reductase regulatory subunit M2
1598_g_at	0.791	0.0030307	3.26171	-2.67	0.482	GAS6	growth arrest specific 6
230803_s_at	0.791	0.003079	-3.25541	-2.67	-0.84	ARHGAP24	Rho GTPase activating protein 24
1552682_a_at	0.791	0.0030816	3.25509	-2.67	0.238	KNL1	kinetochore scaffold 1
201528_at	0.791	0.0030886	-3.25418	-2.67	-0.288	RPA1	replication protein A1
223422_s_at	0.791	0.0031128	-3.25106	-2.68	-0.757	ARHGAP24	Rho GTPase activating protein 24
212547_at	0.791	0.0031386	-3.24777	-2.68	-0.35	BRD3	bromodomain containing 3
216541_x_at	0.791	0.0031467	3.24675	-2.68	0.493	IGHM///IGHG1	immunoglobulin heavy constant mu///immunoglobulin heavy constant gamma 1 (G1m marker)
1552807_a_at	0.791	0.0031591	-3.24518	-2.68	-0.484	SIGLEC10	sialic acid binding Ig like lectin 10
205692_s_at	0.791	0.0031747	3.24321	-2.69	1.7	CD38	CD38 molecule
202589_at	0.791	0.0032032	3.23965	-2.69	1.92	TYMS	thymidylate synthetase
226816_s_at	0.791	0.0032401	-3.23507	-2.7	-0.34	KIAA1143	KIAA1143
201694_s_at	0.791	0.0032807	-3.2301	-2.7	-1.03	EGR1	early growth response 1
224983_at	0.791	0.0033268	3.22451	-2.71	0.509	SCARB2	scavenger receptor class B member 2
201372_s_at	0.791	0.0033399	-3.22294	-2.71	-0.709	CUL3	cullin 3
214703_s_at	0.791	0.0033422	-3.22267	-2.71	-0.287	MAN2B2	mannosidase alpha class 2B member 2
208959_s_at	0.791	0.0033701	3.21935	-2.71	0.312	ERP44	endoplasmic reticulum protein 44
225202_at	0.791	0.0034143	-3.21413	-2.72	-0.554	RHOBTB3	Rho related BTB domain containing 3
229874_x_at	0.791	0.0034304	-3.21225	-2.72	-0.323	LOC105376805	uncharacterized LOC105376805
207722_s_at	0.791	0.0034511	-3.20984	-2.72	-0.233	BTBD2	BTB domain containing 2
224799_at	0.791	0.003484	3.20604	-2.73	0.334	NDFIP2	Nedd4 family interacting protein 2
224586_x_at	0.791	0.0034884	3.20554	-2.73	0.409	SUB1	SUB1 homolog, transcriptional regulator
210105_s_at	0.791	0.0034943	-3.20487	-2.73	-0.382	FYN	FYN proto-oncogene, Src family tyrosine kinase
228918_at	0.791	0.0035059	-3.20354	-2.73	-0.294	SLC43A2	solute carrier family 43 member 2
228959_at	0.791	0.0035245	-3.20142	-2.73	-0.363	PDK3	pyruvate dehydrogenase kinase 3
226099_at	0.791	0.0035256	3.20129	-2.73	1.35	ELL2	elongation factor for RNA polymerase II 2
209685_s_at	0.791	0.0035259	-3.20126	-2.73	-0.238	PRKCB	protein kinase C beta
228486_at	0.791	0.0035298	3.20082	-2.73	1.22	SLC44A1	solute carrier family 44 member 1
235072_s_at	0.791	0.0035451	-3.19908	-2.74	-0.707	KIF13A	kinesin family member 13A
224847_at	0.791	0.0035874	3.19432	-2.74	0.525	CDK6	cyclin dependent kinase 6
225998_at	0.791	0.003617	3.19103	-2.74	0.73	GAB1	GRB2 associated binding protein 1
1562674_at	0.791	0.003733	3.17836	-2.76	0.293
229597_s_at	0.791	0.0038117	-3.16998	-2.77	-0.339	WDFY4	WDFY family member 4
205861_at	0.791	0.0038344	-3.1676	-2.77	-0.481	SPIB	Spi-B transcription factor
206687_s_at	0.791	0.0038475	-3.16622	-2.77	-0.349	PTPN6	protein tyrosine phosphatase, non-receptor type 6
221760_at	0.791	0.0038783	3.16301	-2.77	0.933	MAN1A1	mannosidase alpha class 1A member 1
236546_at	0.791	0.0038969	-3.16109	-2.78	-0.225	POLA2	DNA polymerase alpha 2, accessory subunit
225126_at	0.791	0.0039078	3.15996	-2.78	0.222	MRRF	mitochondrial ribosome recycling factor
201513_at	0.791	0.003956	-3.15504	-2.78	-0.336	TSN	translin
232739_at	0.791	0.0039692	-3.15369	-2.79	-0.291	SPIB	Spi-B transcription factor
220000_at	0.791	0.0039703	-3.15358	-2.79	-0.423	SIGLEC5	sialic acid binding Ig like lectin 5
225795_at	0.791	0.003972	-3.15341	-2.79	-0.545	SMDT1	single-pass membrane protein with aspartate rich tail 1
225725_at	0.791	0.0041134	-3.13932	-2.8	-0.457	ZMAT3	zinc finger matrin-type 3
218309_at	0.791	0.004128	-3.13789	-2.8	-0.735	CAMK2N1	calcium/calmodulin dependent protein kinase II inhibitor 1
236459_at	0.791	0.0041866	-3.1322	-2.81	-0.528	PRKCE	protein kinase C epsilon
211048_s_at	0.791	0.0041988	3.13103	-2.81	1.01	PDIA4	protein disulfide isomerase family A member 4
225098_at	0.791	0.0042001	-3.13091	-2.81	-0.375	ABI2	abl-interactor 2
222526_at	0.791	0.0042161	-3.12937	-2.81	-0.252	GATAD2A	GATA zinc finger domain containing 2A
226841_at	0.791	0.0042454	-3.12657	-2.82	-0.589	MPEG1	macrophage expressed 1
223915_at	0.791	0.0042462	-3.1265	-2.82	-0.479	BCOR	BCL6 corepressor
242927_at	0.791	0.0042463	-3.12649	-2.82	-0.376	DCLRE1C	DNA cross-link repair 1C
235830_at	0.791	0.0043132	-3.12017	-2.82	-0.271	NT5DC1	5'-nucleotidase domain containing 1
241812_at	0.791	0.0043327	3.11835	-2.82	0.232	SPATS2L	spermatogenesis associated serine rich 2 like
1556888_at	0.791	0.0043401	-3.11766	-2.82	-0.213
235117_at	0.791	0.004354	3.11638	-2.83	1.07	CHAC2	ChaC cation transport regulator homolog 2
209679_s_at	0.791	0.0043636	-3.11548	-2.83	-0.464	SMAGP	small cell adhesion glycoprotein
230802_at	0.791	0.0044	-3.11213	-2.83	-0.964	ARHGAP24	Rho GTPase activating protein 24
212196_at	0.791	0.0044137	3.11087	-2.83	0.511	IL6ST	interleukin 6 signal transducer
208116_s_at	0.791	0.004425	3.10983	-2.83	1.11	MAN1A1	mannosidase alpha class 1A member 1
227476_at	0.791	0.0044317	-3.10922	-2.83	-0.469	LPGAT1	lysophosphatidylglycerol acyltransferase 1
1559495_at	0.791	0.0044626	3.10641	-2.84	0.177
212195_at	0.791	0.004534	3.09999	-2.84	0.486	IL6ST	interleukin 6 signal transducer
238075_at	0.791	0.0045775	3.09612	-2.85	0.273	CHEK1	checkpoint kinase 1
233958_at	0.791	0.0045787	3.09601	-2.85	0.179
237849_at	0.791	0.0045951	3.09457	-2.85	1.05
216905_s_at	0.791	0.0046236	-3.09206	-2.85	-0.596	ST14	suppression of tumorigenicity 14
217227_x_at	0.791	0.0046571	3.08914	-2.86	0.845	IGLV1-44	immunoglobulin lambda variable 1-44
1563369_at	0.791	0.004725	3.08327	-2.86	0.328	LINC00173	long intergenic non-protein coding RNA 173
214508_x_at	0.791	0.0047298	3.08286	-2.86	0.236	CREM	cAMP responsive element modulator
226179_at	0.791	0.0047473	-3.08136	-2.86	-0.395	SLC25A37	solute carrier family 25 member 37
243254_at	0.791	0.0047485	3.08126	-2.86	0.155	HIVEP2	human immunodeficiency virus type I enhancer binding protein 2
219394_at	0.791	0.0047991	-3.07696	-2.87	-0.166	PGS1	phosphatidylglycerophosphate synthase 1
212097_at	0.791	0.0048324	3.07415	-2.87	1.52	CAV1	caveolin 1
228762_at	0.791	0.0048345	-3.07398	-2.87	-0.34	LFNG	LFNG O-fucosylpeptide 3-beta-N-acetylglucosaminyltransferase
239292_at	0.791	0.0048808	-3.07011	-2.88	-0.599
243590_at	0.791	0.0048963	3.06881	-2.88	0.261
1554696_s_at	0.791	0.0048969	3.06876	-2.88	0.697	TYMS	thymidylate synthetase
228033_at	0.791	0.0049136	3.06739	-2.88	0.359	E2F7	E2F transcription factor 7
223625_at	0.791	0.0049271	3.06627	-2.88	0.548	FAM126A	family with sequence similarity 126 member A
219247_s_at	0.791	0.0049752	-3.06232	-2.89	-0.391	ZDHHC14	zinc finger DHHC-type containing 14
224700_at	0.791	0.0049784	3.06206	-2.89	0.392	STT3B	STT3B, catalytic subunit of the oligosaccharyltransferase complex
243011_at	0.791	0.0049838	3.06162	-2.89	0.514	NXPE3	neurexophilin and PC-esterase domain family member 3
218254_s_at	0.791	0.0049953	3.06068	-2.89	1.18	SAR1B	secretion associated Ras related GTPase 1B
209152_s_at	0.791	0.0049971	3.06054	-2.89	0.388	TCF3	transcription factor 3
226850_at	0.791	0.0050142	-3.05914	-2.89	-0.298	SUMF1	sulfatase modifying factor 1
224630_at	0.791	0.005027	3.05811	-2.89	0.811	ERLEC1	endoplasmic reticulum lectin 1
203957_at	0.791	0.0050504	3.05622	-2.89	0.272	E2F6	E2F transcription factor 6
211798_x_at	0.791	0.0050587	3.05555	-2.89	0.615	IGLJ3	immunoglobulin lambda joining 3
206176_at	0.791	0.0050596	3.05548	-2.89	0.38	BMP6	bone morphogenetic protein 6
225935_at	0.791	0.0051064	-3.05173	-2.9	-0.301	CUX1	cut like homeobox 1
223228_at	0.791	0.0051433	-3.0488	-2.9	-0.307	LDOC1L	leucine zipper down-regulated in cancer 1 like
214836_x_at	0.791	0.0052097	3.04358	-2.91	0.338	IGK///IGKC	immunoglobulin kappa locus///immunoglobulin kappa constant
216365_x_at	0.791	0.0052223	3.0426	-2.91	0.661	IGLJ3///CKAP2	immunoglobulin lambda joining 3///cytoskeleton associated protein 2
219104_at	0.791	0.0052276	-3.04218	-2.91	-0.505	RNF141	ring finger protein 141
227396_at	0.791	0.0052933	-3.03709	-2.91	-0.483	PTPRJ	protein tyrosine phosphatase, receptor type J
210385_s_at	0.791	0.005321	3.03497	-2.92	1.05	ERAP1	endoplasmic reticulum aminopeptidase 1
215946_x_at	0.791	0.0053528	3.03253	-2.92	0.402	IGLL3P	immunoglobulin lambda like polypeptide 3, pseudogene
222041_at	0.791	0.0053767	-3.03071	-2.92	-0.241	OVCA2///DPH1	ovarian tumor suppressor candidate 2///diphthamide biosynthesis 1
1566337_x_at	0.791	0.0053815	-3.03036	-2.92	-0.244	CHML	CHM like, Rab escort protein 2
201398_s_at	0.791	0.0053872	3.02992	-2.92	0.283	TRAM1	translocation associated membrane protein 1
217189_s_at	0.791	0.0053983	3.02908	-2.92	0.241	SMG7	SMG7, nonsense mediated mRNA decay factor
203208_s_at	0.791	0.0054338	3.02641	-2.92	0.394	MTFR1	mitochondrial fission regulator 1
232092_at	0.791	0.0054397	3.02596	-2.93	0.277	SLC25A51	solute carrier family 25 member 51
220495_s_at	0.791	0.0054783	3.02308	-2.93	0.692	TXNDC15	thioredoxin domain containing 15
230172_at	0.791	0.0054811	3.02287	-2.93	0.606	IFI27L1	interferon alpha inducible protein 27 like 1
206907_at	0.791	0.0054848	-3.0226	-2.93	-0.191	TNFSF9	tumor necrosis factor superfamily member 9
231656_x_at	0.791	0.005507	-3.02094	-2.93	-0.432	OSBPL10	oxysterol binding protein like 10
203588_s_at	0.791	0.0055087	3.02081	-2.93	0.321	TFDP2	transcription factor Dp-2
218149_s_at	0.791	0.0055284	-3.01936	-2.93	-0.4	ZNF395	zinc finger protein 395
238567_at	0.791	0.0055287	3.01934	-2.93	0.322	SGPP2	sphingosine-1-phosphate phosphatase 2
213839_at	0.791	0.0055679	-3.01645	-2.94	-0.522	CLMN	calmin
1559507_at	0.791	0.0055826	-3.01538	-2.94	-0.356	LOC100130357	uncharacterized LOC100130357
234764_x_at	0.791	0.0055842	3.01526	-2.94	0.963	IGLJ3///IGLV1-44///CKAP2///IGLV@///IGLC1	immunoglobulin lambda joining 3///immunoglobulin lambda variable 1-44///cytoskeleton associated protein 2///immunoglobulin lambda variable cluster///immunoglobulin lambda constant 1
236722_at	0.791	0.0056012	3.01402	-2.94	0.325	LOC100129380	uncharacterized LOC100129380
228220_at	0.791	0.0056374	-3.01138	-2.94	-0.529	FCHO2	FCH domain only 2
204429_s_at	0.791	0.0056649	3.00939	-2.94	0.327	SLC2A5	solute carrier family 2 member 5
211569_s_at	0.791	0.0057291	-3.00478	-2.95	-0.277	HADH	hydroxyacyl-CoA dehydrogenase
233271_at	0.791	0.0057793	3.00121	-2.95	0.43
241954_at	0.791	0.0057804	-3.00114	-2.95	-0.432	FDFT1	farnesyl-diphosphate farnesyltransferase 1
201799_s_at	0.791	0.0058067	2.99928	-2.95	0.4	OSBP	oxysterol binding protein
201096_s_at	0.791	0.0058274	2.99782	-2.96	1.04	ARF4	ADP ribosylation factor 4
213501_at	0.791	0.0058504	2.9962	-2.96	0.372	ACOX1	acyl-CoA oxidase 1
209586_s_at	0.791	0.005869	-2.9949	-2.96	-0.262	PRUNE1	prune exopolyphosphatase
242749_at	0.791	0.0059104	2.99203	-2.96	0.389
1553330_at	0.791	0.0059381	-2.99011	-2.96	-0.166	SSMEM1	serine rich single-pass membrane protein 1
200967_at	0.791	0.0060105	2.98514	-2.97	0.671	PPIB	peptidylprolyl isomerase B
223991_s_at	0.791	0.0060122	2.98502	-2.97	0.527	GALNT2	polypeptide N-acetylgalactosaminyltransferase 2
210184_at	0.791	0.006013	2.98497	-2.97	0.413	ITGAX	integrin subunit alpha X
225533_at	0.791	0.0060234	2.98426	-2.97	0.264	PHF19	PHD finger protein 19
216412_x_at	0.791	0.0060634	2.98155	-2.97	0.628	CKAP2///IGLC1	cytoskeleton associated protein 2///immunoglobulin lambda constant 1
234199_at	0.791	0.0060724	-2.98094	-2.97	-0.157
225757_s_at	0.791	0.0061044	-2.97878	-2.98	-0.441	CLMN	calmin
224795_x_at	0.791	0.0061066	2.97863	-2.98	0.212	IGK///IGKC	immunoglobulin kappa locus///immunoglobulin kappa constant
224518_s_at	0.791	0.006144	-2.97613	-2.98	-0.4	ZNF559	zinc finger protein 559
224837_at	0.791	0.0061453	-2.97604	-2.98	-0.278	FOXP1	forkhead box P1
211644_x_at	0.791	0.0061504	2.9757	-2.98	0.834	IGK///IGKC	immunoglobulin kappa locus///immunoglobulin kappa constant
207677_s_at	0.791	0.0061594	-2.9751	-2.98	-0.305	NCF4	neutrophil cytosolic factor 4
217921_at	0.791	0.0061739	2.97414	-2.98	0.472	MAN1A2	mannosidase alpha class 1A member 2
225781_at	0.791	0.0061742	-2.97411	-2.98	-0.246	MAPK9	mitogen-activated protein kinase 9
220158_at	0.791	0.0061944	2.97277	-2.98	0.244	LGALS14	galectin 14
212480_at	0.791	0.0062091	-2.9718	-2.98	-0.253	SPECC1L	sperm antigen with calponin homology and coiled-coil domains 1 like
202262_x_at	0.791	0.0062227	-2.9709	-2.99	-0.338	DDAH2	dimethylarginine dimethylaminohydrolase 2
201859_at	0.791	0.0062288	2.9705	-2.99	0.757	SRGN	serglycin
209091_s_at	0.791	0.0062758	2.96741	-2.99	0.4	SH3GLB1	SH3 domain containing GRB2 like endophilin B1
1554444_s_at	0.791	0.0063156	2.96482	-2.99	0.231	SLC35F6	solute carrier family 35 member F6
219183_s_at	0.791	0.0063264	-2.96411	-2.99	-0.272	CYTH4	cytohesin 4
224342_x_at	0.791	0.0063532	2.96237	-2.99	0.953	BMS1P20	BMS1, ribosome biogenesis factor pseudogene 20
225605_at	0.791	0.0063622	-2.96179	-3	-0.31	TP53I13	tumor protein p53 inducible protein 13
201351_s_at	0.791	0.0063952	2.95966	-3	0.336	YME1L1	YME1 like 1 ATPase

[truncated: 8 more sheets: GSE81622 top table, GSE72326 top table, GSE11907(GPL 96)top table, GSE11907(GPL 97)top table, GSE142153 top table , GSE119600 top table, GSE126124 top table, GSE3365 top table]
