# Supplementary material for: Identification of common genetic factors and immune-related pathways associating more than two autoimmune disorders: implications on risk, diagnosis, and treatment
Source: Genomics Inform. 2024 Jul 2;22:10. doi: 10.1186/s44342-024-00004-5 (PMC11221123; doi:10.1186/s44342-024-00004-5)
Supplement: Supplementary file 3 — Additional file 3. [file 44342_2024_4_MOESM3_ESM.xlsx]

## Sheet: Supplementary Table S2
RA genes	MS genes	SLE genes	CD genes	T1D genes
FAM110A	SNORD13	SPOP	MCEMP1	YME1L1
RNASE2	RN7SK	FAM14A	GYG1	SF3A2
S100A8	NCOA4	ISG15	MAPK14	UBBP1
S100A9	ROMO1	GABARAP	KREMEN1	LOC100996792///MAP2K3
TEX261	MAP1LC3B	HEYL	SLC26A8	HMGB1
ARHGAP17	HIST1H4C	EIF2AK2	ADM	UBE4B
NUP62	ARPC5	HERC5	ANXA3	CYBB
MYL6B	CD3D	PHF1	PSTPIP2	WWOX
BLOC1S1	PPP3R1	CEACAM4	CACNA1E	PAX8
PCBP1	FAU	LRRC37A	GALNT14	INPP5D
KLF2	HADHB	AGPAT3	PGLYRP1	WNT6
RUNX3	SHFM1	ARMC6///SFRS14	CD63	TIAM1
SEPT9	UQCC2	TNFAIP6	FCGR1CP///FCGR1B///FCGR1A	UBE2D4
TXN	PPP6R2	ATP8A2	METTL9///METTL9	ARID4B///RBM34
ANXA7	SNRPD2	DIO3OS	ROPN1L	FTH1
HNRNPH1	EIF1B	GPR32	GADD45A	E2F4
C14orf2	YBX3	PRG3	TLR5	SLC16A2
GNE	PCBP2	IFIT3	SMARCD3	KLF15
GDPD3	POLR3GL	OASL	NFE2	LOC101927673///OTUB1
NUP93	TMEM258	ST6GALNAC1	IL7R	UFL1
GSE1	MRPS22	NFE2	UBAP1	FCAR
RAB11FIP3	SEC14L1	CLIC1	AGAP5///AGAP9///AGAP12P///AGAP6///AGAP11///AGAP4	CORO7
MYL6	PSMB7	CSF3R	FURIN	RELA
TJAP1	NCOA1	FPR1	ZAK	DOCK1
GNB1	TUBA1A	CHRNA9	S100A12	RNASEH2B
SH2B3	ALDH5A1	CDSN	NUCB1	POLRMT
RNF214	RBBP6	F3	DSE	ZMIZ2
FNBP1	SLC25A39	MIF	ST3GAL4	CYP2A7
MFNG	RPS21	APOBEC3B	NCF4	C7orf26
ORM1	DLST	ZDHHC4	HK3	SPTBN1
PRKCH	EEF1D	C12orf35	HP	ZNF444
MXD4	RHOA	TAP1	TNIP1	HNRNPH1
IARS	BOLA2	SRGN	SOCS3	GAS6
DNMT1	SIGLEC10	HMGCS1	RAB32	HP1BP3
IL2RB	ATP5I	DHRS9	MMP9	GTF3C5
HNRNPD	TALDO1	CLEC4E	S100A6	TBC1D22A
PDHB	MRPS33	IFI16	LILRA5	AGPAT1
PARP1	ERH	PNRC2	KCMF1	CSNK1G2
GMDS	TRAPPC2L	HECW1	FLOT2	GRK2
PHRF1	RPL39	SLITRK2	GUSBP1///LOC653080///GUSBP2///GUSBP11///SMA5///SMA4///GUSB///GUSBP3///SMA4	RUNX3
TTF2	GNL2	IFI30	CST7	FAM89B
SRF	MAP7	ARID1B	TSPO	VPS9D1
PACSIN1	ZFP36L1	CCND1	LMNB1	CLTA
CKLF	PSMB1	PARP9	CD177	CACNB2
TMEM109	SARNP	IFITM1	SRPK1	RPS6KB2
KCTD5	ATP5J	RNASE6	LINC00680-GUSBP4///LOC100133050///GUSBP9///GUSBP1///GUSBP3///LOC653080///GUSBP2///GUSBP11///SMA5///SMA4///GUSB///GUSBP3///SMA5///SMA4	WHSC1
KLF13	NDEL1	SLC43A3	PFKFB3	SSB
NDUFB3	RPS10	FCER1G	LAMTOR1	LILRA5
SRSF5	BMP2K	NOLA3	DUSP16	EXOSC4
AIF1	NME1	NKIRAS2	NCR3LG1	REEP4
PYCR2	KLF2	C6orf32	NLRC4	AKR7A2
UBL5	TNIP1	FBXO5	SLC25A37	DNAJC7
DNAAF5	NDUFS3	LTB4R2	STOM	CES2
ALDH9A1	HEMGN	ND6///ND4L///ND3///COX2	FCMR	HLA-F-AS1
FOXJ3	UBAP1	GRB2	FTH1P5///FTH1P3///FTH1	ACTN4
EP400	TGFA	EIF3EIP	PYGL	CBX6
ZC3H7A	MRPL36	TDRD7	LIMK1	CHMP2A
SUGP2	TRIB1	MX2	SIGLEC5	ARF4
ACOT13	TRIOBP	KRT6B	EHD1	PTCD2
RRAGD	MS4A6A	MUC5B	CD59	GDI1
SLC22A17	ARF3	C1orf2	FCAR	PSMD9
STK38	SNRPB2	TRIM38	PGD	SFN
RCC2	HSPB11	ITM2B	ALPL	BCL2L2-PABPN1///PABPN1///BCL2L2
NUP214	HIST1H2BC	RPGRIP1L	S100A9	SNORD42A///RPL23A
MIF4GD	PARK7	SPIRE2	DENND2D	AFG3L2
HNRNPR	RAB7A	CDA	SLC38A1	PACS2
JADE1	METAP2	OAS1	SLC40A1	TTLL4
CARD11	RPL11	PER1	MGAM2	CORO1B
E4F1	RPS29	ATP6V0E1	ARRB2	TMEM256-PLSCR3///PLSCR3
HPS6	RNF123	RNF13	CASK	KIF5B
EIF4A3	RPL35	SELL	CYSTM1	SPRY4
TRRAP	TMED9	EVI2B	SIDT1	RNPEPL1
SLPI	PTBP3	HNRPA1P6///HNRPA1P5///NOX1///CSTF2	CD96	SRSF3
RBP7	ATP5O	C20orf24	KLF12	EWSR1
BUD31	ANXA1	RAB7B	LHFPL2	MAP3K11
CAMP	MRPL58	NSFL1C	DUSP3	CALM3///CALM2///CALM1
C6orf136	TCEAL8	NT5C1A	GATA3	PLA2G4B///JMJD7-PLA2G4B
INTS9	MXI1	SH3BGRL3	GRAMD1C	AHDC1
HK3	MKRN1	CIRH1A	CLIC1	FUS
SRRM1	HERC2	CD84	DACH1	RPL39
ZNF207	RPS14	NONO	NARF	SLC25A11
COPS7B	RCSD1	PSME1	SLC37A3	CD1A
UVRAG	MBNL3	CD14	GPR84	DAZAP2
IFT20	SSR4	C14orf1	DSC2	FPGS
SLBP	RPS17	HCN4	KIAA0355	RASSF7
PUF60	LITAF	H2AFY	MBOAT2	PPIG
DDX54	TREML2	ELA2	TXN	LYPD3
TSPYL1	ABI1	DPM3	PINK1	TMEM161A
SLC52A2	SOD1	ERAF	GAPDH	NAA60
CCDC92	NDUFB7	MAP1LC3B	MCTP1	RPS24
ATP5E	NUDT2	TNFSF10	ATM	STX16
MAGED1	PGD	POLR2D	NQO2	SIRT6
PHACTR4	MTPN	CACNA1B	OSBPL3	FAM134A
CALM3	TGFBR2	FAM27A	SQRDL	LYPLA2
LOC101929243	SNORD33	LPIN3	GDE1	BAIAP2
AKR7A2	MAP4K4	COX6A2	GADD45B	THAP11
ORM2	ESAM	DERL1	GPR15	ELF1
ZNF330	RPL6	FBXL5	APMAP	MAP3K3
ZNF696	PSMC2	IFIH1	HIST1H3H///HIST1H2AI	SS18
YEATS2	RASSF2	TOMM40	SEPT14	MAP3K7
LY96	TSC22D1	SLC26A6	DYSF	TMEM258
RNF216	TTC17	MLSTD1	FTH1	RUSC1
PDHA1	PAK2	WASF1	PASK	ABCA2
PAFAH1B1	CHSY1	SCRT1	PCNX2	KCNMA1
RAB24	NEDD9	RMI1	SLC22A4	PTGS1
CD74	CDC34	NAPG	SIRPD	MGLL
TCTN3	CACNA1I	PI4KA	CAT	CECR5
DAZAP1	TRAPPC4	RUVBL1	S100A4	MLXIP
DNAJA3	COMMD3	RPS28	TALDO1	ATG12
HNRNPDL	YPEL3	DEFA3	LY9	SLC35D2
GIMAP6	NFE2	CANX	SIGLEC9	MCF2L
PAXIP1	PIP4K2A	TMEM121	BOLA2-SMG1P6///LOC101060386///SMG1P3///SMG1P1///SMG1P5///BOLA2///SMG1P2///SLC7A5P2///SMG1	LECT1
ZMYND8	DCTN6	UBA52	TSTA3	TROVE2
ATP5J	TGM2	MYO6	LINC01000///LINC00266-1///PCMTD2	PDCD11
RFTN1	RAC2	RNF213	FAM102A	PPP2R2D
TFG	DPF2	IGSF6-DREV1///METTL9///IGSF6	PMS2P9///PMS2P7///PMS2P6///DTX2P1-UPK3BP1-PMS2P11///LOC441259///PMS2///PMS2P3///PMS2P5///PMS2P4///PMS2P2///PMS2P1///PMS2P6///PMS2P3///PMS2P2///PMS2P1	RPL23A
FBXL12	RPS27	PALMD	ADAM9	SOX4
ANKRD22	RARS	LYPLA3	PMS2P9///PMS2P7///PMS2P6///DTX2P1-UPK3BP1-PMS2P11///LOC441259///PMS2P3///PMS2P5///PMS2P4///PMS2P2///PMS2P1///PMS2P6///PMS2P3///PMS2P2///PMS2P1	MIR3620///ARF1
BHLHE40	TUBB1	CDC42EP4	PMS2P9///PMS2P7///PMS2P6///DTX2P1-UPK3BP1-PMS2P11///LOC441259///PMS2///PMS2P3///PMS2P5///PMS2P4///PMS2P1///PMS2P6///PMS2P3///PMS2P2///PMS2P1	TMSB4X
DDX24	PRICKLE4	RNF24	LIMK2	GAA
RNPS1	GID4	TANK	TESPA1	OR7E19P
RPA1	TAGLN2	CSF2	LEPROTL1	MIR4640///DDR1
HERC1	GNAS	TMEM55A	BMPR1A	PHACTR4
ARG1	RPS20	RPL32	IL4R	SMPD1
APEH	TOMM7	STAU1	NPAT	LOC101929087///SUMO2///SUMO3
AP4B1	RPF2	IL8RB	LRPAP1	MYO9A
MDFIC	RPL26	C11orf2	CTC1	TP53TG1
METAP1	LSM3	RPL36	TCF7	ARRB1
EDEM1	NDUFA1	RG9MTD1	NFATC3	SPTLC1
AP5B1	LAMP2	SMPD4	BOLA2-SMG1P6///LOC101060386///SMG1P3///SMG1P1///SMG1P5///BOLA2///SMG1P2///SMG1	TEX261
CD81	KRAS	ERLIN1	HPSE	TBX6
BICDL1	ODF2L	MRPL4	MIIP	PARVB
MCEMP1	SSBP2	TREML1///LOC221442///TREML2///TREM2	CD274	ARIH1
FRMD8	LSM7	ALOX5AP	MARC1	NPY5R
CPEB3	NINJ1	MAP4K4	FUT7	NCBP2
LHFPL2	LRRC25	SERAC1	ZCCHC11	PPP4R3A
PRPSAP1	RIOK3	XRCC6	GRB10	DUSP1
TCEB2	GFI1B	PTMS	TRAJ17///TRAV12-2	HSP90B1
SMAD7	PCTP	HPN	MAGED1	EIF2AK1
PUS1	GALM	VEGFA	LOC100134822///SEPT14///LINC00266-1///PCMTD2	MT1H
OPN3	NDUFS4	HNRNPLL	CA5B	FKBP5
GTF2B	RPL13AP6	TRAF3IP2	DET1	RAB1A
AIMP2	PLGRKT	CD24	SHKBP1	HNRNPAB
SRPK1	RPL27	NAPSB	F5	CTNNBL1
U2AF2	KIAA0513	CCDC92	UPP1	RPL31
IRAK2	HIST1H2BD	ZCCHC14	OSBPL10	SLC38A7
CD96	SAP130	ST14	UBE2MP1	B2M
SUMO3	SMDT1	GAB1	CR1L	GRM6
DDIT3	BORCS6	MOXD1	ATP6V1G2-DDX39B///DDX39B	GGA1
WDR4	STAU1	NUFIP2	OSCAR	ARHGDIA
PGLYRP1	RNF141	GNG11	SNX3	MIR4680///PDCD4
XPNPEP1	RRP7A	CYTIP	HDGF	ADD2
SPOCK2	PIM1	IGLJ3	VPS9D1	S100A8
NCF4	HINT1	CD1C	SEMA4A	PIP5K1C
SBF1	TEX30	PMEPA1	MAFG	KDELR3
ATP6V1D	EIF4EBP2	CARNS1	NFX1	EEF1A1
ITGB1	NGDN	RHOBTB3	CCR7	MIA-RAB4B///RAB4B
CLEC2D	TMEM256	IKZF3	ITGAM	RDH11
CRY1	RPL36AL	EGR1	CTSA	EPOR
ORAOV1	UPF3B	TLR10	BOLA2-SMG1P6///SMG1P3///SMG1P1///SMG1P5///BOLA2///SMG1P2///SMG1	HNRNPK
VPS9D1	HIST2H2BE	MTMR3	SLC2A3	CD81
WDR59	NUAK2	IL7	PSENEN	TMEM151B
RBL2	MSL3	RPL15	NRG1	MAP2K2
ZCCHC14	USP38	ZBTB42	ST3GAL2	RPL17-C18orf32///SNORD58C///C18orf32///SNORD58A///SNORD58B///RPL17
FAM43A	SHOC2	IGHM///IGHG1	ETS1	GLUL
RAB9A	PYM1	WWC2-AS2	FAM25G///FAM25BP///BMS1P4///AGAP5///FAM25C///FAM25A///AGAP9///AGAP12P///AGAP6///AGAP11///AGAP4///AGAP11	SNORD35B///RPS11
STX10	PCBP1	GPM6A	GZMK	RIMS3
TRIM51	RPA3	AKT1	EMILIN2	SEC14L5
GID8	RPL24	C22orf34	PCYT1B	AVPR1B
LCP2	KIAA0430	MFSD12	ZNF398	KRT2
THAP11	TSG101	CCDC58	TTC9	DPP8
ELMSAN1	SGK1	PATZ1	CYB5R1///CYB5R1	ZMYND8
GATA2	RPL41	IGK///IGKC	CD28	RAD51D
MED24	TBC1D9	MRPL10	TTC39C	OGT
SOX13	CLASRP	ZNF35	CARD6	PPP3CA
HNRNPAB	C6orf48	MGC16275	IGF2BP2	ENDOD1
SLC25A5	RPL4	TRIM2	JADE2	RAB26
CXCR3	GTF2H5	ARMC2	OSM	HS1BP3
MAT2B	SMIM19	AQP3	ARHGEF9	IGF2R
MED29	OSBPL2	TOP1MT	ZNF438///ZNF438	ATP6V1A
PSMG2	RARS2	MLIP	RCBTB2	RBM8A
SIMC1	TMEM158	SORD	ST6GAL1	DVL2
LSM10	FRAT1	SNN	THADA	ERAP1
FBXO21	SEC11A	KIAA2022	LYPLA1	ARF6
CRKL	RPL30	RGP1	VWA8	CAT
SHMT1	CREBBP	C10orf128	LCLAT1	AP2A2
MXD3	NDUFS5	LOC554206	PNPLA2	ADCYAP1
NBEAL2	MRPL51	PROX1	FLOT1	ARPC4
CBX3	IP6K1	IGKV1OR2-118	SARAF	HSPA9
ZNF212	PBDC1	C20orf196	MGAT4A	NUTF2P4///NUTF2
PGRMC2	SS18L2	ING1	CD3E	RPS6
RPLP2	UQCRHL	EFCAB13	KLHL2	UBE2G2
RNF34	PICALM	IGKV1OR2-108	AIM2	DEC1
F5	LSM5	LTBP3	GPAT3	FN3K
LEO1	UBE2H	ABHD15	GBGT1///GBGT1	PGLYRP4
DCTD	EEF1B2	PTPN18	TRAF5	AQP2
C12orf65	MITD1	RPL35A	MYC	KIAA1033
CDKN1C	WIPF1	ARHGAP35	FCER1G	INTS1
WRNIP1	CDKN1B	TPM1	LOC101060386///SMG1P3///SMG1P1///SMG1P5///SMG1P2///SMG1	SMG1P5///BOLA2///SMG1P2
GLRX	WIPI1	USP32///USP6	MSRB1	VAMP2
TMA7	EXOSC1	JCHAIN	BMX	OAZ1
SRP54	C19orf53	GNS	HDAC4	ZNF215
TBC1D31	PRDX1	EIF4EBP2	PBX1	TBC1D10B
ILF3	CA2	RAB1A	MAP1LC3B2///MAP1LC3B	MYL3
NRDC	CALML4	FKBP11	RAB31	GTF3C4
PTBP1	RPL13AP3	TIMM23B///TIMM23	IFI30	PRKACA
COX7C	UQCRH	IGHM	TDRD9	CDC40
CDC37	HEATR3	SUB1	GPR141	MAX
NTNG2	WNK1	MIR7110///PDIA5	MPZL1	SLC38A10
FAF2	SERTAD2	RRM2	SPTB	PSMB4
HNMT	RPS25	MGLL	LOC100134822///LINC00266-1///PCMTD2	CALR
TLR5	PLIN3	PAM	OGT	FAM65A
POFUT1	MDP1	PRDX4	DIEXF	RPL37
ATP6V0E1	MRPL43	MARCKS	SMG1P3///SMG1P1///SMG1P5///SMG1	HNRNPA3///HNRNPA3P1
TMCC3	NDUFAF7	UNC5B	NELL2	FLOT2
QSOX2	NUMB	PARP14	GPATCH8	KRT10
ACTG1	CDC42	IGKC	FTL	MBD2
ETS1	HSPE1	SAR1A	DHRS13	ZNF124
SLC25A3	STX11	DSE	BST1	TMPRSS11D
TSHZ1	IGHA2///IGHA1///IGH	ZNF747	HIST1H2AC	CLEC16A
EIF2B1	RPS24	RGS13	HIST1H2BK	VPS41
ACTB	PFKP	GAS6	PGRMC1	DLEC1
PFN1	LOC102725526///IGHV4-31///IGHM///IGHG3///IGHG2///IGHG1///IGHA2///IGHA1///IGH	ARHGAP24	SERPINB2	PAFAH1B3
CFL1	PALM2-AKAP2///AKAP2	KNL1	HIST2H2BE	SLC52A2
IL32	COX11	RPA1	MMD	SSTR4
LSP1	IL4R	BRD3	BASP1	SIVA1
ARHGDIB	SOCS2	SIGLEC10	TMEM158	TUG1
PRKD2	CALR	CD38	HIST1H2BD	PPTC7
NDUFV1	LOC101928826///TPT1	TYMS	APP	DHRS12
EDA2R	UBAC1	KIAA1143	MLH3	ROCK1
CD37	MIR3654///EEF1G	SCARB2	SPARC	CHMP4B
RAC2	SEL1L3	CUL3	LOC100129518///SOD2	PLEKHG2
PPP4C	FCMR	MAN2B2	PRKAR2B	TECPR1
EEF2	TPRKB	ERP44	PF4	MALAT1
LEPRE1	MACF1	LOC105376805	HIST1H3F///HIST1H3B///HIST1H3H///HIST1H3J///HIST1H3G///HIST1H3I///HIST1H3E///HIST1H3C///HIST1H3D///HIST1H3A	CCNY
MEOX2	PYROXD1	BTBD2	TMEM140	TLE4
HLA-DRA	TBCB	NDFIP2	CXCL5	CNBP
PIGL	IFIT3	FYN	BEX3	ARID2
ATP2B1	ESYT1	SLC43A2	BLCAP	C5orf24
NPIP	NSG1	PDK3	MFAP3L	NUCKS1
EPR1	STAT6	ELL2	ABLIM3	PHF5A
TUBA1B	BANF1	PRKCB	GNG11	TNKS2
ZNF84	CTTN	SLC44A1	RAB11A	KCTD5
HTR2B	KCTD9	KIF13A	THBS1	MSI2
NEK6	IGKC	CDK6	NCK2	ACAP3
CAPZB	ISG15	WDFY4	SDPR	LINC00202-2
TMEM30A	TTC37	SPIB	GPX1	HCG18
URP2	SMARCA2	PTPN6	MIR664B///SNORA56///DKC1	SSC5D
C10orf137	LSM14A	MAN1A1	IFNAR2	AFF4
PARP10	BIN1	POLA2	PDLIM1	TDP1
LOC440525///ZNF546///ZNF780B///FCGBP///PSMC4	SIGLEC1	MRRF	HCAR3	COPS9
NNMT	MTRR	TSN	NRGN	KLHDC4
CA14	EIF2AK2	SIGLEC5	CALM3///CALM2///CALM1	ULK4
CEL	CD200	SMDT1	H2BFS	ERCC6L2
TBX19	IGHV3-23///IGHV4-31///IGHM///IGHG4///IGHG3///IGHG1///IGHD///IGHA2///IGHA1///IGH	ZMAT3	ACTN1	ZFP42
GABRD	NADK	CAMK2N1	PTGS1	CDRT15
PDE6H	UBR5	PRKCE	TMF1	CARMIL3
BDKRB1	ST13	PDIA4	IL1R1	IWS1
NEXN	LY75	ABI2	NFATC2IP	TNRC6A
SLC8A1	RPS6KA3	GATAD2A	HMGB1	MIR612///NEAT1
PRKAA1	IRF4	MPEG1	SYNE1	TBRG1
PPP1CA	IGK///IGKC	BCOR	NELFCD	USP9X
MRPS10	IGHM	DCLRE1C	MARCH2	FRG1CP///LOC283788
LCK	PPAT	NT5DC1	CTTN	ENSA
S100A12	BLNK	SPATS2L	CYP1B1	ADPGK
HRES1	TPD52	CHAC2	PLAUR	CLK4
SF3B3	IL32	SMAGP	SNRNP70	ALG13
HMHA1///POLR2E///GPX4	ARFGEF2	IL6ST	AQP9	PSPC1
LRPAP1	SPTBN1	LPGAT1	MAP3K7CL	EXOC4
ALB	OAS1	CHEK1	RGS10	CLEC7A
C19orf61	ITGA4	IGLV1-44	RNF114	FAM76B
ARF4	ISG20	LINC00173	RNF103-CHMP3///CHMP3	FRG1JP
C9orf125	ATP8B2	CREM	LEPROT	LOC100507577///LONP2
NOC2L	SNORD19B///GNL3	SLC25A37	RAP1A	REPIN1
LRRC8D	SNORD83B///SNORD139///RPL3	HIVEP2	PHLDA1	GTF2H2C///GTF2H2B///GTF2H2
IL2RG	LEF1	PGS1	C5AR1	TIMM21
PPME1	RPLP1	CAV1	TREM1	MIR6834///PFDN6
NOX1	TMEM176A	LFNG	PUM1	RAB8B
TDRD1	CLDND1	E2F7	PTCD3	POLR3E
NCKAP1L	REPS1	FAM126A	TBXA2R	LNPEP
KLF8	THUMPD1	ZDHHC14	LEPROT///LEPR	LYAR
HOXA11	TRAC///TRAJ17///TRAV20///TRDV2	STT3B	GOLGA8N	TCTEX1D2
RABGAP1L	KIF5B	NXPE3	SAT1	ELMSAN1
CNO	DMXL1	SAR1B	MIR4800///MXD4	CYHR1
C8orf17	IGHV4-31///IGHM///IGHG4///IGHG3///IGHG1///IGHD///IGHA2///IGHA1///IGH	TCF3	ACTR5	RBM47
NEURL	STAP1	SUMF1	CD247	CCDC47
HCST	DPP4	ERLEC1	SLTM	ALYREF
KCNK3	HNRNPH3	E2F6	DDX1	HINT2
RXRG	LY6E	BMP6	U2SURP	RASSF3
FCGR2A	STX2	CUX1	ILKAP	C19orf18
TRIM28	KAT2B	LDOC1L	RBM5	PGP
XRCC6	FBXO16///ZNF395	IGLJ3///CKAP2	CALD1	EGR1
INPP5F	UBE2N	RNF141	LIMS4///LIMS3///LIMS1	ICA1L
MAP4	CD22	PTPRJ	KLRF1	CCDC88C
EGR1	FAS	ERAP1	ANKMY2	ORMDL3
GPATCH4	RTF1	IGLL3P	SNORD96A///SNORD95///RACK1	CCDC125
EGR4	MOCS2	OVCA2///DPH1	RXRA	IFITM10
SETD3	NAE1	CHML	LUC7L	C2orf68
HSPA8	SPCS1	TRAM1	RNF11	POU2F1
CCR7	ANKRD27	SMG7	F13A1	LOC105371226
C22orf24	ZHX2	MTFR1	PPBP	SEMA5B
CPNE3	NIPBL	SLC25A51	ALOX12	STK17B
KIAA0515	CCSER2	TXNDC15	MPL	MAP6D1
RPN2	IGLC1	IFI27L1	SNORD10///SNORA48///SNORA67///EIF4A1	AKIRIN2
ARF3	RPL23A	TNFSF9	ZBED1	UTP23
FFAR3	ANAPC10	OSBPL10	ELF2	LENG1
SLC17A3	IGHM///IGHG1///IGHA1	TFDP2	TPM1	ING3
CCND3	CREB1	ZNF395	CXCL1	AHNAK
LOC554202	APPBP2	SGPP2	CA2	TM9SF3
CORO1A	AGA	CLMN	HNRNPDL	LSM14B
PCTK3	IGHD	LOC100130357	DYNLRB1	RAB11FIP1
TRPV6	CCNC	IGLJ3///IGLV1-44///CKAP2///IGLV@///IGLC1	GSTO1	EGLN1
RSL1D1	PPP1R7	LOC100129380	MIR1292///SNORD110///SNORD86///SNORD57///NOP56	DAP3
DHX34	KLHDC10	FCHO2	ARPC5L	NUTM2G///NUTM2F
MAN1A1	STAT5B	SLC2A5	PTPN12	CLASP1
KIF25	IGHV4-31///IGHM///IGHG3///IGHG1///IGHD///IGHA1	HADH	SEC24C	BAHCC1
HLA-DQB1	IRF7	FDFT1	HIST2H2AA4///HIST2H2AA3	JMJD1C
CIC	CD59	OSBP	LOC100507472///PCSK6	BIVM
UPB1	FXYD5	ARF4	CDK5RAP1	ARHGEF11
CCL5	KMT2A	ACOX1	RUFY1	MED23
BAI1	FAM13A	PRUNE1	GUCY1B3	PGPEP1
CHD9	IFI44	SSMEM1	EGR3	CAPN1
PRB1	MIR1304///SNORD5///SNORA32///SNORA40///SNORA18///SNORA1///SNORA8///TAF1D	PPIB	NPRL2	SLC12A9
LRRC56	MMD	GALNT2	RASSF1	NRBF2
GNAI2	PHLPP2	ITGAX	CLU	LOC100506100
LRRC3B	ORC4	PHF19	HIST1H2BE	STAT1
SHOX2	DSP	CKAP2///IGLC1	TUBA3D///TUBA3C	KIAA1551
AP2M1	NEK9	ZNF559	BMS1	STK26
MFSD2	APPL2	FOXP1	P2RX5-TAX1BP3///TAX1BP3	N4BP2
DOC2A	DYNLT3	NCF4	CORO1C	ARL8B
ZBED1	NMT1	MAN1A2	DDX39A	NUP133
IL16	RPL32	MAPK9	RAB1B	IPO9
HSPA9	CLSTN1	LGALS14	SUPT7L	GOLGA2
SFRS4	CREBL2	SPECC1L	ACSBG1	SMIM15
CLEC3A	SEC24B	DDAH2	UBE2I	EML4
C20orf82///SPTLC3	MAP4	SH3GLB1	SLC33A1	ZNF274
SATB1	BCL11A	SLC35F6	NARS	MOB3A
FRYL	SIK3	CYTH4	SNAP23	TMC8
PDK2	MAN2B2	BMS1P20	ZAP70	NDUFA2
ATP10B	TAF7	TP53I13	EGR2	SESN3
SRPR	P2RY14	YME1L1	MACF1	DDX59
GPR18	MORC3	FEZ1	EPOR	WNK2
LOC440863	CDC123	PTGDR2	FUBP1	ATP11A
CTSW	PANK3	CACNA2D2	MYL9	ABLIM2
HERPUD1	G3BP1	COLGALT2	XCL2///XCL1	MCM4
RADIL	NUP88	PMP22	CD160	ISY1
SLC3A2	CNPPD1	RNASE2	WBP2	CRTC2
DDOST	TLE1	SYTL3	RBM25	ZNF117
GPR109B	COMMD10	NCALD	PWP1	RNF26
FBLIM1	C12orf43	ENPP3	NPTN	LOC100130370
FLJ22222	TRPV2	ITPRIPL1	KRI1	NOM1
EI24	VPS13D	PDZD4	SEPT5-GP1BB///SEPT5///GP1BB	PPIL4
CCT7	DMTF1	LRRC26	GSAP	CDIP1
ENTPD1	FMR1	GNLY	ENDOD1	KCNQ3
UCP2	PIBF1	PPM1L	MRPL9	ZSCAN12P1
NAGK	HP	RNF125	QKI	RP9P
CD97	DARS	C1orf21	WIPF1	SEPT7P2
LAMTOR5	CYAT1///IGLV1-44///IGLC1	IFI27	UVRAG	ZNF316
SUPT4H1	OXCT1	NCR3	WIPI1	SSR1
SFT2D1	PDIA4	KLRF1	NACA	MIR4657///PURB
MAGOHB///MAGOH	DHX38	ABCB1	PNN	CDCA5
MYL12B	ADD1	PTCH1	SUZ12	PPP1R3F
H2AFZ	YME1L1	NCR1	HNRNPA1	EPC1
CLIC1	NPIPA5///NPIPB6///NPIPB8///NPIPB3	PTGDR	XK	WDR20
POPDC2///COX17	TRMT11	ECRP	LCN2	REL
CHCHD1	LOC101930416///LOC101929792///LOC100996724///PDE4DIP	PRSS23	CD93	TNRC6B
POLB	IGLV1-44	SYTL2	PTGDS	PTGFRN
ARPP19	USP10	MMP23B	C1orf174	EDC3
ND4	ANKFY1	AGAP1	HIST1H2BH	NAA15
EAPP	MIR6849///MIR1234///MIR939///CPSF1	IL4	PLCG1	SDK2
REEP5	MAF	HDC	CCNL2	DOCK11
MRPS36	MIR664B///SNORA56///DKC1	SPON2	MTO1	MAP3K2
C4orf3	SLC4A1AP	CD163	SUGP2	ZNF652
CNIH4	RPL14	SH2D1B	RAB7A	FBXO4
N4BP2L2	PROSC	FCRL6	SNORA70///RPL10	TYW5
C1GALT1C1	THEMIS2	KLRB1	SPHAR///RAB4A	NICN1
CKS2	FAM208A	ZNF365	HLTF	MKLN1
GLG1	RNF40	KLRG1	ABT1	LHX4-AS1
RPL17-C18orf32///C18orf32///RPL17	HDGFRP3	AKR1C3	GNG5	RSPO1
SELT	PEF1	AUTS2	BUB3	PDE7A
LSM1	SRSF10	TTC16	ELK3	RALGPS2
MCTS1	TFDP1	TTC38	KRR1	CDK14
BLVRA	LARP4B	RNF165	SLC20A1	SSBP3
ORC4	IGHV3-23///IGHV4-31///IGHM///IGHG1///IGHA1	COLQ	DNAJB6	RBM33
MED30	SPTAN1	PPP2R2B	ARID4B///RBM34	SFT2D3///WDR33
CRIPT	ITGAL	MS4A2	MAPKAPK5-AS1	RASAL3
HACD4	UBE3A	NCAM1	HIST1H2AH///HIST1H2AG///HIST1H2AM///HIST1H2AL///HIST1H2AK///HIST1H2AI	KRTAP17-1
OSER1	IGHV3-23///IGHV4-31///IGHM///IGHG3///IGHG1///IGHD///IGHA1///IGH	S1PR5	SDC2	TMEM184A
PSMA2	NSMCE4A	TRIP6	PPP2R5A	FOXC2
CD58	IL21R	CMKLR1	PF4V1	GMCL1P1///GMCL1
HNRNPC	PIK3CA	TRIM51	GABARAP	ZNF607
POLE4	RPL13AP5///SNORD32A///SNORD33///SNORD34///SNORD35A///RPL13A	GPR68	H3F3AP4///H3F3B///H3F3A	ST8SIA4
SART3	NEMF	NMUR1	WDR1	VSX1
COX14	PMS2P9///PMS2P5	HENMT1	SAFB	SNX5
MS4A4A	PKIG	FGFBP2	ADGRG3	PROM2
SUB1	PPIP5K2	LINGO2	HNRNPU	MRPL41
RNF7	RAD23A	DTHD1	SSBP1	PARL
MMADHC	TMEM248	MBP	EWSR1	ZNF224
B2M	XPO7	LINC00623	TSC22D1	IL17RD
AP3D1	BAZ1A	FCER1A	FOSL1	ERN2
MLXIP	LEPROT	KIR3DL1	CCR1	RP9
MED28	GTPBP4	NLRC3	MPP1	OXR1
SMUG1	CAND2	PLEKHA1	COQ8A	ABI2
HMGB2	TNFRSF4	KLRC3	TFB2M	SEC22C
RAI1	KIZ	HOPX	RNF24	BCL2L13
FAM32A	PBXIP1	NUAK1	RTN2	UBASH3B
DPH3	TOP2B	KIR3DL2	KAT6B	ZNF275
HIPK2	TAB2	DCANP1	SIRPA	SAMD1
PRRC1	ARHGAP17	TCN2	HNRNPD	BRK1
KIAA0391///PSMA6	GGA2	CD247	MEIS1	LDOC1L
NDUFB1	SDHD	RHOC	ITGB5	CLEC2D
MGAT5	MARCH6	B3GAT1	FBXO21	RSPRY1
STARD3NL	IFI44L	S100A8	HIGD1A	GPRIN1
SF3B6	CDKN1C	PYHIN1	GLA	RRP1
C8orf76	SYF2	CDH23	HIST1H2BC///HIST1H2BI///HIST1H2BE///HIST1H2BF///HIST1H2BG	GCC1
MYL12B///MYL12A	EIF2S2	GALNT11	APH1B	CTSC
TMEM167A	EBP	KIR2DS5	LY6G5C	VPS37D
COPS5	SMCHD1	OTOF	EGR1	AZI2
PDCD6	AIM1	EHD4	APOLD1///DDX47	PRPF40A
PUM1	IGHV3-23///IGHV4-31///IGHM///IGHG3///IGHG1///IGHA2///IGHA1	TSEN54	VCP	C4orf3
BRD4	MIR3652///HSP90B1	BNC2	CLK4	CCNI
BCL2A1	SLC15A2	DHRS3	CCDC93	G3BP1
PCMT1	NONO	CDKN1C	PICALM	NGRN
TRIP4	PPP3CA	KIR3DL3	NGLY1	TRIM6-TRIM34///TRIM34
NCOR2	ARFGEF1	KIR2DL4	NAMPT	IAH1
CKLF-CMTM1///CKLF	SNRPA1	CD244	MATK	TMEM117
SRGN	TTC31	TKTL1	PDGFC	COLGALT1
GJA9-MYCBP///GJA9///MYCBP	EPB41	KIR2DL1	MCUR1	C8orf58
EXOSC3	ABLIM3	EPHX4	SRSF5	CXCL3
SEC11A	CDC27	EOMES	ITGB3	LRRN3
CDIP1	TRADD	PRF1	TUBB1	THEM6
SMARCA4	PROSER1	TSPOAP1	UBE2B	DEFA3
HTATIP2	NUDC	ZBTB16	PROS1	LRPPRC
PEX2	NFYC	TEF	EIF4G1	ZC2HC1A
DCHS1	SPECC1L	KLRD1	ZNF185	CXCL2
UQCRQ	SMARCD2	RUNX3	FKBP11	OXCT1
NKAP	MFSD10	CD2	PRKAR1A	KYAT1
CLEC4D	SOS1	PLBD1	TPM4	MSH2
HINT3	RER1	ATP2B4	TAOK3	THAP8
COMMD10	CEP57	RNASE4	SNRPC	RNF6
IRF2BP2	GLOD4	PDGFD	MED1	LINC00282
TMEM126A	FLT3LG	PALLD	MVP	ZKSCAN1
ZNF609	CNOT9	IL7R	CHFR	RGS16
POM121C///POM121	CHFR	SMAD7	ZBTB17	KLRC1
CHCHD2	FBXW2	CST7	ARHGAP45	BCL2L11
PSMD9	ZNF629	SFTPD	RASGRP2	OSR2
UFD1L	SERPINB6	CLDND2	SREBF1	SPRY1
HSBP1	EPHX1	CLIC5	MED7	SLC4A10
LOC284009///METTL16	RAB35	RAB11FIP5	CCL3L1	SOCS1
MRPS28	UPP1	LGALS3BP	FES	DESI2
CHAC2	HDLBP	TGFBR3	IMPDH1	ASIC1
KYNU	SEC62	IL18RAP	ATP5S	USF3
POM121C	GAS6	PAFAH2	ARHGAP4	EEA1
SRP14	FETUB	IFI44	FLII	SSH2
MPC2	PRKCA	MATK	EIF5A	KIAA0907
ATP6	MARK2	AMOT	ENSA	CYP2J2
ARPC3	DUSP5	SAMD3	SLC38A10	LOC645195
CLEC2B	AGRN	CYP4F22	VAV1	PFKFB3
IGBP1	CTAG2	LOC100130872	CCL4L1	PPP1R3B
ATP6V1E1	RTEL1-TNFRSF6B///RTEL1	TSHZ1	FKBP3	DMXL1
TNFSF10	EXTL3	PABPC4	STAT5A	CLN5
LARP1	FAM149B1	SLC1A7	TRABD	CREB3L4
RPS19BP1	RAX	KIR2DS1	ZNF341	SMAD7
DPY30	ANKS1A	USP18	HNRNPUL1	MRPL51
JAK1	MFNG	PDE8B	NADSYN1	MCTS1
STK17B	PARP3	SLC4A4	ZNHIT3	TSEN2
HSPE1-MOB4///MOB4	AIRE	CD160	IFFO2	TMEM70
CGRRF1	LOC155060	H1F0	TKT	PAIP2B
TMCO1	ANXA10	IL5RA	RFX1	LOC105274304
LSM6	KIAA1109	ERBB2	TRPC4AP	MCF2L-AS1
IAH1	SLC25A14	CD96	INPPL1	DUSP4
TXNDC17	GTF2H2C_2///GTF2H2C///GTF2H2B///GTF2H2	GVINP1	ZNF585A	RAD54B
POMP	IGF2R	NPRL2	MTMR10	NOG
FAM96A	EIF4B	LPA	PHYKPL	GTF2H1
LAMTOR3	PVR	MGST1	AAMP	OCIAD1
MRPL40	LOC101927086	AGPAT4-IT1	LYRM2	TNFAIP8L2
MRPS18C	ZDHHC24	IL2RB	COASY	VSIG1
CARD16	SPDL1	KIAA2026	FRG1	MRPL24
POLR2K	PHC2	LYPD2	AQP12B	HN1L
ZC3H4	CD180	TARP	U2AF2	OMA1
MKKS	MIA3	SQRDL	CHKA	CMSS1
ATP6V1G1	TRIO	EVA1C	SELO	ACTL6A
ENSA	PDCD1	HGD	CKS2	SSR4P1
SUPT5H	ANO2	TFDP1	FAM133B	CD248
MRPL15	LYZ	IFI44L	UQCRBP1	ORC4
FAM111A	CLCN7	PRKCH	TMEM259	FFAR3
ANKHD1-EIF4EBP3///ANKHD1	HECW1	ZC3HAV1	ZNF226	FNTA
MIR4745///PTBP1	MMP16	ZNF831	EEF1B2	ZNF234
HNRNPUL1	GPATCH2	PRR5L	SLC8B1	CRELD1
TMEM59	APC	GATA2	WDR37	PREPL
NUDT21	SMA4	PLEKHF1	PDCD10	ZNF48
BTF3L4	ATG4A	LAMP2	MEPCE	SALL2
HSPB11	BCL2L2-PABPN1///PABPN1	MCEMP1	RBCK1	BBS2
LYRM1	ACACB	RNASE1	STK11IP	SLF2
NDUFB2	NAMPT	EPSTI1	PRDM1	OTUD1
ANXA3	LRRC8B	FBXO32	ATP2A3	ZNF302
THAP6	AVL9	PTGDS	RPS6KA1	ARID5B
SAP30L	MSH3	PID1	MRPL48	EDEM3
RPA3	CYP3A43	MARC1	AKAP17A	SLC7A5
CHMP5	LOC101928916///NNMT	ADGRG1	LARP4B	UBE2J1
C3orf14	TTPAL	TMEM181	NCLN	NEFH
SEC31A	GULP1	EAF2	MRPL19	PNPT1
BLOC1S2	TCEB3	UCP3	ZNF839	NSUN5P2
STX7	FAM53C	CCR3	DHX16	EMP1
CLUH	GTF2H2B	GK5	PRCP	MYB
ATG5	SCRIB	SETMAR	CCL3	FBLN5
MRPL22	ANXA9	CLIC3	MIEN1	ZNF397
ZBTB4	TMF1	NPC1	PPP1R21	SUPT20H
HUWE1	FBXO17	FAM179A	XRN2	ZNF782
RNF103-CHMP3///CHMP3///RNF103	PSMC5	KLRC1	DGAT1	HAL
ANXA1	ROCK1	SOX13	TPRKB	APAF1
PRPF8	JMJD6	IFNGR2	GNGT2	IL19
ATP5C1	ALDOAP2	OBFC1	RPL21P28	SFR1
ALG13	LOC101927826///FBXO41	WDR73	RAB40C	ERRFI1
KIN	KLK6	UHRF1	H6PD	AQP10
RPL26L1	HNRNPK	ACSL1	CDK2AP2	RASA4
ARPC2	TDGF1P3///TDGF1	ARL4C	UQCRB	SLC25A12
EXOSC1	RAB11FIP2	ADGRL1	PNKP	C21orf59
S100A6	SCNN1A	TFE3	ZNF2	FOSL1
CASP1	CES3	ADRB2	RPL41	RFPL1S
FEM1C	ATRX	TNFRSF21	ACAA1	NKX3-1
MED7	GCKR	MID2	STX8	TBL1XR1
SNX2	RANBP2	OLFML2A	FAM217B	BDH1
PHF5A	FAM134A	SEMA4D	LAMP1	DDX18
CSTA	B4GALT1	OSBPL5	ADPGK	AGER
TIMM8B	PPP2R3A	TNRC6C	CTSW	FAM46C
GTF3C2	OCRL	PARP8	KBTBD2	RPRD1B
USP7	CCHCR1	ARHGEF9	DNAJC5	C2orf40
CHERP	ALG6	SNTB2	DCAF8	FAM208A
CASP2	MIOS	TANC2	KIAA1143	NHLRC4
PTRH2	CLCN6	HIST1H4H	LAPTM5	PEX11B
ETF1	DTYMK	AKR1C4	MYH9	MAP3K8
GMFB	CROCCP2	SNORA12	LASP1	COQ5
ENY2	GFAP	PYROXD2	SCNM1	ZFAND5
CBX5	PLEKHA4	LGR6	LOC153577	MCM3
EVI2A	KCNH6	YPEL1	ERI1	LYRM7
MRPS14	SLC52A1	KLF12	PI4KAP2	MINA
GGCX	SAG	CTSW	IQSEC1	LINC01410
HAT1	APBB1IP	CERK	FAM103A1	ABHD3
FAM222B	FAAP100	FCN1	INTS3	CRYGS
ATG3	RFPL1S///RFPL3S	CREG1	UPF1	THBD
CCNH	PTGES3L-AARSD1///PTGES3L///AARSD1	KIR2DS3	ZBTB49	ACRC
ESYT1	TIMM13	FCGR1B	TBC1D10C	MFSD8
PHF20L1	TSC1	KIAA0355	SLC12A9	WNT5B
DBP	CDC14B	FBXO6	DBI	ALDH16A1
	EHMT2	TNFSF13B	TMEM35B	ZNF229
	EFCAB14	IFI6	ARAP1	SCLY
	EDEM2	FCGR1A	ARFGAP1	ZC3H4
	MYDGF	IL1RN	SLC9A8	RFC4
	LRRC19	SAMD9L	PRKAR2A	RPUSD3
	ALDH1L1	RSAD2	NISCH	CGB3
	PPIG	GBP1	DHX38	DENND1B
	ITGAX	LAP3	CNOT3	SAMD8
	GPR22	OAS3	FAM156A	PILRB
	TMOD2	STAT1	RHOT1	C1orf116
	EHF	KLF13	KIR2DL4	PER2
	MCM4	MYD88	ADAR	AQR
	SPATA6	IFI35	DENND5A	C15orf48
	SSH3	IFIT1	FGD3	GCSHP3
	ZC2HC1A	XAF1	LOC646938	SPAG16
	HLA-DPA1	BNIP2	ATP7B	NAMPT
	TMEM62	MT1A	PDE7A	INTS8
	VDAC1	LAMP3	THOC5	ZNF30
	CARS	GRN	MYO9B	ZBTB21
	CA12	DDX60	FBXO38	EZR
	LOC101930591///FAM21A///FAM21C	IFITM3	SKIV2L	C10orf12
	IKZF3	KLHL22	NLRC5	TNS1
	PTPRA	STARD8	SH2D3C	ERGIC2
	NCLN	LGALS9	EHBP1L1	FUT7
	UBN1	MEF2D	NACAP1	ATAD2
	ETFDH	ARPC4	ECI2	COPS5
	CCNT2	CDC37	MSL3	NRCAM
	KIF22	IFIT2	RDH11	RIMBP3
	GUSBP9///GUSBP3	LY6E	TM2D1	ULK2
	CRELD2	OAS2	MPHOSPH6	ZNF789
	PAXBP1	HNRNPDL	UNC93B1	GPR65
	NFAT5	MT2A	IER2	TRPV1
	IL7	PRKCSH	NDUFAF4	UFSP2
	SNAPC4	NCOA7	REC8	C17orf80
	UBE4A	SORT1	AKNA	ZRANB2
	IL10RA	RTP4	ASMTL	PCBD2
	KDELR3	IFIT5	POFUT2	DUSP8
	GABRQ	HERC6	KLHL6	TFCP2
	GMDS	SERPING1	TMEM14B	PUS1
	DHODH	CMPK2	AK6	ZNF610
	GSAP	UBE2L6	GRAMD1A	PPIE
	PCM1	TOR1B	TMEM167B	SOCS4
	AREG	FAM43A	IP6K1	HIBCH
	CARHSP1	SRSF5	UIMC1	SDR39U1
	FRK	DDX58	CD4	ALAS2
	CNR1	MIR181A2HG	INO80D	KCNK5
	CRABP1	MX1	VPS8	TCAF2
	MYBL2	DHX58	KLC1	ARFIP1
	CLASP1	JAK2	FAM160B1	PHC3
	ACTR2	DDX60L	SF3B1	IQCD
	WNT4	NEXN	KLHL21	DUSP5P1
	RBMX2	SAMD9	SEPW1	FAM124A
	ANO1	HELZ2	NIN	ARL5B
	IDUA	SNTB1	VPS39	C5orf45
	MAN2A2	IRF7	EDARADD	TNFRSF10B
	RBM12B-AS1	TRAFD1	SAR1A	SRSF1
	CAV1	RNA5S9	MFSD14B	RMDN2
	KLF10	GNA15	NOMO3	EPT1
	NPM1	CCR1	RPL21	POLR2H
	APITD1-CORT///APITD1	SNRNP70	CMKLR1	GIMAP8
	ELAC2	ZBP1	DIP2B	IL1B
	MXRA7	PKM	SNU13	GRSF1
	HLCS	CKAP4	ACAP1	CSNK1G3
	AP3D1	MAD2L1BP	FEZ1	NT5DC1
	NSD1	CCDC50	PHF5A	HGH1
	ASH1L	SIGLEC1	C1orf123	DHODH
	OGFOD3	BCL11A	IL2RG	RMND5B
	COQ8A	S100A6	CYTH4	TRIB1
	STK19	TRIM21	FAM156B	SEMA3F
	STX18	UAP1L1	GNLY	CD200R1
	ZNF268	TYMP	BANF1	SIRT5
	IFFO1	DYNLT1	RHOC	KRTAP2-3
	PGS1	UNC93B1	MAEA	METTL3
	PELO	PARP12	LSM6	TMEM168
	ADH6	CHMP5	ANAPC16	HPF1
	LOC100272216	SRRM2	ACAP2	CNOT10
	SUSD6	ADAR		IFT88
	IGFBP1	BATF2		EVL
	CARD10	WDR59		ZDHHC20
	MICAL1	C6orf136		NSUN5
	SLC25A36	OSCAR		SYNRG
	TNFAIP8	SPTLC2		ZMYM1
	ULK2	TRIM22		TMEM218
	SYNJ1	SGSM2		CCNK
	TNIP2	CNTNAP1		PAQR8
	KIAA0141	MXD4		MXD1
	SSTR1	TRPT1		ECHDC1
	USP53	CXCR5		CNOT6L
	INPP5F	ATL3		ENC1
	MADD	DRAP1		CXCR4
	NCOA6	DBNDD1		CASP10
	LOC100508408///SNORD14B///RPS13	CMTR1		TMCO6
	PCCB	ZNF329		OSGEPL1
	CEP164	ANKFY1		FSTL1
	KCNK7	GLRX
	GNPAT	RUSC1
	LOC100506699	STMN3
	TNFAIP6	SCO2
	TCF4	CYBB
	ADGRE5	S100A9
	CAV2	RABL2B
	HSDL2	GSTO1
	AKAP10	CYB561D1
	HTT	FAM129C
	SPAG5	GPR183
	DNAJC7	PATL1
	TEX40	ZSCAN18
	ELF2	FUT4
	TMEM184B	LOC100419583
	SLC7A1	LMO2
	DNAAF5	GADD45B
	IL15	SLC9A7
	MIR612///NEAT1	CXCL10
	ATAD2B	EXO5
	GLUD1	C3AR1
	ASMTL-AS1	ZDHHC11
	HINT3	FAM46A
	CPA3	TCTN1
	RPN1	RGS19
	STT3A	SRSF4
	MS4A3	ASGR2
	STAT2	SRGAP2
	LTF	MOV10
	HBA2///HBA1	ACOT9
	TET3	PPP1R13B
	OSBP	ANKRD22
	TMEM168	LINC00926
	MKLN1	BST2
	ADAM9	HNRNPUL1
	PAN2	GNG7
	HBB	PLSCR1
	PSMB4	SRRT
	SERPINB9	C4orf33
	UBE2I	STIP1
	FBXO33	ACADVL
	EIF5	CIRBP
	HSPA1B///HSPA1A	PHF11
	SNORD10///SNORA48///SNORA67///EIF4A1	JMJD7-PLA2G4B
	TRMT1L	SOCS1
	ALYREF	C9orf72
	PPP4R3A	SRBD1
	COPG1	ZCWPW1
	SLC16A1	IRF9
	ELAVL1	HES4
	YY1	PSMB8
	APAF1	CEACAM1
	OSM	CD79B
	PKN2	ARSB
	PSMD5	NBN
	GSK3B	PARP10
	C21orf33	REC8
	PTEN	PTTG1
	QSOX2	ZNFX1
	GLTP	NT5C
	ATP5G3	SPCS3
	ARPC4	CDC42
	MRPL23
	TMEM192
	THOC6
	MTDH
	SEPT2
	SFPQ
	EIF4E2
	SLC25A37
	CLASP2
	GAPVD1
	LOC101930112///SPG7
	CAPZA2
	SNRNP40
	HIPK3
	SNAPC3
	RLIM
	NDRG3
	G0S2
	FUS
	MALAT1
	CCDC88A
	RBBP4
	DNAJC14
	ANTXR2
	ACTG1///ACTB
	PEX13
	CLEC7A
	TOR1AIP2
	TOLLIP
	SAFB
	BRD4
	MDM4
	CLTA
	MIR4723///TMEM199
	FGD4
	UBE4B
	KPNA1
	IDH3A
	ARF6
	TP53
	FBXW4P1
	RPS27A
	SETX
	FADS3
	DCAF1
	FOXP1
	TOMM22
	POLK
	DDX3X
	ATF2
	ARMC10
	HCCS
	GLUD2
	LMBR1
	SMIM7
	MRPL44
	MAT2A
	TCN1
	RC3H1
	PER2
	ARPC4-TTLL3///ARPC4
	MIR6883///PER1
	LOC100134445
	LRIG2
	LAMP1
	ATP6V1C1
	STRBP
	QSER1
	PLPP5
	PHF20L1
	ATP6AP2
	STAT3
	NRAS
	RAB30
	VPS29
	CNOT2
	PRKAR1A
	CYBB
	KCNE3
	SIN3A
	TOR1AIP1
	LILRA5
	AMT
	ZNF644
	IRF2BPL
	CCDC6
	SMG8
	SRSF8
	GDI2
	COX8A
	APLP2
	CASP2
	ACTB
	GAPDH
	ACER3
	MON1B
	SNORA70///RPL10
	PPP2R1B
	TES
	CSNK1A1
	SEPT7
	HBM
	ACBD5
	TMOD3
	PPP4C
	SNF8
	ATP5G2
	HBG2///HBG1
	RPS10-NUDT3///NUDT3
	GATA2
	FCAR
	GLIPR2
	TRIM44
	EPG5
	RYK
	HBD
	STK38
	C5orf22
	ANXA5
	EIF3B
	GPR132
	MAP3K7
	S100A4
	PTPN11
	CCDC117
	MIR4738///H3F3B///H3F3A
	DPP8
	CANX
	MPP7
	CSK
	SLC8A1
	SYNRG
	EHD4
	LIN7C
	SBF2
	RNF103-CHMP3///CHMP3
	ACLY
	SSH1
	NGRN
	RAPGEF6
	ATP11B
	MIR6125///USP15
	DMWD
	PRKDC
	NDUFB2
	SUDS3
	MROH2B
	ATP2B3
	IRX3
	LOC285593
	DKK3
	LOC653160
	LOC101929269
	PRLR
	LOC102724323
	PTGFR
	ABTB1
	DLX6
	HNF4A
	FAM170B
	RPS6KA6
	TRPC7
	DCT
	TAC1
	CNFN
	GNG4
	MB21D1
	KLHL30-AS1
	SSPO
	ZNF771
	SPAM1
	MERTK
	HTRA4
	LOC100288798
	SCAMP4
	LOC286058
	USP48
	FLJ37035
	MCF2
	LOC728445
	ZNF385D
	FOLH1B
	SYCP1
	SPI1
	TMEM44-AS1
	IRAK3
	KIAA1462
	CASR
	SLC6A2
	LOC729732
	PCGF2
	LMCD1
	TCAIM
	PARP10
	GGA1
	VWF
	TANC2
	CNTNAP4
	RGPD4-AS1
	SFTPB
	RAB3C
	TSHB
	ATP12A
	THSD4
	DEFB108B
	B3GALT1
	C20orf166-AS1
	SOX5
	NFIB
	ZFAND4
	RSPH14
	GRK4
	SSX2B
	OR2C3
	FRMD4A
	OBSL1
	COL28A1
	SLCO4A1
	EML1
	ZNF814
	HBEGF
	MESDC2
	JRK
	GFRA3
	LOC101928419
	SKAP2
	POLI
	LY6H
	SPEM1
	LZTFL1
	HIST1H2APS5
	TIMM8A
	SLC18A2
	HEPACAM2
	PTRF
	LEPROT///LEPR
	MYH11
	CRISP2
	AK7
	SLC17A1
	DNAJB9
	PRR12
	LOC105376944
	OPRD1
	LZTS1-AS1
	ADGRG6
	LGALSL
	GLRB
	CSF1
	TBKBP1
	IL12RB1
	COQ8B
	RPUSD3
	POU5F1B
	DSG4
	LINC00690
	IL20RA
	DIXDC1
	EPS8L2
	SPX
	GABRB1
	CORT
	LHCGR
	PHKA1
	CHCHD5
	PTK2
	GRAPL
	TFRC
	SERPINA3
	SMCR5
	FRAS1
	PATE1
	LOC643201
	TRIM2
	LOC101928123
	NR6A1
	MTURN
	DNAH17-AS1
	HAR1A
	GPR37L1
	LOC729324
	LOC400590
	LOC100128079
	ELAVL2
	SPATA1
	PCSK2
	NR5A2
	LOC100133920
	TMEM223
	LOC554206
	TMEM40
	CDC14A
	STX1A
	HIST1H2BJ///HIST1H2BG
	C11orf44
	LALBA
	SUZ12
	CAMSAP3
	SHMT2
	MYOCD
	LOC102725438
	PWWP2B
	RBPMS2
	P2RY1
	ANKRD11
	SLC22A25
	UGGT2
	EDDM3A
	EVX1
	F5
	WDFY3-AS2
	KLRB1
	EME2
	LOC374443
	TFPI
	LOC101928896
	FOXC1
	CLEC1B
	SLC8A3
	FAM209B///FAM209A
	RSRP1
	LINC00561
	NCR3
	NID2
	G6PC2
	ZNF385C
