# Supplementary material for: Identification of common genetic factors and immune-related pathways associating more than two autoimmune disorders: implications on risk, diagnosis, and treatment
Source: Genomics Inform. 2024 Jul 2;22:10. doi: 10.1186/s44342-024-00004-5 (PMC11221123; doi:10.1186/s44342-024-00004-5)
Supplement: Supplementary file 4 — Additional file 4. [file 44342_2024_4_MOESM4_ESM.xlsx]

## Sheet: Table S3
RA	MS	SLE	CD	T1D	RA|MS	RA|SLE	RA|CD	RA|T1D	MS|SLE	MS|CD	MS|T1D	SLE|CD	SLE|T1D	CD|T1D	RA|MS|SLE	RA|MS|CD	RA|MS|T1D	RA|SLE|CD	RA|SLE|T1D	RA|CD|T1D	MS|SLE|CD	MS|SLE|T1D	MS|CD|T1D	RA|SLE|CD|T1D
FAM110A	SNORD13	SPOP	GYG1	SF3A2	ARHGAP17	RNASE2	TXN	TEX261	MAP1LC3B	TALDO1	TMEM258	GABARAP	DEFA3	FLOT2	GATA2	F5	ORC4	S100A9	S100A8	VPS9D1	NFE2	YME1L1	NAMPT	EGR1
NUP62	RN7SK	FAM14A	MAPK14	UBBP1	PCBP1	PRKCH	HNRNPD	HNRNPH1	SIGLEC10	TNIP1	RPL39	IFI30	RAB1A	PFKFB3	CDKN1C			SRSF5	RUNX3	ENSA	SLC25A37	GAS6	LILRA5
MYL6B	NCOA4	HEYL	KREMEN1	LOC100996792///MAP2K3	KLF2	MXD4	SUGP2	KCTD5	MAP4K4	UBAP1	TRIB1	FCER1G	MGLL	FTH1	PARP10			HNRNPDL	SMAD7	PHF5A		ARPC4	FCAR
BLOC1S1	ROMO1	HERC5	SLC26A8	WWOX	MFNG	IL2RB	HK3	SLC52A2	LAMP2	RAB7A	MRPL51	RNF24	ABI2	CAT				MCEMP1	ARF4			CYBB
2009-09-01	HIST1H4C	PHF1	ADM	PAX8	GMDS	KLF13	UVRAG	PHACTR4	SMDT1	PGD	RPS24	GNG11	NT5DC1	FUT7				CD96
ANXA7	ARPC5	CEACAM4	PSTPIP2	INPP5D	DNAAF5	C6orf136	MAGED1	AKR7A2	STAU1	TSC22D1	CALR	TPM1	LDOC1L	OGT				NCF4
C14orf2	CD3D	LRRC37A	CACNA1E	WNT6	STK38	CCDC92	LHFPL2	ZMYND8	RNF141	TUBB1	SPTBN1	FKBP11	ERAP1	CALM3///CALM2///CALM1				CTSW
GNE	PPP3R1	AGPAT3	GALNT14	TIAM1	ATP5J	ANKRD22	SRPK1	CD81	EIF4EBP2	HIST1H2BD	KIF5B	SAR1A	KLRC1	PTGS1				CLIC1
GDPD3	FAU	ARMC6///SFRS14	CD63	UBE2D4	QSOX2	RPA1	U2AF2	PUS1	CDC42	HIST2H2BE	DMXL1	DSE	STAT1	HMGB1				HNRNPUL1
NUP93	HADHB	ATP8A2	FCGR1CP///FCGR1B///FCGR1A	E2F4	ACTB	WDR59	PGLYRP1	CLEC2D	IFIT3	MSL3	RPL23A	KIAA1143	RUSC1	EPOR				S100A6
GSE1	SHFM1	DIO3OS	METTL9///METTL9	SLC16A2	IL32	ZCCHC14	FBXO21	THAP11	IGKC	RPL41	G3BP1	SIGLEC5	SOCS1	ENDOD1
RAB11FIP3	UQCC2	GPR32	ROPN1L	KLF15	RAC2	FAM43A	TLR5	ELMSAN1	ISG15	TMEM158	OXCT1	OSBPL10		ARID4B///RBM34
MYL6	PPP6R2	PRG3	GADD45A	LOC101927673///OTUB1	PPP4C	TRIM51	ETS1	HNRNPAB	SIGLEC1	IP6K1	FAM208A	CYTH4		EWSR1
TJAP1	SNRPD2	OASL	SMARCD3	UFL1	SLC8A1	SOX13	S100A12	FFAR3	EIF2AK2	PICALM	PPP3CA	FEZ1		FOSL1
GNB1	EIF1B	ST6GALNAC1	AGAP5///AGAP9///AGAP12P///AGAP6///AGAP11///AGAP4	CORO7	INPP5F	GLRX	LRPAP1	HSPA9	IGK///IGKC	EEF1B2	IGF2R	GNLY		CLK4
SH2B3	YBX3	CSF3R	FURIN	RELA	MAP4	CDC37	IL2RG	C4orf3	IGHM	WIPF1	ROCK1	KLRF1		SLC38A10
RNF214	PCBP2	FPR1	ZAK	DOCK1	ARF3	ATP6V0E1	CCR7	MCTS1	OAS1	WIPI1	HNRNPK	CMKLR1		ADPGK
FNBP1	POLR3GL	CHRNA9	NUCB1	RNASEH2B	AP3D1	TSHZ1	ZBED1	B2M	LY6E	CA2	FAM134A	CD247		SLC12A9
ORM1	MRPS22	CDSN	ST3GAL4	POLRMT	BRD4	NEXN	CKS2	MLXIP	IRF7	IL4R	PPIG	RHOC		PDE7A
IARS	SEC14L1	F3	SOCS3	ZMIZ2	SEC11A	XRCC6	PUM1	COPS5	IFI44	FCMR	MCM4	KIR2DL4		RDH11
DNMT1	PSMB7	MIF	RAB32	CYP2A7	HINT3	MAN1A1	LSM6	CDIP1	RPL32	TPRKB	ZC2HC1A	IL7R
PDHB	NCOA1	APOBEC3B	MMP9	C7orf26	COMMD10	SUB1	ANXA3	PSMD9	BCL11A	MACF1	KDELR3	CST7
PARP1	TUBA1A	ZDHHC4	KCMF1	ZNF444	HSPB11	SRGN	MED7	STK17B	MAN2B2	BANF1	DHODH	MATK
PHRF1	ALDH5A1	C12orf35	GUSBP1///LOC653080///GUSBP2///GUSBP11///SMA5///SMA4///GUSB///GUSBP3///SMA4	HP1BP3	NDUFB2	CHAC2		IAH1	PDIA4	CTTN	CLASP1	CD160
TTF2	RBBP6	TAP1	TSPO	GTF3C5	RPA3	TNFSF10		ZC3H4	IGLV1-44	CD59	ULK2	NPRL2
SRF	SLC25A39	HMGCS1	LMNB1	TBC1D22A	ANXA1	CHMP5		ALG13	ANKFY1	MMD	DNAJC7	SQRDL
PACSIN1	RPS21	DHRS9	CD177	AGPAT1	EXOSC1				TFDP1	HP	MIR612///NEAT1	PTGDS
CKLF	DLST	CLEC4E	LINC00680-GUSBP4///LOC100133050///GUSBP9///GUSBP1///GUSBP3///LOC653080///GUSBP2///GUSBP11///SMA5///SMA4///GUSB///GUSBP3///SMA5///SMA4	CSNK1G2	CASP2				IFI44L	DHX38	TMEM168	2001-03-01
TMEM109	EEF1D	IFI16	LAMTOR1	GRK2	ESYT1				NONO	MIR664B///SNORA56///DKC1	MKLN1	ARHGEF9
NDUFB3	RHOA	PNRC2	DUSP16	FAM89B	PHF20L1				SPECC1L	LARP4B	PSMB4	KLF12
AIF1	BOLA2	SLITRK2	NCR3LG1	CACNB2					HECW1	LEPROT	ALYREF	KIAA0355
PYCR2	ATP5I	ARID1B	NLRC4	RPS6KB2					ITGAX	ABLIM3	PPP4R3A	CCR1
UBL5	MRPS33	CCND1	STOM	WHSC1					IKZF3	CHFR	APAF1	SNRNP70
ALDH9A1	ERH	PARP9	FTH1P5///FTH1P3///FTH1	SSB					IL7	UPP1	FUS	UNC93B1
FOXJ3	TRAPPC2L	IFITM1	PYGL	EXOSC4					CAV1	TMF1	MALAT1	ADAR
EP400	GNL2	RNASE6	LIMK1	REEP4					PGS1	NCLN	CLEC7A	OSCAR
ZC3H7A	MAP7	SLC43A3	EHD1	CES2					TNFAIP6	GSAP	CLTA	GSTO1
ACOT13	ZFP36L1	NOLA3	ALPL	HLA-F-AS1					OSBP	COQ8A	UBE4B	GADD45B
RRAGD	PSMB1	NKIRAS2	DENND2D	ACTN4					FOXP1	ELF2	ARF6	REC8
SLC22A17	SARNP	C6orf32	SLC38A1	CBX6					CANX	ADAM9	PER2
RCC2	NDEL1	FBXO5	SLC40A1	CHMP2A					EHD4	UBE2I	MAP3K7
NUP214	RPS10	LTB4R2	MGAM2	PTCD2					TANC2	SNORD10///SNORA48///SNORA67///EIF4A1	DPP8
MIF4GD	BMP2K	ND6///ND4L///ND3///COX2	ARRB2	GDI1					TRIM2	OSM	SYNRG
HNRNPR	NME1	GRB2	CASK	SFN					LOC554206	SAFB	NGRN
JADE1	NDUFS3	EIF3EIP	CYSTM1	BCL2L2-PABPN1///PABPN1///BCL2L2					KLRB1	LAMP1	GGA1
CARD11	HEMGN	TDRD7	SIDT1	SNORD42A///RPL23A					NCR3	PRKAR1A	RPUSD3
E4F1	TGFA	MX2	DUSP3	AFG3L2						GAPDH
HPS6	MRPL36	KRT6B	GATA3	PACS2						SNORA70///RPL10
EIF4A3	TRIOBP	MUC5B	GRAMD1C	TTLL4						S100A4
TRRAP	MS4A6A	C1orf2	DACH1	CORO1B						RNF103-CHMP3///CHMP3
SLPI	SNRPB2	TRIM38	NARF	TMEM256-PLSCR3///PLSCR3						LEPROT///LEPR
RBP7	HIST1H2BC	ITM2B	SLC37A3	SPRY4						SUZ12
BUD31	PARK7	RPGRIP1L	GPR84	RNPEPL1
CAMP	METAP2	SPIRE2	DSC2	SRSF3
INTS9	RPL11	CDA	MBOAT2	MAP3K11
SRRM1	RPS29	PER1	PINK1	PLA2G4B///JMJD7-PLA2G4B
ZNF207	RNF123	RNF13	MCTP1	AHDC1
COPS7B	RPL35	SELL	ATM	SLC25A11
IFT20	TMED9	EVI2B	NQO2	CD1A
SLBP	PTBP3	HNRPA1P6///HNRPA1P5///NOX1///CSTF2	OSBPL3	DAZAP2
PUF60	ATP5O	C20orf24	GDE1	FPGS
DDX54	MRPL58	RAB7B	GPR15	RASSF7
TSPYL1	TCEAL8	NSFL1C	APMAP	LYPD3
ATP5E	MXI1	NT5C1A	HIST1H3H///HIST1H2AI	TMEM161A
CALM3	MKRN1	SH3BGRL3	2014-09-01	NAA60
LOC101929243	HERC2	CIRH1A	DYSF	STX16
ORM2	RPS14	CD84	PASK	SIRT6
ZNF330	RCSD1	PSME1	PCNX2	LYPLA2
ZNF696	MBNL3	CD14	SLC22A4	BAIAP2
YEATS2	SSR4	C14orf1	SIRPD	ELF1
LY96	RPS17	HCN4	LY9	MAP3K3
RNF216	LITAF	H2AFY	SIGLEC9	SS18
PDHA1	TREML2	ELA2	BOLA2-SMG1P6///LOC101060386///SMG1P3///SMG1P1///SMG1P5///BOLA2///SMG1P2///SLC7A5P2///SMG1	ABCA2
PAFAH1B1	ABI1	DPM3	TSTA3	KCNMA1
RAB24	SOD1	ERAF	LINC01000///LINC00266-1///PCMTD2	CECR5
CD74	NDUFB7	POLR2D	FAM102A	ATG12
TCTN3	NUDT2	CACNA1B	PMS2P9///PMS2P7///PMS2P6///DTX2P1-UPK3BP1-PMS2P11///LOC441259///PMS2///PMS2P3///PMS2P5///PMS2P4///PMS2P2///PMS2P1///PMS2P6///PMS2P3///PMS2P2///PMS2P1	SLC35D2
DAZAP1	MTPN	FAM27A	PMS2P9///PMS2P7///PMS2P6///DTX2P1-UPK3BP1-PMS2P11///LOC441259///PMS2P3///PMS2P5///PMS2P4///PMS2P2///PMS2P1///PMS2P6///PMS2P3///PMS2P2///PMS2P1	MCF2L
DNAJA3	TGFBR2	LPIN3	PMS2P9///PMS2P7///PMS2P6///DTX2P1-UPK3BP1-PMS2P11///LOC441259///PMS2///PMS2P3///PMS2P5///PMS2P4///PMS2P1///PMS2P6///PMS2P3///PMS2P2///PMS2P1	LECT1
GIMAP6	SNORD33	COX6A2	LIMK2	TROVE2
PAXIP1	ESAM	DERL1	TESPA1	PDCD11
RFTN1	RPL6	FBXL5	LEPROTL1	PPP2R2D
TFG	PSMC2	IFIH1	BMPR1A	SOX4
FBXL12	RASSF2	TOMM40	NPAT	MIR3620///ARF1
BHLHE40	TTC17	SLC26A6	CTC1	TMSB4X
DDX24	PAK2	MLSTD1	TCF7	GAA
RNPS1	CHSY1	WASF1	NFATC3	OR7E19P
HERC1	NEDD9	SCRT1	BOLA2-SMG1P6///LOC101060386///SMG1P3///SMG1P1///SMG1P5///BOLA2///SMG1P2///SMG1	MIR4640///DDR1
ARG1	CDC34	RMI1	HPSE	SMPD1
APEH	CACNA1I	NAPG	MIIP	LOC101929087///SUMO2///SUMO3
AP4B1	TRAPPC4	PI4KA	CD274	MYO9A
MDFIC	COMMD3	RUVBL1	ZCCHC11	TP53TG1
METAP1	YPEL3	RPS28	GRB10	ARRB1
EDEM1	PIP4K2A	TMEM121	TRAJ17///TRAV12-2	SPTLC1
AP5B1	DCTN6	UBA52	LOC100134822///SEPT14///LINC00266-1///PCMTD2	TBX6
BICDL1	TGM2	MYO6	CA5B	PARVB
FRMD8	DPF2	RNF213	DET1	ARIH1
CPEB3	RPS27	IGSF6-DREV1///METTL9///IGSF6	SHKBP1	NPY5R
PRPSAP1	RARS	PALMD	UBE2MP1	NCBP2
TCEB2	PRICKLE4	LYPLA3	CR1L	DUSP1
OPN3	GID4	CDC42EP4	ATP6V1G2-DDX39B///DDX39B	HSP90B1
GTF2B	TAGLN2	TANK	SNX3	EIF2AK1
AIMP2	GNAS	CSF2	HDGF	MT1H
IRAK2	RPS20	TMEM55A	SEMA4A	FKBP5
SUMO3	TOMM7	IL8RB	MAFG	CTNNBL1
DDIT3	RPF2	C11orf2	NFX1	RPL31
WDR4	RPL26	RPL36	ITGAM	SLC38A7
XPNPEP1	LSM3	RG9MTD1	CTSA	GRM6
SPOCK2	NDUFA1	SMPD4	BOLA2-SMG1P6///SMG1P3///SMG1P1///SMG1P5///BOLA2///SMG1P2///SMG1	ARHGDIA
SBF1	KRAS	ERLIN1	SLC2A3	MIR4680///PDCD4
ATP6V1D	ODF2L	MRPL4	PSENEN	ADD2
ITGB1	SSBP2	TREML1///LOC221442///TREML2///TREM2	NRG1	PIP5K1C
CRY1	LSM7	ALOX5AP	ST3GAL2	EEF1A1
ORAOV1	NINJ1	SERAC1	FAM25G///FAM25BP///BMS1P4///AGAP5///FAM25C///FAM25A///AGAP9///AGAP12P///AGAP6///AGAP11///AGAP4///AGAP11	MIA-RAB4B///RAB4B
RBL2	LRRC25	PTMS	GZMK	TMEM151B
RAB9A	RIOK3	HPN	EMILIN2	MAP2K2
STX10	GFI1B	VEGFA	PCYT1B	RPL17-C18orf32///SNORD58C///C18orf32///SNORD58A///SNORD58B///RPL17
GID8	PCTP	HNRNPLL	ZNF398	GLUL
LCP2	GALM	TRAF3IP2	TTC9	SNORD35B///RPS11
MED24	NDUFS4	CD24	CYB5R1///CYB5R1	RIMS3
SLC25A5	RPL13AP6	NAPSB	CD28	SEC14L5
CXCR3	PLGRKT	ST14	TTC39C	AVPR1B
MAT2B	RPL27	GAB1	CARD6	KRT2
MED29	KIAA0513	MOXD1	IGF2BP2	RAD51D
PSMG2	SAP130	NUFIP2	JADE2	RAB26
SIMC1	BORCS6	CYTIP	ZNF438///ZNF438	HS1BP3
LSM10	RRP7A	IGLJ3	RCBTB2	ATP6V1A
CRKL	PIM1	CD1C	ST6GAL1	RBM8A
SHMT1	HINT1	PMEPA1	THADA	DVL2
MXD3	TEX30	CARNS1	LYPLA1	AP2A2
NBEAL2	NGDN	RHOBTB3	VWA8	ADCYAP1
CBX3	TMEM256	TLR10	LCLAT1	NUTF2P4///NUTF2
ZNF212	RPL36AL	MTMR3	PNPLA2	RPS6
PGRMC2	UPF3B	RPL15	FLOT1	UBE2G2
RPLP2	NUAK2	ZBTB42	SARAF	2001-12-01
RNF34	USP38	IGHM///IGHG1	MGAT4A	FN3K
LEO1	SHOC2	WWC2-AS2	CD3E	PGLYRP4
DCTD	PYM1	GPM6A	KLHL2	AQP2
C12orf65	RPL24	AKT1	AIM2	KIAA1033
WRNIP1	KIAA0430	C22orf34	GPAT3	INTS1
TMA7	TSG101	MFSD12	GBGT1///GBGT1	SMG1P5///BOLA2///SMG1P2
SRP54	SGK1	CCDC58	TRAF5	VAMP2
TBC1D31	TBC1D9	PATZ1	MYC	OAZ1
ILF3	CLASRP	MRPL10	LOC101060386///SMG1P3///SMG1P1///SMG1P5///SMG1P2///SMG1	ZNF215
NRDC	C6orf48	ZNF35	MSRB1	TBC1D10B
PTBP1	RPL4	MGC16275	BMX	MYL3
COX7C	GTF2H5	ARMC2	HDAC4	GTF3C4
NTNG2	SMIM19	AQP3	PBX1	PRKACA
FAF2	OSBPL2	TOP1MT	MAP1LC3B2///MAP1LC3B	CDC40
HNMT	RARS2	MLIP	RAB31	MAX
POFUT1	FRAT1	SORD	TDRD9	FAM65A
TMCC3	RPL30	SNN	GPR141	RPL37
ACTG1	CREBBP	KIAA2022	MPZL1	HNRNPA3///HNRNPA3P1
SLC25A3	NDUFS5	RGP1	SPTB	KRT10
EIF2B1	PBDC1	C10orf128	LOC100134822///LINC00266-1///PCMTD2	MBD2
PFN1	SS18L2	PROX1	DIEXF	ZNF124
CFL1	UQCRHL	IGKV1OR2-118	SMG1P3///SMG1P1///SMG1P5///SMG1	TMPRSS11D
LSP1	LSM5	C20orf196	NELL2	CLEC16A
ARHGDIB	UBE2H	ING1	GPATCH8	VPS41
PRKD2	MITD1	EFCAB13	FTL	DLEC1
NDUFV1	CDKN1B	IGKV1OR2-108	DHRS13	PAFAH1B3
EDA2R	C19orf53	LTBP3	BST1	SSTR4
CD37	PRDX1	ABHD15	HIST1H2AC	SIVA1
EEF2	CALML4	PTPN18	HIST1H2BK	TUG1
LEPRE1	RPL13AP3	RPL35A	PGRMC1	PPTC7
MEOX2	UQCRH	ARHGAP35	SERPINB2	DHRS12
HLA-DRA	HEATR3	USP32///USP6	BASP1	CHMP4B
PIGL	WNK1	JCHAIN	APP	PLEKHG2
ATP2B1	SERTAD2	GNS	MLH3	TECPR1
NPIP	RPS25	TIMM23B///TIMM23	SPARC	CCNY
EPR1	PLIN3	MIR7110///PDIA5	LOC100129518///SOD2	TLE4
TUBA1B	MDP1	RRM2	PRKAR2B	CNBP
ZNF84	MRPL43	PAM	PF4	ARID2
HTR2B	NDUFAF7	PRDX4	HIST1H3F///HIST1H3B///HIST1H3H///HIST1H3J///HIST1H3G///HIST1H3I///HIST1H3E///HIST1H3C///HIST1H3D///HIST1H3A	C5orf24
NEK6	NUMB	MARCKS	TMEM140	NUCKS1
CAPZB	HSPE1	UNC5B	CXCL5	TNKS2
TMEM30A	STX11	PARP14	BEX3	MSI2
URP2	IGHA2///IGHA1///IGH	ZNF747	BLCAP	ACAP3
C10orf137	PFKP	RGS13	MFAP3L	LINC00202-2
LOC440525///ZNF546///ZNF780B///FCGBP///PSMC4	LOC102725526///IGHV4-31///IGHM///IGHG3///IGHG2///IGHG1///IGHA2///IGHA1///IGH	ARHGAP24	RAB11A	HCG18
NNMT	PALM2-AKAP2///AKAP2	KNL1	THBS1	SSC5D
CA14	COX11	BRD3	NCK2	AFF4
CEL	SOCS2	CD38	SDPR	TDP1
TBX19	LOC101928826///TPT1	TYMS	GPX1	COPS9
GABRD	UBAC1	SCARB2	IFNAR2	KLHDC4
PDE6H	MIR3654///EEF1G	CUL3	PDLIM1	ULK4
BDKRB1	SEL1L3	ERP44	HCAR3	ERCC6L2
PRKAA1	PYROXD1	LOC105376805	NRGN	ZFP42
PPP1CA	TBCB	BTBD2	H2BFS	CDRT15
MRPS10	NSG1	NDFIP2	ACTN1	CARMIL3
LCK	STAT6	FYN	IL1R1	IWS1
HRES1	KCTD9	SLC43A2	NFATC2IP	TNRC6A
SF3B3	TTC37	PDK3	SYNE1	TBRG1
HMHA1///POLR2E///GPX4	SMARCA2	ELL2	NELFCD	USP9X
ALB	LSM14A	PRKCB	2002-03-01	FRG1CP///LOC283788
C19orf61	BIN1	SLC44A1	CYP1B1	PSPC1
C9orf125	MTRR	KIF13A	PLAUR	EXOC4
NOC2L	CD200	CDK6	AQP9	FAM76B
LRRC8D	IGHV3-23///IGHV4-31///IGHM///IGHG4///IGHG3///IGHG1///IGHD///IGHA2///IGHA1///IGH	WDFY4	MAP3K7CL	FRG1JP
PPME1	NADK	SPIB	RGS10	LOC100507577///LONP2
NOX1	UBR5	PTPN6	RNF114	REPIN1
TDRD1	ST13	POLA2	RAP1A	GTF2H2C///GTF2H2B///GTF2H2
NCKAP1L	LY75	MRRF	PHLDA1	TIMM21
KLF8	RPS6KA3	TSN	C5AR1	MIR6834///PFDN6
HOXA11	IRF4	ZMAT3	TREM1	RAB8B
RABGAP1L	PPAT	CAMK2N1	PTCD3	POLR3E
CNO	BLNK	PRKCE	TBXA2R	LNPEP
C8orf17	TPD52	GATAD2A	GOLGA8N	LYAR
NEURL	ARFGEF2	MPEG1	SAT1	TCTEX1D2
HCST	ITGA4	BCOR	MIR4800///MXD4	CYHR1
KCNK3	ISG20	DCLRE1C	ACTR5	RBM47
RXRG	ATP8B2	SPATS2L	SLTM	CCDC47
FCGR2A	SNORD19B///GNL3	SMAGP	DDX1	HINT2
TRIM28	SNORD83B///SNORD139///RPL3	IL6ST	U2SURP	RASSF3
GPATCH4	LEF1	LPGAT1	ILKAP	C19orf18
EGR4	RPLP1	CHEK1	RBM5	PGP
SETD3	TMEM176A	LINC00173	CALD1	ICA1L
HSPA8	CLDND1	CREM	LIMS4///LIMS3///LIMS1	CCDC88C
C22orf24	REPS1	HIVEP2	ANKMY2	ORMDL3
CPNE3	THUMPD1	LFNG	SNORD96A///SNORD95///RACK1	CCDC125
KIAA0515	TRAC///TRAJ17///TRAV20///TRDV2	E2F7	RXRA	IFITM10
RPN2	IGHV4-31///IGHM///IGHG4///IGHG3///IGHG1///IGHD///IGHA2///IGHA1///IGH	FAM126A	LUC7L	C2orf68
SLC17A3	STAP1	ZDHHC14	RNF11	POU2F1
CCND3	DPP4	STT3B	F13A1	LOC105371226
LOC554202	HNRNPH3	NXPE3	PPBP	SEMA5B
CORO1A	STX2	SAR1B	ALOX12	MAP6D1
PCTK3	KAT2B	TCF3	MPL	AKIRIN2
TRPV6	FBXO16///ZNF395	SUMF1	CXCL1	UTP23
RSL1D1	UBE2N	ERLEC1	DYNLRB1	LENG1
DHX34	CD22	E2F6	MIR1292///SNORD110///SNORD86///SNORD57///NOP56	ING3
KIF25	FAS	BMP6	ARPC5L	AHNAK
HLA-DQB1	RTF1	CUX1	PTPN12	TM9SF3
CIC	MOCS2	IGLJ3///CKAP2	SEC24C	LSM14B
UPB1	NAE1	PTPRJ	HIST2H2AA4///HIST2H2AA3	RAB11FIP1
CCL5	SPCS1	IGLL3P	LOC100507472///PCSK6	EGLN1
BAI1	ANKRD27	OVCA2///DPH1	CDK5RAP1	DAP3
CHD9	ZHX2	CHML	RUFY1	NUTM2G///NUTM2F
PRB1	NIPBL	TRAM1	GUCY1B3	BAHCC1
LRRC56	CCSER2	SMG7	EGR3	JMJD1C
GNAI2	IGLC1	MTFR1	RASSF1	BIVM
LRRC3B	ANAPC10	SLC25A51	CLU	ARHGEF11
SHOX2	IGHM///IGHG1///IGHA1	TXNDC15	HIST1H2BE	MED23
AP2M1	CREB1	IFI27L1	TUBA3D///TUBA3C	PGPEP1
MFSD2	APPBP2	TNFSF9	BMS1	CAPN1
DOC2A	AGA	TFDP2	P2RX5-TAX1BP3///TAX1BP3	NRBF2
IL16	IGHD	ZNF395	CORO1C	LOC100506100
SFRS4	CCNC	SGPP2	DDX39A	KIAA1551
CLEC3A	PPP1R7	CLMN	RAB1B	STK26
C20orf82///SPTLC3	KLHDC10	LOC100130357	SUPT7L	N4BP2
SATB1	STAT5B	IGLJ3///IGLV1-44///CKAP2///IGLV@///IGLC1	ACSBG1	ARL8B
FRYL	IGHV4-31///IGHM///IGHG3///IGHG1///IGHD///IGHA1	LOC100129380	SLC33A1	NUP133
PDK2	FXYD5	FCHO2	NARS	IPO9
ATP10B	KMT2A	SLC2A5	SNAP23	GOLGA2
SRPR	FAM13A	HADH	ZAP70	SMIM15
GPR18	MIR1304///SNORD5///SNORA32///SNORA40///SNORA18///SNORA1///SNORA8///TAF1D	FDFT1	EGR2	EML4
LOC440863	PHLPP2	ACOX1	FUBP1	ZNF274
HERPUD1	DSP	PRUNE1	MYL9	MOB3A
RADIL	NEK9	SSMEM1	XCL2///XCL1	TMC8
SLC3A2	APPL2	PPIB	WBP2	NDUFA2
DDOST	DYNLT3	GALNT2	RBM25	SESN3
GPR109B	NMT1	PHF19	PWP1	DDX59
FBLIM1	CLSTN1	CKAP2///IGLC1	NPTN	WNK2
FLJ22222	CREBL2	ZNF559	KRI1	ATP11A
EI24	SEC24B	MAN1A2	SEPT5-GP1BB///SEPT5///GP1BB	ABLIM2
CCT7	SIK3	MAPK9	MRPL9	ISY1
ENTPD1	TAF7	LGALS14	QKI	CRTC2
UCP2	P2RY14	DDAH2	NACA	ZNF117
NAGK	MORC3	SH3GLB1	PNN	RNF26
CD97	CDC123	SLC35F6	HNRNPA1	LOC100130370
LAMTOR5	PANK3	BMS1P20	XK	NOM1
SUPT4H1	NUP88	TP53I13	LCN2	PPIL4
SFT2D1	CNPPD1	PTGDR2	CD93	KCNQ3
MAGOHB///MAGOH	TLE1	CACNA2D2	C1orf174	ZSCAN12P1
MYL12B	C12orf43	COLGALT2	HIST1H2BH	RP9P
H2AFZ	TRPV2	PMP22	PLCG1	SEPT7P2
POPDC2///COX17	VPS13D	SYTL3	CCNL2	ZNF316
CHCHD1	DMTF1	NCALD	MTO1	SSR1
POLB	FMR1	ENPP3	SPHAR///RAB4A	MIR4657///PURB
ARPP19	PIBF1	ITPRIPL1	HLTF	CDCA5
ND4	DARS	PDZD4	ABT1	PPP1R3F
EAPP	CYAT1///IGLV1-44///IGLC1	LRRC26	GNG5	EPC1
REEP5	ADD1	PPM1L	BUB3	WDR20
MRPS36	NPIPA5///NPIPB6///NPIPB8///NPIPB3	RNF125	ELK3	REL
CNIH4	TRMT11	C1orf21	KRR1	TNRC6B
N4BP2L2	LOC101930416///LOC101929792///LOC100996724///PDE4DIP	IFI27	SLC20A1	PTGFRN
C1GALT1C1	USP10	ABCB1	DNAJB6	EDC3
GLG1	MIR6849///MIR1234///MIR939///CPSF1	PTCH1	MAPKAPK5-AS1	NAA15
RPL17-C18orf32///C18orf32///RPL17	MAF	NCR1	HIST1H2AH///HIST1H2AG///HIST1H2AM///HIST1H2AL///HIST1H2AK///HIST1H2AI	SDK2
SELT	SLC4A1AP	PTGDR	SDC2	DOCK11
LSM1	RPL14	ECRP	PPP2R5A	MAP3K2
BLVRA	PROSC	PRSS23	PF4V1	ZNF652
MED30	THEMIS2	SYTL2	H3F3AP4///H3F3B///H3F3A	FBXO4
CRIPT	RNF40	MMP23B	WDR1	TYW5
HACD4	HDGFRP3	AGAP1	ADGRG3	NICN1
OSER1	PEF1	IL4	HNRNPU	LHX4-AS1
PSMA2	SRSF10	HDC	SSBP1	RSPO1
CD58	IGHV3-23///IGHV4-31///IGHM///IGHG1///IGHA1	SPON2	MPP1	RALGPS2
HNRNPC	SPTAN1	CD163	TFB2M	CDK14
POLE4	ITGAL	SH2D1B	RTN2	SSBP3
SART3	UBE3A	FCRL6	KAT6B	RBM33
COX14	IGHV3-23///IGHV4-31///IGHM///IGHG3///IGHG1///IGHD///IGHA1///IGH	ZNF365	SIRPA	SFT2D3///WDR33
MS4A4A	NSMCE4A	KLRG1	MEIS1	RASAL3
RNF7	IL21R	AKR1C3	ITGB5	KRTAP17-1
MMADHC	PIK3CA	AUTS2	HIGD1A	TMEM184A
MED28	RPL13AP5///SNORD32A///SNORD33///SNORD34///SNORD35A///RPL13A	TTC16	GLA	FOXC2
SMUG1	NEMF	TTC38	HIST1H2BC///HIST1H2BI///HIST1H2BE///HIST1H2BF///HIST1H2BG	GMCL1P1///GMCL1
HMGB2	PMS2P9///PMS2P5	RNF165	APH1B	ZNF607
RAI1	PKIG	COLQ	LY6G5C	ST8SIA4
FAM32A	PPIP5K2	PPP2R2B	APOLD1///DDX47	VSX1
DPH3	RAD23A	MS4A2	VCP	SNX5
HIPK2	TMEM248	NCAM1	CCDC93	PROM2
PRRC1	XPO7	S1PR5	NGLY1	MRPL41
KIAA0391///PSMA6	BAZ1A	TRIP6	PDGFC	PARL
NDUFB1	GTPBP4	GPR68	MCUR1	ZNF224
MGAT5	CAND2	NMUR1	ITGB3	IL17RD
STARD3NL	TNFRSF4	HENMT1	UBE2B	ERN2
SF3B6	KIZ	FGFBP2	PROS1	RP9
C8orf76	PBXIP1	LINGO2	EIF4G1	OXR1
MYL12B///MYL12A	TOP2B	DTHD1	ZNF185	SEC22C
TMEM167A	TAB2	MBP	TPM4	BCL2L13
PDCD6	GGA2	LINC00623	TAOK3	UBASH3B
BCL2A1	SDHD	FCER1A	SNRPC	ZNF275
PCMT1	2006-03-01	KIR3DL1	MED1	SAMD1
TRIP4	SYF2	NLRC3	MVP	BRK1
NCOR2	EIF2S2	PLEKHA1	ZBTB17	RSPRY1
CKLF-CMTM1///CKLF	EBP	KLRC3	ARHGAP45	GPRIN1
GJA9-MYCBP///GJA9///MYCBP	SMCHD1	HOPX	RASGRP2	RRP1
EXOSC3	AIM1	NUAK1	SREBF1	GCC1
SMARCA4	IGHV3-23///IGHV4-31///IGHM///IGHG3///IGHG1///IGHA2///IGHA1	KIR3DL2	CCL3L1	CTSC
HTATIP2	MIR3652///HSP90B1	DCANP1	FES	VPS37D
PEX2	SLC15A2	TCN2	IMPDH1	AZI2
DCHS1	ARFGEF1	B3GAT1	ATP5S	PRPF40A
UQCRQ	SNRPA1	PYHIN1	ARHGAP4	CCNI
NKAP	TTC31	CDH23	FLII	TRIM6-TRIM34///TRIM34
CLEC4D	EPB41	GALNT11	EIF5A	TMEM117
IRF2BP2	CDC27	KIR2DS5	VAV1	COLGALT1
TMEM126A	TRADD	OTOF	CCL4L1	C8orf58
ZNF609	PROSER1	TSEN54	FKBP3	CXCL3
POM121C///POM121	NUDC	BNC2	STAT5A	LRRN3
CHCHD2	NFYC	DHRS3	TRABD	THEM6
UFD1L	SMARCD2	KIR3DL3	ZNF341	LRPPRC
HSBP1	MFSD10	CD244	NADSYN1	CXCL2
LOC284009///METTL16	SOS1	TKTL1	ZNHIT3	KYAT1
MRPS28	RER1	KIR2DL1	IFFO2	MSH2
KYNU	CEP57	EPHX4	TKT	THAP8
POM121C	GLOD4	EOMES	RFX1	RNF6
SRP14	FLT3LG	PRF1	TRPC4AP	LINC00282
MPC2	CNOT9	TSPOAP1	INPPL1	ZKSCAN1
ATP6	FBXW2	ZBTB16	ZNF585A	RGS16
ARPC3	ZNF629	TEF	MTMR10	BCL2L11
CLEC2B	SERPINB6	KLRD1	PHYKPL	OSR2
IGBP1	EPHX1	CD2	AAMP	SPRY1
ATP6V1E1	RAB35	PLBD1	LYRM2	SLC4A10
LARP1	HDLBP	ATP2B4	COASY	DESI2
RPS19BP1	SEC62	RNASE4	FRG1	ASIC1
DPY30	FETUB	PDGFD	AQP12B	USF3
JAK1	PRKCA	PALLD	CHKA	EEA1
HSPE1-MOB4///MOB4	MARK2	SFTPD	SELO	SSH2
CGRRF1	DUSP5	CLDND2	FAM133B	KIAA0907
TMCO1	AGRN	CLIC5	UQCRBP1	CYP2J2
TXNDC17	CTAG2	RAB11FIP5	TMEM259	LOC645195
POMP	RTEL1-TNFRSF6B///RTEL1	LGALS3BP	ZNF226	PPP1R3B
FAM96A	EXTL3	TGFBR3	SLC8B1	CLN5
LAMTOR3	FAM149B1	IL18RAP	WDR37	CREB3L4
MRPL40	RAX	PAFAH2	PDCD10	TSEN2
MRPS18C	ANKS1A	AMOT	MEPCE	TMEM70
CARD16	PARP3	SAMD3	RBCK1	PAIP2B
POLR2K	AIRE	CYP4F22	STK11IP	LOC105274304
MKKS	LOC155060	LOC100130872	PRDM1	MCF2L-AS1
ATP6V1G1	ANXA10	PABPC4	ATP2A3	DUSP4
SUPT5H	KIAA1109	SLC1A7	RPS6KA1	RAD54B
MRPL15	SLC25A14	KIR2DS1	MRPL48	NOG
FAM111A	GTF2H2C_2///GTF2H2C///GTF2H2B///GTF2H2	USP18	AKAP17A	GTF2H1
ANKHD1-EIF4EBP3///ANKHD1	EIF4B	PDE8B	MRPL19	OCIAD1
MIR4745///PTBP1	PVR	SLC4A4	ZNF839	TNFAIP8L2
TMEM59	LOC101927086	H1F0	DHX16	VSIG1
NUDT21	ZDHHC24	IL5RA	PRCP	MRPL24
BTF3L4	SPDL1	ERBB2	CCL3	HN1L
LYRM1	PHC2	GVINP1	MIEN1	OMA1
THAP6	CD180	LPA	PPP1R21	CMSS1
SAP30L	MIA3	MGST1	XRN2	ACTL6A
C3orf14	TRIO	AGPAT4-IT1	DGAT1	SSR4P1
SEC31A	PDCD1	KIAA2026	GNGT2	CD248
BLOC1S2	ANO2	LYPD2	RPL21P28	FNTA
STX7	LYZ	TARP	RAB40C	ZNF234
CLUH	CLCN7	EVA1C	H6PD	CRELD1
ATG5	MMP16	HGD	CDK2AP2	PREPL
MRPL22	GPATCH2	ZC3HAV1	UQCRB	ZNF48
ZBTB4	APC	ZNF831	PNKP	SALL2
HUWE1	SMA4	PRR5L	ZNF2	BBS2
RNF103-CHMP3///CHMP3///RNF103	ATG4A	PLEKHF1	ACAA1	SLF2
PRPF8	BCL2L2-PABPN1///PABPN1	RNASE1	STX8	OTUD1
ATP5C1	ACACB	EPSTI1	FAM217B	ZNF302
KIN	LRRC8B	FBXO32	KBTBD2	ARID5B
RPL26L1	AVL9	PID1	DNAJC5	EDEM3
ARPC2	MSH3	ADGRG1	DCAF8	SLC7A5
CASP1	CYP3A43	TMEM181	LAPTM5	UBE2J1
FEM1C	LOC101928916///NNMT	EAF2	MYH9	NEFH
SNX2	TTPAL	UCP3	LASP1	PNPT1
CSTA	GULP1	CCR3	SCNM1	NSUN5P2
TIMM8B	TCEB3	GK5	LOC153577	EMP1
GTF3C2	FAM53C	SETMAR	ERI1	MYB
USP7	GTF2H2B	CLIC3	PI4KAP2	FBLN5
CHERP	SCRIB	NPC1	IQSEC1	ZNF397
PTRH2	ANXA9	FAM179A	FAM103A1	SUPT20H
ETF1	FBXO17	IFNGR2	INTS3	ZNF782
GMFB	PSMC5	OBFC1	UPF1	HAL
ENY2	JMJD6	WDR73	ZBTB49	IL19
CBX5	ALDOAP2	UHRF1	TBC1D10C	SFR1
EVI2A	LOC101927826///FBXO41	ACSL1	DBI	ERRFI1
MRPS14	KLK6	ARL4C	TMEM35B	AQP10
GGCX	TDGF1P3///TDGF1	ADGRL1	ARAP1	RASA4
HAT1	RAB11FIP2	TFE3	ARFGAP1	SLC25A12
FAM222B	SCNN1A	ADRB2	SLC9A8	C21orf59
ATG3	CES3	TNFRSF21	PRKAR2A	RFPL1S
CCNH	ATRX	MID2	NISCH	NKX3-1
DBP	GCKR	OLFML2A	CNOT3	TBL1XR1
	RANBP2	SEMA4D	FAM156A	BDH1
	B4GALT1	OSBPL5	RHOT1	DDX18
	PPP2R3A	TNRC6C	DENND5A	AGER
	OCRL	PARP8	FGD3	FAM46C
	CCHCR1	SNTB2	LOC646938	RPRD1B
	ALG6	HIST1H4H	ATP7B	C2orf40
	MIOS	AKR1C4	THOC5	NHLRC4
	CLCN6	SNORA12	MYO9B	PEX11B
	DTYMK	PYROXD2	FBXO38	MAP3K8
	CROCCP2	LGR6	SKIV2L	COQ5
	GFAP	YPEL1	NLRC5	ZFAND5
	PLEKHA4	CERK	SH2D3C	MCM3
	KCNH6	FCN1	EHBP1L1	LYRM7
	SLC52A1	CREG1	NACAP1	MINA
	SAG	KIR2DS3	ECI2	LINC01410
	APBB1IP	FCGR1B	TM2D1	ABHD3
	FAAP100	FBXO6	MPHOSPH6	CRYGS
	RFPL1S///RFPL3S	TNFSF13B	IER2	THBD
	PTGES3L-AARSD1///PTGES3L///AARSD1	IFI6	NDUFAF4	ACRC
	TIMM13	FCGR1A	AKNA	MFSD8
	TSC1	IL1RN	ASMTL	WNT5B
	CDC14B	SAMD9L	POFUT2	ALDH16A1
	EHMT2	RSAD2	KLHL6	ZNF229
	EFCAB14	GBP1	TMEM14B	SCLY
	EDEM2	LAP3	AK6	RFC4
	MYDGF	OAS3	GRAMD1A	CGB3
	LRRC19	MYD88	TMEM167B	DENND1B
	ALDH1L1	IFI35	UIMC1	SAMD8
	GPR22	IFIT1	CD4	PILRB
	TMOD2	XAF1	INO80D	C1orf116
	EHF	BNIP2	VPS8	AQR
	SPATA6	MT1A	KLC1	C15orf48
	SSH3	LAMP3	FAM160B1	GCSHP3
	HLA-DPA1	GRN	SF3B1	SPAG16
	TMEM62	DDX60	KLHL21	INTS8
	VDAC1	IFITM3	SEPW1	ZNF30
	CARS	KLHL22	NIN	ZBTB21
	CA12	STARD8	VPS39	EZR
	LOC101930591///FAM21A///FAM21C	LGALS9	EDARADD	C10orf12
	PTPRA	MEF2D	MFSD14B	TNS1
	UBN1	IFIT2	NOMO3	ERGIC2
	ETFDH	OAS2	RPL21	ATAD2
	CCNT2	MT2A	DIP2B	NRCAM
	KIF22	PRKCSH	SNU13	RIMBP3
	GUSBP9///GUSBP3	NCOA7	ACAP1	ZNF789
	CRELD2	SORT1	C1orf123	GPR65
	PAXBP1	RTP4	FAM156B	TRPV1
	NFAT5	IFIT5	MAEA	UFSP2
	SNAPC4	HERC6	ANAPC16	C17orf80
	UBE4A	SERPING1	ACAP2	ZRANB2
	IL10RA	CMPK2		PCBD2
	GABRQ	UBE2L6		DUSP8
	PCM1	TOR1B		TFCP2
	AREG	DDX58		ZNF610
	CARHSP1	MIR181A2HG		PPIE
	FRK	MX1		SOCS4
	CNR1	DHX58		HIBCH
	CRABP1	JAK2		SDR39U1
	MYBL2	DDX60L		ALAS2
	ACTR2	SAMD9		KCNK5
	WNT4	HELZ2		TCAF2
	RBMX2	SNTB1		ARFIP1
	ANO1	TRAFD1		PHC3
	IDUA	RNA5S9		IQCD
	MAN2A2	GNA15		DUSP5P1
	RBM12B-AS1	ZBP1		FAM124A
	KLF10	PKM		ARL5B
	NPM1	CKAP4		C5orf45
	APITD1-CORT///APITD1	MAD2L1BP		TNFRSF10B
	ELAC2	CCDC50		SRSF1
	MXRA7	TRIM21		RMDN2
	HLCS	UAP1L1		EPT1
	NSD1	TYMP		POLR2H
	ASH1L	DYNLT1		GIMAP8
	OGFOD3	PARP12		IL1B
	STK19	SRRM2		GRSF1
	STX18	BATF2		CSNK1G3
	ZNF268	SPTLC2		HGH1
	IFFO1	TRIM22		RMND5B
	PELO	SGSM2		SEMA3F
	ADH6	CNTNAP1		CD200R1
	LOC100272216	TRPT1		SIRT5
	SUSD6	CXCR5		KRTAP2-3
	IGFBP1	ATL3		METTL3
	CARD10	DRAP1		HPF1
	MICAL1	DBNDD1		CNOT10
	SLC25A36	CMTR1		IFT88
	TNFAIP8	ZNF329		EVL
	SYNJ1	STMN3		ZDHHC20
	TNIP2	SCO2		NSUN5
	KIAA0141	RABL2B		ZMYM1
	SSTR1	CYB561D1		TMEM218
	USP53	FAM129C		CCNK
	MADD	GPR183		PAQR8
	NCOA6	PATL1		MXD1
	LOC100508408///SNORD14B///RPS13	ZSCAN18		ECHDC1
	PCCB	FUT4		CNOT6L
	CEP164	LOC100419583		ENC1
	KCNK7	LMO2		CXCR4
	GNPAT	SLC9A7		CASP10
	LOC100506699	CXCL10		TMCO6
	TCF4	EXO5		OSGEPL1
	ADGRE5	C3AR1		FSTL1
	CAV2	ZDHHC11
	HSDL2	FAM46A
	AKAP10	TCTN1
	HTT	RGS19
	SPAG5	SRSF4
	TEX40	ASGR2
	TMEM184B	SRGAP2
	SLC7A1	MOV10
	IL15	ACOT9
	ATAD2B	PPP1R13B
	GLUD1	LINC00926
	ASMTL-AS1	BST2
	CPA3	GNG7
	RPN1	PLSCR1
	STT3A	SRRT
	MS4A3	C4orf33
	STAT2	STIP1
	LTF	ACADVL
	HBA2///HBA1	CIRBP
	TET3	PHF11
	PAN2	JMJD7-PLA2G4B
	HBB	C9orf72
	SERPINB9	SRBD1
	FBXO33	ZCWPW1
	EIF5	IRF9
	HSPA1B///HSPA1A	HES4
	TRMT1L	PSMB8
	COPG1	CEACAM1
	SLC16A1	CD79B
	ELAVL1	ARSB
	YY1	NBN
	PKN2	PTTG1
	PSMD5	ZNFX1
	GSK3B	NT5C
	C21orf33	SPCS3
	PTEN
	GLTP
	ATP5G3
	MRPL23
	TMEM192
	THOC6
	MTDH
	2002-09-01
	SFPQ
	EIF4E2
	CLASP2
	GAPVD1
	LOC101930112///SPG7
	CAPZA2
	SNRNP40
	HIPK3
	SNAPC3
	RLIM
	NDRG3
	G0S2
	CCDC88A
	RBBP4
	DNAJC14
	ANTXR2
	ACTG1///ACTB
	PEX13
	TOR1AIP2
	TOLLIP
	MDM4
	MIR4723///TMEM199
	FGD4
	KPNA1
	IDH3A
	TP53
	FBXW4P1
	RPS27A
	SETX
	FADS3
	DCAF1
	TOMM22
	POLK
	DDX3X
	ATF2
	ARMC10
	HCCS
	GLUD2
	LMBR1
	SMIM7
	MRPL44
	MAT2A
	TCN1
	RC3H1
	ARPC4-TTLL3///ARPC4
	MIR6883///PER1
	LOC100134445
	LRIG2
	ATP6V1C1
	STRBP
	QSER1
	PLPP5
	ATP6AP2
	STAT3
	NRAS
	RAB30
	VPS29
	CNOT2
	KCNE3
	SIN3A
	TOR1AIP1
	AMT
	ZNF644
	IRF2BPL
	CCDC6
	SMG8
	SRSF8
	GDI2
	COX8A
	APLP2
	ACER3
	MON1B
	PPP2R1B
	TES
	CSNK1A1
	2007-09-01
	HBM
	ACBD5
	TMOD3
	SNF8
	ATP5G2
	HBG2///HBG1
	RPS10-NUDT3///NUDT3
	GLIPR2
	TRIM44
	EPG5
	RYK
	HBD
	C5orf22
	ANXA5
	EIF3B
	GPR132
	PTPN11
	CCDC117
	MIR4738///H3F3B///H3F3A
	MPP7
	CSK
	LIN7C
	SBF2
	ACLY
	SSH1
	RAPGEF6
	ATP11B
	MIR6125///USP15
	DMWD
	PRKDC
	SUDS3
	MROH2B
	ATP2B3
	IRX3
	LOC285593
	DKK3
	LOC653160
	LOC101929269
	PRLR
	LOC102724323
	PTGFR
	ABTB1
	DLX6
	HNF4A
	FAM170B
	RPS6KA6
	TRPC7
	DCT
	TAC1
	CNFN
	GNG4
	MB21D1
	KLHL30-AS1
	SSPO
	ZNF771
	SPAM1
	MERTK
	HTRA4
	LOC100288798
	SCAMP4
	LOC286058
	USP48
	FLJ37035
	MCF2
	LOC728445
	ZNF385D
	FOLH1B
	SYCP1
	SPI1
	TMEM44-AS1
	IRAK3
	KIAA1462
	CASR
	SLC6A2
	LOC729732
	PCGF2
	LMCD1
	TCAIM
	VWF
	CNTNAP4
	RGPD4-AS1
	SFTPB
	RAB3C
	TSHB
	ATP12A
	THSD4
	DEFB108B
	B3GALT1
	C20orf166-AS1
	SOX5
	NFIB
	ZFAND4
	RSPH14
	GRK4
	SSX2B
	OR2C3
	FRMD4A
	OBSL1
	COL28A1
	SLCO4A1
	EML1
	ZNF814
	HBEGF
	MESDC2
	JRK
	GFRA3
	LOC101928419
	SKAP2
	POLI
	LY6H
	SPEM1
	LZTFL1
	HIST1H2APS5
	TIMM8A
	SLC18A2
	HEPACAM2
	PTRF
	MYH11
	CRISP2
	AK7
	SLC17A1
	DNAJB9
	PRR12
	LOC105376944
	OPRD1
	LZTS1-AS1
	ADGRG6
	LGALSL
	GLRB
	CSF1
	TBKBP1
	IL12RB1
	COQ8B
	POU5F1B
	DSG4
	LINC00690
	IL20RA
	DIXDC1
	EPS8L2
	SPX
	GABRB1
	CORT
	LHCGR
	PHKA1
	CHCHD5
	PTK2
	GRAPL
	TFRC
	SERPINA3
	SMCR5
	FRAS1
	PATE1
	LOC643201
	LOC101928123
	NR6A1
	MTURN
	DNAH17-AS1
	HAR1A
	GPR37L1
	LOC729324
	LOC400590
	LOC100128079
	ELAVL2
	SPATA1
	PCSK2
	NR5A2
	LOC100133920
	TMEM223
	TMEM40
	CDC14A
	STX1A
	HIST1H2BJ///HIST1H2BG
	C11orf44
	LALBA
	CAMSAP3
	SHMT2
	MYOCD
	LOC102725438
	PWWP2B
	RBPMS2
	P2RY1
	ANKRD11
	SLC22A25
	UGGT2
	EDDM3A
	EVX1
	WDFY3-AS2
	EME2
	LOC374443
	TFPI
	LOC101928896
	FOXC1
	CLEC1B
	SLC8A3
	FAM209B///FAM209A
	RSRP1
	LINC00561
	NID2
	G6PC2
	ZNF385C

## Sheet: 32 DEGs
DEGs expressed more than 2 ADs
GATA2
CDKN1C
PARP10
S100A9
SRSF5
HNRNPDL
MCEMP1
CD96
NCF4
CTSW
CLIC1
HNRNPUL1
S100A6
F5
ORC4
S100A8
RUNX3
SMAD7
ARF4
VPS9D1
ENSA
PHF5A
YME1L1
GAS6
ARPC4
CYBB
NFE2
SLC25A37
NAMPT
LILRA5
FCAR
EGR1
