# Supplementary material for: Identification of common genetic factors and immune-related pathways associating more than two autoimmune disorders: implications on risk, diagnosis, and treatment
Source: Genomics Inform. 2024 Jul 2;22:10. doi: 10.1186/s44342-024-00004-5 (PMC11221123; doi:10.1186/s44342-024-00004-5)
Supplement: Supplementary file 5 — Additional file 5. [file 44342_2024_4_MOESM5_ESM.xlsx]

## Sheet: BP
Enrichment FDR	nGenes	Pathway Genes	Fold Enrichment	Pathway	URL	Genes
0.000215413	13	1658	5.58557	Cell activation	http://amigo.geneontology.org/amigo/term/GO:0001775	RUNX3 SMAD7 NAMPT EGR1 S100A8 S100A9 CYBB GATA2 MCEMP1 GAS6 CLIC1 FCAR LILRA5
0.00146975	9	903	7.10008	Regulated exocytosis	http://amigo.geneontology.org/amigo/term/GO:0045055	S100A8 S100A9 CYBB CTSW GATA2 MCEMP1 GAS6 F5 FCAR
0.00146975	11	1475	5.31263	Leukocyte activation	http://amigo.geneontology.org/amigo/term/GO:0045321	RUNX3 SMAD7 NAMPT EGR1 S100A8 S100A9 CYBB GATA2 MCEMP1 GAS6 FCAR
0.00306519	9	1027	6.24282	Exocytosis	http://amigo.geneontology.org/amigo/term/GO:0006887	S100A8 S100A9 CYBB CTSW GATA2 MCEMP1 GAS6 F5 FCAR
0.00670413	9	1245	5.1497	Immune effector process	http://amigo.geneontology.org/amigo/term/GO:0002252	SMAD7 S100A8 CD96 S100A9 CYBB GATA2 MCEMP1 ARPC4 FCAR
0.00670413	8	975	5.84513	Leukocyte mediated immunity	http://amigo.geneontology.org/amigo/term/GO:0002443	SMAD7 S100A8 CD96 S100A9 CYBB GATA2 MCEMP1 FCAR
0.00670413	7	718	6.94516	Response to wounding	http://amigo.geneontology.org/amigo/term/GO:0009611	NFE2 S100A8 ARF4 GATA2 GAS6 F5 CLIC1
0.00670413	2	8	178.094	Sequestering of zinc ion	http://amigo.geneontology.org/amigo/term/GO:0032119	S100A8 S100A9
0.00670413	10	1489	4.78425	Secretion by cell	http://amigo.geneontology.org/amigo/term/GO:0032940	ENSA S100A8 S100A9 CYBB CTSW GATA2 MCEMP1 GAS6 F5 FCAR
0.00670413	2	8	178.094	Autocrine signaling	http://amigo.geneontology.org/amigo/term/GO:0035425	S100A8 S100A9
0.00670413	10	1636	4.35437	Secretion	http://amigo.geneontology.org/amigo/term/GO:0046903	ENSA S100A8 S100A9 CYBB CTSW GATA2 MCEMP1 GAS6 F5 FCAR
0.00670413	10	1545	4.61084	Export from cell	http://amigo.geneontology.org/amigo/term/GO:0140352	ENSA S100A8 S100A9 CYBB CTSW GATA2 MCEMP1 GAS6 F5 FCAR
0.0103142	7	785	6.35239	Myeloid leukocyte activation	http://amigo.geneontology.org/amigo/term/GO:0002274	NAMPT S100A8 S100A9 CYBB GATA2 MCEMP1 FCAR
0.0113082	7	847	5.8874	Cell activation involved in immune response	http://amigo.geneontology.org/amigo/term/GO:0002263	SMAD7 S100A8 S100A9 CYBB GATA2 MCEMP1 FCAR
0.0113082	7	843	5.91533	Leukocyte activation involved in immune response	http://amigo.geneontology.org/amigo/term/GO:0002366	SMAD7 S100A8 S100A9 CYBB GATA2 MCEMP1 FCAR
0.0113082	5	373	9.54926	Blood coagulation	http://amigo.geneontology.org/amigo/term/GO:0007596	NFE2 GATA2 GAS6 F5 CLIC1
0.0113082	5	377	9.44794	Hemostasis	http://amigo.geneontology.org/amigo/term/GO:0007599	NFE2 GATA2 GAS6 F5 CLIC1
0.0113082	2	14	101.768	Protein nitrosylation	http://amigo.geneontology.org/amigo/term/GO:0017014	S100A8 S100A9
0.0113082	2	14	101.768	Peptidyl-cysteine S-nitrosylation	http://amigo.geneontology.org/amigo/term/GO:0018119	S100A8 S100A9
0.0113082	6	583	7.33148	Wound healing	http://amigo.geneontology.org/amigo/term/GO:0042060	NFE2 S100A8 GATA2 GAS6 F5 CLIC1
0.0113082	5	378	9.42295	Coagulation	http://amigo.geneontology.org/amigo/term/GO:0050817	NFE2 GATA2 GAS6 F5 CLIC1
0.0113082	2	13	109.596	Leukocyte aggregation	http://amigo.geneontology.org/amigo/term/GO:0070486	S100A8 S100A9
0.0113082	10	1832	3.88851	Response to oxygen-containing compound	http://amigo.geneontology.org/amigo/term/GO:1901700	SRSF5 NAMPT EGR1 ENSA S100A8 CD96 S100A9 CYBB GAS6 FCAR
0.0123713	4	218	13.0711	Response to hexose	http://amigo.geneontology.org/amigo/term/GO:0009746	NAMPT EGR1 ENSA GAS6
0.0123713	2	16	89.0469	NAD biosynthesis via nicotinamide riboside salvage pathway	http://amigo.geneontology.org/amigo/term/GO:0034356	NAMPT PARP10
0.0123713	6	639	6.68897	Leukocyte degranulation	http://amigo.geneontology.org/amigo/term/GO:0043299	S100A8 S100A9 CYBB GATA2 MCEMP1 FCAR
0.0123713	3	83	25.7485	Fibroblast proliferation	http://amigo.geneontology.org/amigo/term/GO:0048144	PARP10 GAS6 S100A6
0.0123713	3	82	26.0625	Regulation of fibroblast proliferation	http://amigo.geneontology.org/amigo/term/GO:0048145	PARP10 GAS6 S100A6
0.0123713	2	15	94.9833	Sequestering of metal ion	http://amigo.geneontology.org/amigo/term/GO:0051238	S100A8 S100A9
0.0128346	6	652	6.5556	Myeloid cell activation involved in immune response	http://amigo.geneontology.org/amigo/term/GO:0002275	S100A8 S100A9 CYBB GATA2 MCEMP1 FCAR
0.0128346	4	224	12.721	Response to monosaccharide	http://amigo.geneontology.org/amigo/term/GO:0034284	NAMPT EGR1 ENSA GAS6
0.0129718	6	660	6.47614	Myeloid leukocyte mediated immunity	http://amigo.geneontology.org/amigo/term/GO:0002444	S100A8 S100A9 CYBB GATA2 MCEMP1 FCAR
0.0180767	2	21	67.8452	Leukocyte migration involved in inflammatory response	http://amigo.geneontology.org/amigo/term/GO:0002523	S100A8 S100A9
0.0182114	4	254	11.2185	Response to carbohydrate	http://amigo.geneontology.org/amigo/term/GO:0009743	NAMPT EGR1 ENSA GAS6
0.0182114	2	22	64.7614	Negative regulation of CD4-positive, alpha-beta T cell differentiation	http://amigo.geneontology.org/amigo/term/GO:0043371	RUNX3 SMAD7
0.0182114	5	461	7.72641	Regulation of hemopoiesis	http://amigo.geneontology.org/amigo/term/GO:1903706	RUNX3 SMAD7 NFE2 GATA2 GAS6
0.0223475	2	25	56.99	Chronic inflammatory response	http://amigo.geneontology.org/amigo/term/GO:0002544	S100A8 S100A9
0.0223475	3	115	18.5837	Negative regulation of leukocyte differentiation	http://amigo.geneontology.org/amigo/term/GO:1902106	RUNX3 SMAD7 GATA2
0.0224187	2	26	54.7981	Cellular response to interferon-alpha	http://amigo.geneontology.org/amigo/term/GO:0035457	GAS6 FCAR
0.0224187	2	26	54.7981	Negative regulation of alpha-beta T cell differentiation	http://amigo.geneontology.org/amigo/term/GO:0046639	RUNX3 SMAD7
0.0224187	3	117	18.266	Negative regulation of hemopoiesis	http://amigo.geneontology.org/amigo/term/GO:1903707	RUNX3 SMAD7 GATA2
0.0241962	5	510	6.98407	Regulation of DNA-binding transcription factor activity	http://amigo.geneontology.org/amigo/term/GO:0051090	SMAD7 S100A8 S100A9 PARP10 GAS6
0.0293179	4	308	9.25162	Phagocytosis	http://amigo.geneontology.org/amigo/term/GO:0006909	GATA2 GAS6 ARPC4 NCF4
0.0293179	2	31	45.9597	NAD biosynthetic process	http://amigo.geneontology.org/amigo/term/GO:0009435	NAMPT PARP10
0.0293179	2	31	45.9597	Negative regulation of endothelial cell apoptotic process	http://amigo.geneontology.org/amigo/term/GO:2000352	GATA2 GAS6
0.029393	3	137	15.5995	Platelet degranulation	http://amigo.geneontology.org/amigo/term/GO:0002576	CTSW GAS6 F5
0.029393	9	1911	3.35498	Homeostatic process	http://amigo.geneontology.org/amigo/term/GO:0042592	SMAD7 EGR1 S100A8 SLC25A37 S100A9 CYBB GATA2 GAS6 FCAR
0.029393	5	549	6.48793	Regulation of body fluid levels	http://amigo.geneontology.org/amigo/term/GO:0050878	NFE2 GATA2 GAS6 F5 CLIC1
0.029393	9	1895	3.38331	Positive regulation of RNA metabolic process	http://amigo.geneontology.org/amigo/term/GO:0051254	RUNX3 PHF5A SRSF5 SMAD7 NAMPT EGR1 NFE2 ARF4 GATA2
0.0297272	2	34	41.9044	Nicotinamide nucleotide biosynthetic process	http://amigo.geneontology.org/amigo/term/GO:0019359	NAMPT PARP10
0.0297272	2	34	41.9044	Pyridine nucleotide biosynthetic process	http://amigo.geneontology.org/amigo/term/GO:0019363	NAMPT PARP10
0.0297272	2	34	41.9044	Respiratory burst	http://amigo.geneontology.org/amigo/term/GO:0045730	CYBB NCF4
0.0297272	4	320	8.90469	Regulation of leukocyte differentiation	http://amigo.geneontology.org/amigo/term/GO:1902105	RUNX3 SMAD7 GATA2 GAS6
0.0300891	5	584	6.0991	Neutrophil activation involved in immune response	http://amigo.geneontology.org/amigo/term/GO:0002283	S100A8 S100A9 CYBB MCEMP1 FCAR
0.0300891	2	37	38.5068	Pyridine nucleotide metabolic process	http://amigo.geneontology.org/amigo/term/GO:0019362	NAMPT PARP10
0.0300891	3	149	14.3431	Interleukin-1 production	http://amigo.geneontology.org/amigo/term/GO:0032612	EGR1 GAS6 LILRA5
0.0300891	3	149	14.3431	Regulation of interleukin-1 production	http://amigo.geneontology.org/amigo/term/GO:0032652	EGR1 GAS6 LILRA5
0.0300891	2	36	39.5764	Response to interferon-alpha	http://amigo.geneontology.org/amigo/term/GO:0035455	GAS6 FCAR
0.0300891	5	576	6.18381	Neutrophil degranulation	http://amigo.geneontology.org/amigo/term/GO:0043312	S100A8 S100A9 CYBB MCEMP1 FCAR
0.0300891	2	37	38.5068	Nicotinamide nucleotide metabolic process	http://amigo.geneontology.org/amigo/term/GO:0046496	NAMPT PARP10
0.0300891	3	150	14.2475	Transition metal ion homeostasis	http://amigo.geneontology.org/amigo/term/GO:0055076	S100A8 SLC25A37 S100A9
0.0300891	2	37	38.5068	Pyridine-containing compound biosynthetic process	http://amigo.geneontology.org/amigo/term/GO:0072525	NAMPT PARP10
0.0306878	4	342	8.33187	Negative regulation of cytokine production	http://amigo.geneontology.org/amigo/term/GO:0001818	SMAD7 CD96 GAS6 LILRA5
0.0306878	5	593	6.00653	Neutrophil mediated immunity	http://amigo.geneontology.org/amigo/term/GO:0002446	S100A8 S100A9 CYBB MCEMP1 FCAR
0.0306878	2	38	37.4934	Protein ADP-ribosylation	http://amigo.geneontology.org/amigo/term/GO:0006471	ARF4 PARP10
0.030925	2	39	36.5321	Negative regulation of cytokine production involved in immune response	http://amigo.geneontology.org/amigo/term/GO:0002719	SMAD7 CD96
0.030925	5	597	5.96629	Neutrophil activation	http://amigo.geneontology.org/amigo/term/GO:0042119	S100A8 S100A9 CYBB MCEMP1 FCAR
0.0311068	3	158	13.5261	Positive regulation of inflammatory response	http://amigo.geneontology.org/amigo/term/GO:0050729	S100A8 S100A9 LILRA5
0.0318185	5	606	5.87768	Granulocyte activation	http://amigo.geneontology.org/amigo/term/GO:0036230	S100A8 S100A9 CYBB MCEMP1 FCAR
0.0319632	7	1251	3.98611	Ion transmembrane transport	http://amigo.geneontology.org/amigo/term/GO:0034220	VPS9D1 YME1L1 SLC25A37 CYBB GAS6 S100A6 CLIC1
0.0320161	5	615	5.79167	Leukocyte differentiation	http://amigo.geneontology.org/amigo/term/GO:0002521	RUNX3 SMAD7 EGR1 GATA2 GAS6
0.0320161	2	42	33.9226	Cellular zinc ion homeostasis	http://amigo.geneontology.org/amigo/term/GO:0006882	S100A8 S100A9
0.0320161	8	1644	3.46655	Regulation of protein modification process	http://amigo.geneontology.org/amigo/term/GO:0031399	SMAD7 EGR1 ENSA PARP10 GATA2 GAS6 CDKN1C LILRA5
0.0320161	8	1639	3.47712	Regulation of apoptotic process	http://amigo.geneontology.org/amigo/term/GO:0042981	EGR1 YME1L1 S100A8 S100A9 ARF4 GATA2 GAS6 FCAR
0.0320161	7	1258	3.96393	Innate immune response	http://amigo.geneontology.org/amigo/term/GO:0045087	EGR1 S100A8 CD96 S100A9 CYBB FCAR LILRA5
0.0326771	6	930	4.59597	Regulation of cytokine production	http://amigo.geneontology.org/amigo/term/GO:0001817	SMAD7 EGR1 CD96 CYBB GAS6 LILRA5
0.0326771	2	43	33.1337	Pyridine-containing compound metabolic process	http://amigo.geneontology.org/amigo/term/GO:0072524	NAMPT PARP10
0.0333373	6	937	4.56163	Cytokine production	http://amigo.geneontology.org/amigo/term/GO:0001816	SMAD7 EGR1 CD96 CYBB GAS6 LILRA5
0.0333373	2	44	32.3807	Zinc ion homeostasis	http://amigo.geneontology.org/amigo/term/GO:0055069	S100A8 S100A9
0.0343279	3	179	11.9392	Response to nutrient	http://amigo.geneontology.org/amigo/term/GO:0007584	ENSA CYBB GAS6
0.0343279	2	46	30.9728	Peptidyl-cysteine modification	http://amigo.geneontology.org/amigo/term/GO:0018198	S100A8 S100A9
0.0343279	3	179	11.9392	Positive regulation of cell growth	http://amigo.geneontology.org/amigo/term/GO:0030307	SMAD7 S100A8 S100A9
0.0343279	4	381	7.479	Response to lipopolysaccharide	http://amigo.geneontology.org/amigo/term/GO:0032496	S100A8 CD96 S100A9 FCAR
0.0343279	2	48	29.6823	Negative regulation of interferon-gamma production	http://amigo.geneontology.org/amigo/term/GO:0032689	CD96 GAS6
0.0343279	8	1684	3.3842	Regulation of programmed cell death	http://amigo.geneontology.org/amigo/term/GO:0043067	EGR1 YME1L1 S100A8 S100A9 ARF4 GATA2 GAS6 FCAR
0.0343279	2	47	30.3138	Negative regulation of T cell differentiation	http://amigo.geneontology.org/amigo/term/GO:0045581	RUNX3 SMAD7
0.0343279	8	1716	3.3211	Positive regulation of transcription, DNA-templated	http://amigo.geneontology.org/amigo/term/GO:0045893	RUNX3 PHF5A SMAD7 NAMPT EGR1 NFE2 ARF4 GATA2
0.0343279	8	1717	3.31916	Positive regulation of RNA biosynthetic process	http://amigo.geneontology.org/amigo/term/GO:1902680	RUNX3 PHF5A SMAD7 NAMPT EGR1 NFE2 ARF4 GATA2
0.0343279	2	46	30.9728	Positive regulation of pri-miRNA transcription by RNA polymerase II	http://amigo.geneontology.org/amigo/term/GO:1902895	EGR1 GATA2
0.0343279	8	1716	3.3211	Positive regulation of nucleic acid-templated transcription	http://amigo.geneontology.org/amigo/term/GO:1903508	RUNX3 PHF5A SMAD7 NAMPT EGR1 NFE2 ARF4 GATA2
0.0343279	2	47	30.3138	Negative regulation of epithelial cell apoptotic process	http://amigo.geneontology.org/amigo/term/GO:1904036	GATA2 GAS6
0.0343279	2	45	31.6611	Negative regulation of CD4-positive, alpha-beta T cell activation	http://amigo.geneontology.org/amigo/term/GO:2000515	RUNX3 SMAD7
0.0343364	8	1720	3.31337	Ion transport	http://amigo.geneontology.org/amigo/term/GO:0006811	VPS9D1 YME1L1 SLC25A37 CYBB GAS6 S100A6 CLIC1 LILRA5
0.0360907	2	50	28.495	Positive regulation of fibroblast proliferation	http://amigo.geneontology.org/amigo/term/GO:0048146	GAS6 S100A6
0.0370079	4	404	7.05322	Response to molecule of bacterial origin	http://amigo.geneontology.org/amigo/term/GO:0002237	S100A8 CD96 S100A9 FCAR
0.0370079	3	189	11.3075	Negative regulation of DNA-binding transcription factor activity	http://amigo.geneontology.org/amigo/term/GO:0043433	SMAD7 PARP10 GAS6
0.0370079	5	678	5.2535	Regulation of cell activation	http://amigo.geneontology.org/amigo/term/GO:0050865	RUNX3 SMAD7 GATA2 GAS6 LILRA5
0.0370284	2	52	27.399	Negative regulation of production of molecular mediator of immune response	http://amigo.geneontology.org/amigo/term/GO:0002701	SMAD7 CD96
0.0370284	4	406	7.01847	Lymphocyte differentiation	http://amigo.geneontology.org/amigo/term/GO:0030098	RUNX3 SMAD7 EGR1 GAS6
0.0373261	7	1368	3.64519	Peptidyl-amino acid modification	http://amigo.geneontology.org/amigo/term/GO:0018193	SMAD7 EGR1 S100A8 S100A9 GATA2 GAS6 LILRA5
0.0385051	6	1017	4.2028	Response to lipid	http://amigo.geneontology.org/amigo/term/GO:0033993	S100A8 CD96 S100A9 CYBB GATA2 FCAR
0.0385051	3	197	10.8484	Regulation of lymphocyte differentiation	http://amigo.geneontology.org/amigo/term/GO:0045619	RUNX3 SMAD7 GAS6
0.0385051	2	54	26.3843	Defense response to fungus	http://amigo.geneontology.org/amigo/term/GO:0050832	S100A8 S100A9
0.0386286	2	55	25.9045	Astrocyte development	http://amigo.geneontology.org/amigo/term/GO:0014002	S100A8 S100A9
0.0386286	3	199	10.7393	Tumor necrosis factor production	http://amigo.geneontology.org/amigo/term/GO:0032640	CYBB GAS6 LILRA5
0.0386286	3	199	10.7393	Regulation of tumor necrosis factor production	http://amigo.geneontology.org/amigo/term/GO:0032680	CYBB GAS6 LILRA5
0.0389227	6	1031	4.14573	Hemopoiesis	http://amigo.geneontology.org/amigo/term/GO:0030097	RUNX3 SMAD7 EGR1 NFE2 GATA2 GAS6
0.0389227	2	56	25.442	Regulation of CD4-positive, alpha-beta T cell differentiation	http://amigo.geneontology.org/amigo/term/GO:0043370	RUNX3 SMAD7
0.0389227	2	56	25.442	Negative regulation of lymphocyte differentiation	http://amigo.geneontology.org/amigo/term/GO:0045620	RUNX3 SMAD7
0.0390211	7	1409	3.53912	Positive regulation of catalytic activity	http://amigo.geneontology.org/amigo/term/GO:0043085	VPS9D1 EGR1 S100A8 S100A9 ARF4 GAS6 LILRA5
0.0390211	4	427	6.6733	Positive regulation of cell activation	http://amigo.geneontology.org/amigo/term/GO:0050867	RUNX3 GATA2 GAS6 LILRA5
0.0390211	3	204	10.4761	Tumor necrosis factor superfamily cytokine production	http://amigo.geneontology.org/amigo/term/GO:0071706	CYBB GAS6 LILRA5
0.0390211	3	204	10.4761	Regulation of tumor necrosis factor superfamily cytokine production	http://amigo.geneontology.org/amigo/term/GO:1903555	CYBB GAS6 LILRA5
0.039189	8	1817	3.13649	Regulation of cell population proliferation	http://amigo.geneontology.org/amigo/term/GO:0042127	RUNX3 SMAD7 NAMPT EGR1 PARP10 GATA2 GAS6 S100A6
0.039189	2	58	24.5647	Negative regulation of alpha-beta T cell activation	http://amigo.geneontology.org/amigo/term/GO:0046636	RUNX3 SMAD7
0.039189	2	58	24.5647	Positive regulation of intrinsic apoptotic signaling pathway	http://amigo.geneontology.org/amigo/term/GO:2001244	S100A8 S100A9
0.0411426	3	211	10.1286	Response to glucose	http://amigo.geneontology.org/amigo/term/GO:0009749	EGR1 ENSA GAS6
0.0421379	4	445	6.40337	Leukocyte cell-cell adhesion	http://amigo.geneontology.org/amigo/term/GO:0007159	RUNX3 SMAD7 S100A8 S100A9
0.0421379	8	1847	3.08554	Regulation of cell death	http://amigo.geneontology.org/amigo/term/GO:0010941	EGR1 YME1L1 S100A8 S100A9 ARF4 GATA2 GAS6 FCAR
0.0421379	6	1069	3.99836	Hematopoietic or lymphoid organ development	http://amigo.geneontology.org/amigo/term/GO:0048534	RUNX3 SMAD7 EGR1 NFE2 GATA2 GAS6
0.0433754	3	218	9.80333	Endoplasmic reticulum to Golgi vesicle-mediated transport	http://amigo.geneontology.org/amigo/term/GO:0006888	ARF4 GAS6 F5
0.0433754	8	1867	3.05249	Response to external biotic stimulus	http://amigo.geneontology.org/amigo/term/GO:0043207	HNRNPUL1 EGR1 S100A8 CD96 S100A9 CYBB FCAR LILRA5
0.0433754	8	1866	3.05413	Response to other organism	http://amigo.geneontology.org/amigo/term/GO:0051707	HNRNPUL1 EGR1 S100A8 CD96 S100A9 CYBB FCAR LILRA5
0.0441217	2	64	22.2617	Positive regulation of protein tyrosine kinase activity	http://amigo.geneontology.org/amigo/term/GO:0061098	GAS6 LILRA5
0.0441217	2	64	22.2617	Regulation of pri-miRNA transcription by RNA polymerase II	http://amigo.geneontology.org/amigo/term/GO:1902893	EGR1 GATA2
0.0447664	2	65	21.9192	Pri-miRNA transcription by RNA polymerase II	http://amigo.geneontology.org/amigo/term/GO:0061614	EGR1 GATA2
0.0447664	2	65	21.9192	Regulation of endothelial cell apoptotic process	http://amigo.geneontology.org/amigo/term/GO:2000351	GATA2 GAS6
0.0450464	6	1122	3.80949	Enzyme linked receptor protein signaling pathway	http://amigo.geneontology.org/amigo/term/GO:0007167	SMAD7 EGR1 CYBB ARF4 GAS6 ARPC4
0.0450464	8	1905	2.9916	Response to biotic stimulus	http://amigo.geneontology.org/amigo/term/GO:0009607	HNRNPUL1 EGR1 S100A8 CD96 S100A9 CYBB FCAR LILRA5
0.0450464	2	68	20.9522	Response to fungus	http://amigo.geneontology.org/amigo/term/GO:0009620	S100A8 S100A9
0.0450464	2	68	20.9522	Circadian regulation of gene expression	http://amigo.geneontology.org/amigo/term/GO:0032922	NAMPT EGR1
0.0450464	3	232	9.21175	Cellular response to decreased oxygen levels	http://amigo.geneontology.org/amigo/term/GO:0036294	NAMPT EGR1 CYBB
0.0450464	7	1488	3.35123	Regulation of immune response	http://amigo.geneontology.org/amigo/term/GO:0050776	SMAD7 S100A8 CD96 S100A9 GATA2 ARPC4 FCAR
0.0450464	6	1111	3.84721	Negative regulation of multicellular organismal process	http://amigo.geneontology.org/amigo/term/GO:0051241	RUNX3 SMAD7 CD96 GATA2 GAS6 LILRA5
0.0450464	1	3	237.458	Circadian temperature homeostasis	http://amigo.geneontology.org/amigo/term/GO:0060086	EGR1
0.0450464	1	3	237.458	Metanephric glomerular mesangial cell proliferation involved in metanephros development	http://amigo.geneontology.org/amigo/term/GO:0072262	EGR1
0.0450464	1	3	237.458	Renal protein absorption	http://amigo.geneontology.org/amigo/term/GO:0097017	GAS6
0.0450464	7	1499	3.32663	Defense response to other organism	http://amigo.geneontology.org/amigo/term/GO:0098542	EGR1 S100A8 CD96 S100A9 CYBB FCAR LILRA5
0.0450464	1	3	237.458	Response to interleukin-8	http://amigo.geneontology.org/amigo/term/GO:0098758	EGR1
0.0450464	1	3	237.458	Cellular response to interleukin-8	http://amigo.geneontology.org/amigo/term/GO:0098759	EGR1
0.0450464	4	469	6.07569	Mononuclear cell differentiation	http://amigo.geneontology.org/amigo/term/GO:1903131	RUNX3 SMAD7 EGR1 GAS6
0.0450464	1	3	237.458	Cellular response to L-glutamine	http://amigo.geneontology.org/amigo/term/GO:1904845	CYBB
0.0454778	6	1129	3.78587	Immune system development	http://amigo.geneontology.org/amigo/term/GO:0002520	RUNX3 SMAD7 EGR1 NFE2 GATA2 GAS6
0.0454778	3	235	9.09415	Regulation of cysteine-type endopeptidase activity involved in apoptotic process	http://amigo.geneontology.org/amigo/term/GO:0043281	S100A8 S100A9 GAS6
0.0454778	2	70	20.3536	Endothelial cell apoptotic process	http://amigo.geneontology.org/amigo/term/GO:0072577	GATA2 GAS6
0.0498295	2	74	19.2534	Regulation of alpha-beta T cell differentiation	http://amigo.geneontology.org/amigo/term/GO:0046637	RUNX3 SMAD7
0.0498295	2	74	19.2534	Cellular response to ionizing radiation	http://amigo.geneontology.org/amigo/term/GO:0071479	NAMPT EGR1
0.0501	8	1970	2.89289	Positive regulation of macromolecule biosynthetic process	http://amigo.geneontology.org/amigo/term/GO:0010557	RUNX3 PHF5A SMAD7 NAMPT EGR1 NFE2 ARF4 GATA2
0.0524795	3	251	8.51444	Cellular response to oxygen levels	http://amigo.geneontology.org/amigo/term/GO:0071453	NAMPT EGR1 CYBB
0.0529888	1	4	178.094	Positive regulation of glomerular filtration	http://amigo.geneontology.org/amigo/term/GO:0003104	GAS6
0.0529888	1	4	178.094	Regulation of chromatin assembly	http://amigo.geneontology.org/amigo/term/GO:0010847	PARP10
0.0529888	1	4	178.094	Regulation of lung blood pressure	http://amigo.geneontology.org/amigo/term/GO:0014916	NAMPT
0.0529888	3	258	8.28343	Leukocyte chemotaxis	http://amigo.geneontology.org/amigo/term/GO:0030595	S100A8 S100A9 GAS6
0.0529888	2	79	18.0348	Animal organ regeneration	http://amigo.geneontology.org/amigo/term/GO:0031100	SRSF5 GAS6
0.0529888	1	4	178.094	Primitive erythrocyte differentiation	http://amigo.geneontology.org/amigo/term/GO:0060319	GATA2
0.0529888	1	4	178.094	Cellular response to vitamin K	http://amigo.geneontology.org/amigo/term/GO:0071307	GAS6
0.0529888	1	4	178.094	Oligodendrocyte apoptotic process	http://amigo.geneontology.org/amigo/term/GO:0097252	GAS6
0.0529888	1	4	178.094	Negative regulation of chondrocyte proliferation	http://amigo.geneontology.org/amigo/term/GO:1902731	SMAD7
0.0529888	1	4	178.094	Response to L-glutamine	http://amigo.geneontology.org/amigo/term/GO:1904844	CYBB
0.0529888	1	4	178.094	Regulation of progesterone biosynthetic process	http://amigo.geneontology.org/amigo/term/GO:2000182	EGR1
0.0541175	3	261	8.18822	Regulation of protein modification by small protein conjugation or removal	http://amigo.geneontology.org/amigo/term/GO:1903320	SMAD7 EGR1 PARP10
0.0546267	5	839	4.24538	Ion homeostasis	http://amigo.geneontology.org/amigo/term/GO:0050801	SMAD7 S100A8 SLC25A37 S100A9 GATA2
0.0546267	3	263	8.12595	Connective tissue development	http://amigo.geneontology.org/amigo/term/GO:0061448	RUNX3 SMAD7 EGR1
0.0561806	4	530	5.37642	Response to nutrient levels	http://amigo.geneontology.org/amigo/term/GO:0031667	NAMPT ENSA CYBB GAS6
0.0561806	2	84	16.9613	Regulation of megakaryocyte differentiation	http://amigo.geneontology.org/amigo/term/GO:0045652	NFE2 GATA2
0.0561806	7	1614	3.08961	Positive regulation of multicellular organismal process	http://amigo.geneontology.org/amigo/term/GO:0051240	RUNX3 SMAD7 EGR1 CYBB GATA2 GAS6 LILRA5
0.0561806	3	268	7.97435	Regulation of cysteine-type endopeptidase activity	http://amigo.geneontology.org/amigo/term/GO:2000116	S100A8 S100A9 GAS6
0.0570782	2	85	16.7618	Positive regulation of phagocytosis	http://amigo.geneontology.org/amigo/term/GO:0050766	GATA2 GAS6
0.0577753	3	272	7.85708	Positive regulation of growth	http://amigo.geneontology.org/amigo/term/GO:0045927	SMAD7 S100A8 S100A9
0.0585288	1	5	142.475	Chondrocyte hypertrophy	http://amigo.geneontology.org/amigo/term/GO:0003415	SMAD7
0.0585288	7	1639	3.04248	Cell adhesion	http://amigo.geneontology.org/amigo/term/GO:0007155	RUNX3 SMAD7 S100A8 CD96 S100A9 GAS6 CLIC1
0.0585288	4	545	5.22844	Blood circulation	http://amigo.geneontology.org/amigo/term/GO:0008015	SMAD7 NAMPT GAS6 F5
0.0585288	7	1646	3.02954	Biological adhesion	http://amigo.geneontology.org/amigo/term/GO:0022610	RUNX3 SMAD7 S100A8 CD96 S100A9 GAS6 CLIC1
0.0585288	3	281	7.60543	T cell differentiation	http://amigo.geneontology.org/amigo/term/GO:0030217	RUNX3 SMAD7 EGR1
0.0585288	1	5	142.475	Eosinophil differentiation	http://amigo.geneontology.org/amigo/term/GO:0030222	GATA2
0.0585288	2	90	15.8306	Positive regulation of interleukin-1 beta production	http://amigo.geneontology.org/amigo/term/GO:0032731	EGR1 LILRA5
0.0585288	2	90	15.8306	CD4-positive, alpha-beta T cell differentiation	http://amigo.geneontology.org/amigo/term/GO:0043367	RUNX3 SMAD7
0.0585288	1	5	142.475	Regulation of integrin biosynthetic process	http://amigo.geneontology.org/amigo/term/GO:0045113	S100A9
0.0585288	1	5	142.475	Receptor-mediated virion attachment to host cell	http://amigo.geneontology.org/amigo/term/GO:0046813	GAS6
0.0585288	1	5	142.475	Cellular response to heparin	http://amigo.geneontology.org/amigo/term/GO:0071504	EGR1
0.0585288	1	5	142.475	Metanephric glomerular mesangium development	http://amigo.geneontology.org/amigo/term/GO:0072223	EGR1
0.0585288	1	5	142.475	Hematopoietic stem cell migration to bone marrow	http://amigo.geneontology.org/amigo/term/GO:0097241	GAS6
0.0585288	1	5	142.475	Hypoxia-inducible factor-1alpha signaling pathway	http://amigo.geneontology.org/amigo/term/GO:0097411	CYBB
0.0591455	3	283	7.55168	Regulation of leukocyte mediated immunity	http://amigo.geneontology.org/amigo/term/GO:0002703	SMAD7 CD96 GATA2
0.0591455	2	91	15.6566	Negative regulation of lymphocyte mediated immunity	http://amigo.geneontology.org/amigo/term/GO:0002707	SMAD7 CD96
0.0596788	3	285	7.49868	Nucleotide biosynthetic process	http://amigo.geneontology.org/amigo/term/GO:0009165	VPS9D1 NAMPT PARP10
0.0597611	2	92	15.4864	Regulation of CD4-positive, alpha-beta T cell activation	http://amigo.geneontology.org/amigo/term/GO:2000514	RUNX3 SMAD7
0.0601716	4	561	5.07932	Response to extracellular stimulus	http://amigo.geneontology.org/amigo/term/GO:0009991	NAMPT ENSA CYBB GAS6
0.0601716	2	93	15.3199	Negative regulation of protein ubiquitination	http://amigo.geneontology.org/amigo/term/GO:0031397	SMAD7 PARP10
0.0601716	6	1264	3.38153	Chemical homeostasis	http://amigo.geneontology.org/amigo/term/GO:0048878	SMAD7 S100A8 SLC25A37 S100A9 GATA2 GAS6
0.0602267	4	562	5.07028	Response to peptide	http://amigo.geneontology.org/amigo/term/GO:1901652	SRSF5 NAMPT EGR1 CYBB
0.060634	3	290	7.3694	Nucleoside phosphate biosynthetic process	http://amigo.geneontology.org/amigo/term/GO:1901293	VPS9D1 NAMPT PARP10
0.0616012	2	95	14.9974	Astrocyte differentiation	http://amigo.geneontology.org/amigo/term/GO:0048708	S100A8 S100A9
0.0625618	1	6	118.729	Response to vitamin K	http://amigo.geneontology.org/amigo/term/GO:0032571	GAS6
0.0625618	1	6	118.729	Mitochondrial protein catabolic process	http://amigo.geneontology.org/amigo/term/GO:0035694	YME1L1
0.0625618	1	6	118.729	Positive regulation of CD8-positive, alpha-beta T cell differentiation	http://amigo.geneontology.org/amigo/term/GO:0043378	RUNX3
0.0625618	1	6	118.729	Integrin biosynthetic process	http://amigo.geneontology.org/amigo/term/GO:0045112	S100A9
0.0625618	1	6	118.729	Regulation of ventricular cardiac muscle cell membrane depolarization	http://amigo.geneontology.org/amigo/term/GO:0060373	SMAD7
0.0625618	1	6	118.729	Regulation of chondrocyte development	http://amigo.geneontology.org/amigo/term/GO:0061181	SMAD7
0.0625618	1	6	118.729	Negative regulation of fat cell proliferation	http://amigo.geneontology.org/amigo/term/GO:0070345	GATA2
0.0625618	1	6	118.729	Positive regulation of glomerular mesangial cell proliferation	http://amigo.geneontology.org/amigo/term/GO:0072126	EGR1
0.0625618	1	6	118.729	Positive regulation of tau-protein kinase activity	http://amigo.geneontology.org/amigo/term/GO:1902949	EGR1
0.0625618	1	6	118.729	Regulation of forebrain neuron differentiation	http://amigo.geneontology.org/amigo/term/GO:2000977	GATA2
0.0640154	2	100	14.2475	Negative regulation of leukocyte mediated immunity	http://amigo.geneontology.org/amigo/term/GO:0002704	SMAD7 CD96
0.0640154	2	100	14.2475	Activation of cysteine-type endopeptidase activity involved in apoptotic process	http://amigo.geneontology.org/amigo/term/GO:0006919	S100A8 S100A9
0.0646214	2	101	14.1064	Regulation of protein tyrosine kinase activity	http://amigo.geneontology.org/amigo/term/GO:0061097	GAS6 LILRA5
0.0646214	2	101	14.1064	Regulation of leukocyte apoptotic process	http://amigo.geneontology.org/amigo/term/GO:2000106	GAS6 FCAR
0.0654331	6	1313	3.25533	Cellular response to oxygen-containing compound	http://amigo.geneontology.org/amigo/term/GO:1901701	SRSF5 NAMPT EGR1 CYBB GAS6 FCAR
0.066068	1	7	101.768	Negative regulation of natural killer cell cytokine production	http://amigo.geneontology.org/amigo/term/GO:0002728	CD96
0.066068	5	950	3.74934	Inflammatory response	http://amigo.geneontology.org/amigo/term/GO:0006954	S100A8 CD96 S100A9 CYBB LILRA5
0.066068	6	1336	3.19929	Positive regulation of gene expression	http://amigo.geneontology.org/amigo/term/GO:0010628	SRSF5 EGR1 CYBB GATA2 GAS6 LILRA5
0.066068	6	1325	3.22585	Negative regulation of gene expression	http://amigo.geneontology.org/amigo/term/GO:0010629	SMAD7 CD96 PARP10 GATA2 GAS6 LILRA5
0.066068	1	7	101.768	Commitment of neuronal cell to specific neuron type in forebrain	http://amigo.geneontology.org/amigo/term/GO:0021902	GATA2
0.066068	7	1757	2.83815	Neurogenesis	http://amigo.geneontology.org/amigo/term/GO:0022008	RUNX3 S100A8 S100A9 ARF4 GATA2 GAS6 S100A6
0.066068	4	596	4.78104	Negative regulation of protein modification process	http://amigo.geneontology.org/amigo/term/GO:0031400	SMAD7 ENSA PARP10 CDKN1C
0.066068	1	7	101.768	Activation of phospholipase D activity	http://amigo.geneontology.org/amigo/term/GO:0031584	ARF4
0.066068	2	103	13.8325	Positive regulation of interleukin-1 production	http://amigo.geneontology.org/amigo/term/GO:0032732	EGR1 LILRA5
0.066068	1	7	101.768	Negative regulation of macrophage differentiation	http://amigo.geneontology.org/amigo/term/GO:0045650	GATA2
0.066068	5	948	3.75725	Regulation of transferase activity	http://amigo.geneontology.org/amigo/term/GO:0051338	SMAD7 EGR1 GAS6 CDKN1C LILRA5
0.066068	1	7	101.768	Semicircular canal development	http://amigo.geneontology.org/amigo/term/GO:0060872	GATA2
0.066068	1	7	101.768	Response to heparin	http://amigo.geneontology.org/amigo/term/GO:0071503	EGR1
0.066068	2	106	13.441	Negative regulation of protein modification by small protein conjugation or removal	http://amigo.geneontology.org/amigo/term/GO:1903321	SMAD7 PARP10
0.066068	2	106	13.441	Regulation of epithelial cell apoptotic process	http://amigo.geneontology.org/amigo/term/GO:1904035	GATA2 GAS6
0.066068	1	7	101.768	Response to aldosterone	http://amigo.geneontology.org/amigo/term/GO:1904044	CYBB
0.066068	1	7	101.768	Negative regulation of fibroblast apoptotic process	http://amigo.geneontology.org/amigo/term/GO:2000270	GAS6
0.0663375	7	1764	2.82688	Transmembrane transport	http://amigo.geneontology.org/amigo/term/GO:0055085	VPS9D1 YME1L1 SLC25A37 CYBB GAS6 S100A6 CLIC1
0.0670131	2	108	13.1921	Megakaryocyte differentiation	http://amigo.geneontology.org/amigo/term/GO:0030219	NFE2 GATA2
0.0676974	2	111	12.8356	Chondrocyte differentiation	http://amigo.geneontology.org/amigo/term/GO:0002062	RUNX3 SMAD7
0.0676974	4	629	4.53021	Regulation of leukocyte activation	http://amigo.geneontology.org/amigo/term/GO:0002694	RUNX3 SMAD7 GATA2 GAS6
0.0676974	1	8	89.0469	Progesterone biosynthetic process	http://amigo.geneontology.org/amigo/term/GO:0006701	EGR1
0.0676974	1	8	89.0469	Fusion of virus membrane with host plasma membrane	http://amigo.geneontology.org/amigo/term/GO:0019064	GAS6
0.0676974	5	979	3.63828	Cellular homeostasis	http://amigo.geneontology.org/amigo/term/GO:0019725	S100A8 S100A9 CYBB GATA2 GAS6
0.0676974	1	8	89.0469	Forebrain neuron fate commitment	http://amigo.geneontology.org/amigo/term/GO:0021877	GATA2
0.0676974	4	622	4.58119	Positive regulation of response to external stimulus	http://amigo.geneontology.org/amigo/term/GO:0032103	S100A8 S100A9 GAS6 LILRA5
0.0676974	1	8	89.0469	Positive regulation of natural killer cell differentiation	http://amigo.geneontology.org/amigo/term/GO:0032825	GAS6
0.0676974	1	8	89.0469	B cell chemotaxis	http://amigo.geneontology.org/amigo/term/GO:0035754	GAS6
0.0676974	1	8	89.0469	Membrane fusion involved in viral entry into host cell	http://amigo.geneontology.org/amigo/term/GO:0039663	GAS6
0.0676974	1	8	89.0469	Regulation of CD8-positive, alpha-beta T cell differentiation	http://amigo.geneontology.org/amigo/term/GO:0043376	RUNX3
0.0676974	1	8	89.0469	Multi-organism membrane fusion	http://amigo.geneontology.org/amigo/term/GO:0044800	GAS6
0.0676974	6	1353	3.15909	Negative regulation of transcription, DNA-templated	http://amigo.geneontology.org/amigo/term/GO:0045892	RUNX3 SMAD7 EGR1 PARP10 GATA2 GAS6
0.0676974	1	8	89.0469	Positive regulation of hormone biosynthetic process	http://amigo.geneontology.org/amigo/term/GO:0046886	EGR1
0.0676974	5	962	3.70257	Negative regulation of developmental process	http://amigo.geneontology.org/amigo/term/GO:0051093	RUNX3 SMAD7 NAMPT GATA2 GAS6
0.0676974	1	8	89.0469	Primitive hemopoiesis	http://amigo.geneontology.org/amigo/term/GO:0060215	GATA2
0.0676974	1	8	89.0469	Protein poly-ADP-ribosylation	http://amigo.geneontology.org/amigo/term/GO:0070212	PARP10
0.0676974	1	8	89.0469	Metanephric glomerulus vasculature development	http://amigo.geneontology.org/amigo/term/GO:0072239	EGR1
0.0676974	1	8	89.0469	Cellular response to oxygen-glucose deprivation	http://amigo.geneontology.org/amigo/term/GO:0090650	NAMPT
0.0676974	1	8	89.0469	Positive regulation of cell proliferation involved in kidney development	http://amigo.geneontology.org/amigo/term/GO:1901724	EGR1
0.0676974	6	1357	3.14978	Negative regulation of RNA biosynthetic process	http://amigo.geneontology.org/amigo/term/GO:1902679	RUNX3 SMAD7 EGR1 PARP10 GATA2 GAS6
0.0676974	6	1355	3.15443	Negative regulation of nucleic acid-templated transcription	http://amigo.geneontology.org/amigo/term/GO:1903507	RUNX3 SMAD7 EGR1 PARP10 GATA2 GAS6
0.0676974	1	8	89.0469	Negative regulation of dendritic cell apoptotic process	http://amigo.geneontology.org/amigo/term/GO:2000669	GAS6
0.0682532	4	632	4.5087	Circulatory system process	http://amigo.geneontology.org/amigo/term/GO:0003013	SMAD7 NAMPT GAS6 F5
0.0682532	2	115	12.3891	Regulation of phagocytosis	http://amigo.geneontology.org/amigo/term/GO:0050764	GATA2 GAS6
0.0689831	7	1816	2.74594	Positive regulation of molecular function	http://amigo.geneontology.org/amigo/term/GO:0044093	VPS9D1 EGR1 S100A8 S100A9 ARF4 GAS6 LILRA5
0.069789	2	117	12.1774	Neutrophil chemotaxis	http://amigo.geneontology.org/amigo/term/GO:0030593	S100A8 S100A9
0.0711263	4	643	4.43157	Negative regulation of immune system process	http://amigo.geneontology.org/amigo/term/GO:0002683	RUNX3 SMAD7 CD96 GATA2
0.0711263	2	119	11.9727	Alpha-beta T cell differentiation	http://amigo.geneontology.org/amigo/term/GO:0046632	RUNX3 SMAD7
0.0711263	3	343	6.23069	Cell chemotaxis	http://amigo.geneontology.org/amigo/term/GO:0060326	S100A8 S100A9 GAS6
0.0711263	5	1000	3.56188	Cell-cell adhesion	http://amigo.geneontology.org/amigo/term/GO:0098609	RUNX3 SMAD7 S100A8 S100A9 CLIC1
0.0719887	3	348	6.14116	Urogenital system development	http://amigo.geneontology.org/amigo/term/GO:0001655	SMAD7 EGR1 GATA2
0.0719887	1	9	79.1528	Regulation of chromatin assembly or disassembly	http://amigo.geneontology.org/amigo/term/GO:0001672	PARP10
0.0719887	1	9	79.1528	Protein hexamerization	http://amigo.geneontology.org/amigo/term/GO:0034214	YME1L1
0.0719887	1	9	79.1528	Negative regulation of glial cell apoptotic process	http://amigo.geneontology.org/amigo/term/GO:0034351	GAS6
0.0719887	1	9	79.1528	Regulation of glomerular mesangial cell proliferation	http://amigo.geneontology.org/amigo/term/GO:0072124	EGR1
0.0719887	1	9	79.1528	Negative regulation of protein K63-linked ubiquitination	http://amigo.geneontology.org/amigo/term/GO:1900045	PARP10
0.0719887	1	9	79.1528	Positive regulation of blood vessel endothelial cell proliferation involved in sprouting angiogenesis	http://amigo.geneontology.org/amigo/term/GO:1903589	GATA2
0.0721692	2	122	11.6783	Positive regulation of lymphocyte differentiation	http://amigo.geneontology.org/amigo/term/GO:0045621	RUNX3 GAS6
0.0724341	5	1014	3.5127	Membrane organization	http://amigo.geneontology.org/amigo/term/GO:0061024	S100A9 GATA2 GAS6 F5 ARPC4
0.0726293	6	1418	3.01428	Regulation of hydrolase activity	http://amigo.geneontology.org/amigo/term/GO:0051336	VPS9D1 ENSA S100A8 S100A9 ARF4 GAS6
0.073605	2	124	11.4899	Positive regulation of tumor necrosis factor production	http://amigo.geneontology.org/amigo/term/GO:0032760	CYBB LILRA5
0.0755953	2	126	11.3075	Leukocyte apoptotic process	http://amigo.geneontology.org/amigo/term/GO:0071887	GAS6 FCAR
0.0759327	1	10	71.2375	Virion attachment to host cell	http://amigo.geneontology.org/amigo/term/GO:0019062	GAS6
0.0759327	1	10	71.2375	Hematopoietic stem cell migration	http://amigo.geneontology.org/amigo/term/GO:0035701	GAS6
0.0759327	2	128	11.1309	Cellular transition metal ion homeostasis	http://amigo.geneontology.org/amigo/term/GO:0046916	S100A8 S100A9
0.0759327	1	10	71.2375	Glomerular mesangial cell proliferation	http://amigo.geneontology.org/amigo/term/GO:0072110	EGR1
0.0759327	1	10	71.2375	Cell proliferation involved in metanephros development	http://amigo.geneontology.org/amigo/term/GO:0072203	EGR1
0.0759327	2	128	11.1309	Positive regulation of tumor necrosis factor superfamily cytokine production	http://amigo.geneontology.org/amigo/term/GO:1903557	CYBB LILRA5
0.0759327	6	1438	2.97236	Regulation of multicellular organismal development	http://amigo.geneontology.org/amigo/term/GO:2000026	RUNX3 SMAD7 NFE2 CYBB GATA2 GAS6
0.0759327	1	10	71.2375	Positive regulation of dendritic cell chemotaxis	http://amigo.geneontology.org/amigo/term/GO:2000510	GAS6
0.0762232	2	129	11.0446	CD4-positive, alpha-beta T cell activation	http://amigo.geneontology.org/amigo/term/GO:0035710	RUNX3 SMAD7
0.0762232	2	129	11.0446	Epithelial cell apoptotic process	http://amigo.geneontology.org/amigo/term/GO:1904019	GATA2 GAS6
0.0767267	5	1042	3.41831	Positive regulation of cell population proliferation	http://amigo.geneontology.org/amigo/term/GO:0008284	NAMPT EGR1 GATA2 GAS6 S100A6
0.0775187	1	11	64.7614	Regulation of glomerular filtration	http://amigo.geneontology.org/amigo/term/GO:0003093	GAS6
0.0775187	1	11	64.7614	Negative regulation of transcription by competitive promoter binding	http://amigo.geneontology.org/amigo/term/GO:0010944	SMAD7
0.0775187	2	135	10.5537	Glial cell development	http://amigo.geneontology.org/amigo/term/GO:0021782	S100A8 S100A9
0.0775187	6	1469	2.90963	Positive regulation of cellular protein metabolic process	http://amigo.geneontology.org/amigo/term/GO:0032270	SMAD7 EGR1 S100A8 S100A9 GAS6 LILRA5
0.0775187	2	131	10.876	Interleukin-1 beta production	http://amigo.geneontology.org/amigo/term/GO:0032611	EGR1 LILRA5
0.0775187	2	131	10.876	Regulation of interleukin-1 beta production	http://amigo.geneontology.org/amigo/term/GO:0032651	EGR1 LILRA5
0.0775187	1	11	64.7614	Negative regulation of interleukin-13 production	http://amigo.geneontology.org/amigo/term/GO:0032696	LILRA5
0.0775187	1	11	64.7614	Regulation of glial cell apoptotic process	http://amigo.geneontology.org/amigo/term/GO:0034350	GAS6
0.0775187	4	692	4.11777	Regulation of growth	http://amigo.geneontology.org/amigo/term/GO:0040008	SMAD7 S100A8 S100A9 GAS6
0.0775187	1	11	64.7614	Multi-organism membrane organization	http://amigo.geneontology.org/amigo/term/GO:0044803	GAS6
0.0775187	1	11	64.7614	Positive regulation of megakaryocyte differentiation	http://amigo.geneontology.org/amigo/term/GO:0045654	GATA2
0.0775187	7	1910	2.6108	Regulation of transport	http://amigo.geneontology.org/amigo/term/GO:0051049	ENSA S100A8 CYBB GATA2 GAS6 CLIC1 LILRA5
0.0775187	6	1469	2.90963	Negative regulation of RNA metabolic process	http://amigo.geneontology.org/amigo/term/GO:0051253	RUNX3 SMAD7 EGR1 PARP10 GATA2 GAS6
0.0775187	4	690	4.12971	Metal ion homeostasis	http://amigo.geneontology.org/amigo/term/GO:0055065	S100A8 SLC25A37 S100A9 GATA2
0.0775187	1	11	64.7614	Fat cell proliferation	http://amigo.geneontology.org/amigo/term/GO:0070341	GATA2
0.0775187	1	11	64.7614	Regulation of fat cell proliferation	http://amigo.geneontology.org/amigo/term/GO:0070344	GATA2
0.0775187	4	691	4.12373	Cellular response to organonitrogen compound	http://amigo.geneontology.org/amigo/term/GO:0071417	SRSF5 NAMPT EGR1 CYBB
0.0775187	1	11	64.7614	Response to oxygen-glucose deprivation	http://amigo.geneontology.org/amigo/term/GO:0090649	NAMPT
0.0775187	1	11	64.7614	Regulation of tau-protein kinase activity	http://amigo.geneontology.org/amigo/term/GO:1902947	EGR1
0.0775187	1	11	64.7614	Negative regulation of T-helper 17 cell differentiation	http://amigo.geneontology.org/amigo/term/GO:2000320	SMAD7
0.0778456	2	136	10.4761	Regulation of interferon-gamma production	http://amigo.geneontology.org/amigo/term/GO:0032649	CD96 GAS6
0.0778456	2	136	10.4761	Positive regulation of apoptotic signaling pathway	http://amigo.geneontology.org/amigo/term/GO:2001235	S100A8 S100A9
0.0784128	2	137	10.3996	Interferon-gamma production	http://amigo.geneontology.org/amigo/term/GO:0032609	CD96 GAS6
0.0784128	4	697	4.08824	Regulation of protein kinase activity	http://amigo.geneontology.org/amigo/term/GO:0045859	EGR1 GAS6 CDKN1C LILRA5
0.0789789	2	138	10.3243	Viral genome replication	http://amigo.geneontology.org/amigo/term/GO:0019079	PARP10 GAS6
0.0789789	2	138	10.3243	Neutrophil migration	http://amigo.geneontology.org/amigo/term/GO:1990266	S100A8 S100A9
0.0790524	1	12	59.3646	Adherens junction assembly	http://amigo.geneontology.org/amigo/term/GO:0034333	SMAD7
0.0790524	1	12	59.3646	Adhesion of symbiont to host cell	http://amigo.geneontology.org/amigo/term/GO:0044650	GAS6
0.0790524	2	139	10.25	Regulation of alpha-beta T cell activation	http://amigo.geneontology.org/amigo/term/GO:0046634	RUNX3 SMAD7
0.0790524	1	12	59.3646	Peripheral nervous system neuron differentiation	http://amigo.geneontology.org/amigo/term/GO:0048934	RUNX3
0.0790524	1	12	59.3646	Peripheral nervous system neuron development	http://amigo.geneontology.org/amigo/term/GO:0048935	RUNX3
0.0790524	1	12	59.3646	Protein auto-ADP-ribosylation	http://amigo.geneontology.org/amigo/term/GO:0070213	PARP10
0.0790524	2	140	10.1768	Granulocyte chemotaxis	http://amigo.geneontology.org/amigo/term/GO:0071621	S100A8 S100A9
0.0790524	1	12	59.3646	Dendritic cell apoptotic process	http://amigo.geneontology.org/amigo/term/GO:0097048	GAS6
0.0790524	1	12	59.3646	Protein mono-ADP-ribosylation	http://amigo.geneontology.org/amigo/term/GO:0140289	PARP10
0.0790524	1	12	59.3646	Negative regulation of protein polyubiquitination	http://amigo.geneontology.org/amigo/term/GO:1902915	PARP10
0.0790524	1	12	59.3646	Negative regulation of T-helper 17 type immune response	http://amigo.geneontology.org/amigo/term/GO:2000317	SMAD7
0.0790524	1	12	59.3646	Regulation of dendritic cell chemotaxis	http://amigo.geneontology.org/amigo/term/GO:2000508	GAS6
0.0790524	1	12	59.3646	Regulation of dendritic cell apoptotic process	http://amigo.geneontology.org/amigo/term/GO:2000668	GAS6
0.0791657	4	710	4.01338	Positive regulation of cell death	http://amigo.geneontology.org/amigo/term/GO:0010942	EGR1 S100A8 S100A9 FCAR
0.0794682	2	142	10.0335	Response to ethanol	http://amigo.geneontology.org/amigo/term/GO:0045471	S100A8 CYBB
0.0805192	3	391	5.46579	Response to decreased oxygen levels	http://amigo.geneontology.org/amigo/term/GO:0036293	NAMPT EGR1 CYBB
0.0810229	4	717	3.9742	Blood vessel development	http://amigo.geneontology.org/amigo/term/GO:0001568	SMAD7 EGR1 CYBB GATA2
0.0816439	2	145	9.82586	Cytokine production involved in immune response	http://amigo.geneontology.org/amigo/term/GO:0002367	SMAD7 CD96
0.0816439	2	145	9.82586	Regulation of cytokine production involved in immune response	http://amigo.geneontology.org/amigo/term/GO:0002718	SMAD7 CD96
0.082241	1	13	54.7981	Ventral spinal cord interneuron differentiation	http://amigo.geneontology.org/amigo/term/GO:0021514	GATA2
0.082241	1	13	54.7981	Positive regulation of hormone metabolic process	http://amigo.geneontology.org/amigo/term/GO:0032352	EGR1
0.082241	1	13	54.7981	Regulation of natural killer cell differentiation	http://amigo.geneontology.org/amigo/term/GO:0032823	GAS6
0.082241	2	147	9.69218	Negative regulation of T cell activation	http://amigo.geneontology.org/amigo/term/GO:0050868	RUNX3 SMAD7
0.082241	1	13	54.7981	Positive regulation of phagocytosis, engulfment	http://amigo.geneontology.org/amigo/term/GO:0060100	GATA2
0.082241	1	13	54.7981	Regulation of cell proliferation involved in kidney development	http://amigo.geneontology.org/amigo/term/GO:1901722	EGR1
0.082241	1	13	54.7981	Positive regulation of membrane invagination	http://amigo.geneontology.org/amigo/term/GO:1905155	GATA2
0.0824325	3	400	5.34281	RNA splicing, via transesterification reactions with bulged adenosine as nucleophile	http://amigo.geneontology.org/amigo/term/GO:0000377	PHF5A SRSF5 HNRNPUL1
0.0824325	3	400	5.34281	MRNA splicing, via spliceosome	http://amigo.geneontology.org/amigo/term/GO:0000398	PHF5A SRSF5 HNRNPUL1
0.0838178	3	403	5.30304	RNA splicing, via transesterification reactions	http://amigo.geneontology.org/amigo/term/GO:0000375	PHF5A SRSF5 HNRNPUL1
0.0852291	2	151	9.43543	Regulation of peptidyl-serine phosphorylation	http://amigo.geneontology.org/amigo/term/GO:0033135	SMAD7 GAS6
0.085677	3	409	5.22524	Positive regulation of leukocyte activation	http://amigo.geneontology.org/amigo/term/GO:0002696	RUNX3 GATA2 GAS6
0.085677	4	741	3.84548	Response to bacterium	http://amigo.geneontology.org/amigo/term/GO:0009617	S100A8 CD96 S100A9 FCAR
0.085677	1	14	50.8839	Positive regulation of mast cell activation involved in immune response	http://amigo.geneontology.org/amigo/term/GO:0033008	GATA2
0.085677	1	14	50.8839	Mitochondrial protein processing	http://amigo.geneontology.org/amigo/term/GO:0034982	YME1L1
0.085677	1	14	50.8839	Positive regulation of mast cell degranulation	http://amigo.geneontology.org/amigo/term/GO:0043306	GATA2
0.085677	1	14	50.8839	GABAergic neuron differentiation	http://amigo.geneontology.org/amigo/term/GO:0097154	GATA2
0.085677	1	14	50.8839	Regulation of protein K63-linked ubiquitination	http://amigo.geneontology.org/amigo/term/GO:1900044	PARP10
0.0861303	2	154	9.25162	Response to ionizing radiation	http://amigo.geneontology.org/amigo/term/GO:0010212	NAMPT EGR1
0.0861303	2	154	9.25162	Positive regulation of cysteine-type endopeptidase activity involved in apoptotic process	http://amigo.geneontology.org/amigo/term/GO:0043280	S100A8 S100A9
0.0868886	4	748	3.80949	Vasculature development	http://amigo.geneontology.org/amigo/term/GO:0001944	SMAD7 EGR1 CYBB GATA2
0.0868886	6	1563	2.73464	Positive regulation of protein metabolic process	http://amigo.geneontology.org/amigo/term/GO:0051247	SMAD7 EGR1 S100A8 S100A9 GAS6 LILRA5
0.0871731	2	157	9.07484	Negative regulation of immune effector process	http://amigo.geneontology.org/amigo/term/GO:0002698	SMAD7 CD96
0.0871731	4	756	3.76918	Immune response-regulating signaling pathway	http://amigo.geneontology.org/amigo/term/GO:0002764	S100A8 S100A9 ARPC4 FCAR
0.0871731	5	1145	3.11081	Negative regulation of cellular protein metabolic process	http://amigo.geneontology.org/amigo/term/GO:0032269	SMAD7 ENSA PARP10 GAS6 CDKN1C
0.0871731	1	15	47.4917	Response to laminar fluid shear stress	http://amigo.geneontology.org/amigo/term/GO:0034616	SMAD7
0.0871731	1	15	47.4917	Adhesion of symbiont to host	http://amigo.geneontology.org/amigo/term/GO:0044406	GAS6
0.0871731	1	15	47.4917	Apical protein localization	http://amigo.geneontology.org/amigo/term/GO:0045176	ARF4
0.0871731	3	417	5.125	Positive regulation of protein kinase activity	http://amigo.geneontology.org/amigo/term/GO:0045860	EGR1 GAS6 LILRA5
0.0871731	1	15	47.4917	Regulation of phagocytosis, engulfment	http://amigo.geneontology.org/amigo/term/GO:0060099	GATA2
0.0871731	1	15	47.4917	Negative regulation of pathway-restricted SMAD protein phosphorylation	http://amigo.geneontology.org/amigo/term/GO:0060394	SMAD7
0.0871731	3	419	5.10054	Response to oxygen levels	http://amigo.geneontology.org/amigo/term/GO:0070482	NAMPT EGR1 CYBB
0.0871731	4	750	3.79933	Response to growth factor	http://amigo.geneontology.org/amigo/term/GO:0070848	RUNX3 SMAD7 EGR1 GAS6
0.0871731	1	15	47.4917	Glomerular mesangium development	http://amigo.geneontology.org/amigo/term/GO:0072109	EGR1
0.0871731	1	15	47.4917	Metanephric glomerulus development	http://amigo.geneontology.org/amigo/term/GO:0072224	EGR1
0.0871731	2	158	9.01741	Negative regulation of leukocyte cell-cell adhesion	http://amigo.geneontology.org/amigo/term/GO:1903038	RUNX3 SMAD7
0.087532	3	422	5.06428	Positive regulation of proteolysis	http://amigo.geneontology.org/amigo/term/GO:0045862	SMAD7 S100A8 S100A9
0.0879379	2	160	8.90469	Neuron migration	http://amigo.geneontology.org/amigo/term/GO:0001764	GATA2 GAS6
0.0882877	5	1167	3.05216	Regulation of protein phosphorylation	http://amigo.geneontology.org/amigo/term/GO:0001932	SMAD7 EGR1 GAS6 CDKN1C LILRA5
0.0882877	1	16	44.5234	Renal system process involved in regulation of blood volume	http://amigo.geneontology.org/amigo/term/GO:0001977	GAS6
0.0882877	4	769	3.70546	Negative regulation of cell population proliferation	http://amigo.geneontology.org/amigo/term/GO:0008285	RUNX3 SMAD7 PARP10 GATA2
0.0882877	6	1590	2.68821	Cell migration	http://amigo.geneontology.org/amigo/term/GO:0016477	SMAD7 S100A8 S100A9 ARF4 GATA2 GAS6
0.0882877	6	1595	2.67978	Regulation of phosphate metabolic process	http://amigo.geneontology.org/amigo/term/GO:0019220	SMAD7 EGR1 ENSA GAS6 CDKN1C LILRA5
0.0882877	2	162	8.79475	BMP signaling pathway	http://amigo.geneontology.org/amigo/term/GO:0030509	SMAD7 EGR1
0.0882877	1	16	44.5234	CD8-positive, alpha-beta T cell differentiation	http://amigo.geneontology.org/amigo/term/GO:0043374	RUNX3
0.0882877	1	16	44.5234	Locomotor rhythm	http://amigo.geneontology.org/amigo/term/GO:0045475	EGR1
0.0882877	2	164	8.6875	Positive regulation of angiogenesis	http://amigo.geneontology.org/amigo/term/GO:0045766	CYBB GATA2
0.0882877	6	1595	2.67978	Regulation of phosphorus metabolic process	http://amigo.geneontology.org/amigo/term/GO:0051174	SMAD7 EGR1 ENSA GAS6 CDKN1C LILRA5
0.0882877	1	16	44.5234	Positive regulation of nitric-oxide synthase biosynthetic process	http://amigo.geneontology.org/amigo/term/GO:0051770	NAMPT
0.0882877	1	16	44.5234	Cellular response to ethanol	http://amigo.geneontology.org/amigo/term/GO:0071361	CYBB
0.0882877	4	772	3.69106	Cellular response to nitrogen compound	http://amigo.geneontology.org/amigo/term/GO:1901699	SRSF5 NAMPT EGR1 CYBB
0.0882877	1	16	44.5234	Regulation of blood vessel endothelial cell proliferation involved in sprouting angiogenesis	http://amigo.geneontology.org/amigo/term/GO:1903587	GATA2
0.0882877	2	164	8.6875	Positive regulation of vasculature development	http://amigo.geneontology.org/amigo/term/GO:1904018	CYBB GATA2
0.0882877	1	16	44.5234	Regulation of membrane invagination	http://amigo.geneontology.org/amigo/term/GO:1905153	GATA2
0.0882877	1	16	44.5234	Positive regulation of CD8-positive, alpha-beta T cell activation	http://amigo.geneontology.org/amigo/term/GO:2001187	RUNX3
0.0887448	2	165	8.63485	Granulocyte migration	http://amigo.geneontology.org/amigo/term/GO:0097530	S100A8 S100A9
0.0892733	6	1607	2.65977	Negative regulation of nucleobase-containing compound metabolic process	http://amigo.geneontology.org/amigo/term/GO:0045934	RUNX3 SMAD7 EGR1 PARP10 GATA2 GAS6
0.0892819	2	166	8.58283	Antimicrobial humoral response	http://amigo.geneontology.org/amigo/term/GO:0019730	S100A8 S100A9
0.0902383	4	781	3.64853	Cation homeostasis	http://amigo.geneontology.org/amigo/term/GO:0055080	S100A8 SLC25A37 S100A9 GATA2
0.0905054	1	17	41.9044	Negative regulation of T cell cytokine production	http://amigo.geneontology.org/amigo/term/GO:0002725	SMAD7
0.0905054	1	17	41.9044	Regulation of ketone biosynthetic process	http://amigo.geneontology.org/amigo/term/GO:0010566	EGR1
0.0905054	2	170	8.38088	Interleukin-6 production	http://amigo.geneontology.org/amigo/term/GO:0032635	GAS6 LILRA5
0.0905054	2	170	8.38088	Regulation of interleukin-6 production	http://amigo.geneontology.org/amigo/term/GO:0032675	GAS6 LILRA5
0.0905054	1	17	41.9044	Glial cell apoptotic process	http://amigo.geneontology.org/amigo/term/GO:0034349	GAS6
0.0905054	1	17	41.9044	Multi-organism cellular process	http://amigo.geneontology.org/amigo/term/GO:0044764	GAS6
0.0905054	2	168	8.48065	Regulation of T cell differentiation	http://amigo.geneontology.org/amigo/term/GO:0045580	RUNX3 SMAD7
0.0905054	3	442	4.83512	Golgi vesicle transport	http://amigo.geneontology.org/amigo/term/GO:0048193	ARF4 GAS6 F5
0.0905054	6	1624	2.63193	Generation of neurons	http://amigo.geneontology.org/amigo/term/GO:0048699	RUNX3 S100A9 ARF4 GATA2 GAS6 S100A6
0.0905054	1	17	41.9044	Regulation of fibroblast apoptotic process	http://amigo.geneontology.org/amigo/term/GO:2000269	GAS6
0.0905054	2	169	8.43047	Regulation of intrinsic apoptotic signaling pathway	http://amigo.geneontology.org/amigo/term/GO:2001242	S100A8 S100A9
0.0912037	5	1190	2.99317	Positive regulation of immune system process	http://amigo.geneontology.org/amigo/term/GO:0002684	RUNX3 GATA2 GAS6 ARPC4 FCAR
0.0914818	4	793	3.59332	Inorganic ion homeostasis	http://amigo.geneontology.org/amigo/term/GO:0098771	S100A8 SLC25A37 S100A9 GATA2
0.0914818	6	1631	2.62063	Negative regulation of cellular macromolecule biosynthetic process	http://amigo.geneontology.org/amigo/term/GO:2000113	RUNX3 SMAD7 EGR1 PARP10 GATA2 GAS6
0.0914862	3	446	4.79176	Regulation of cell growth	http://amigo.geneontology.org/amigo/term/GO:0001558	SMAD7 S100A8 S100A9
0.0914862	2	172	8.28343	Positive regulation of cysteine-type endopeptidase activity	http://amigo.geneontology.org/amigo/term/GO:2001056	S100A8 S100A9
0.0917925	2	174	8.18822	Toll-like receptor signaling pathway	http://amigo.geneontology.org/amigo/term/GO:0002224	S100A8 S100A9
0.0917925	6	1642	2.60308	Negative regulation of macromolecule biosynthetic process	http://amigo.geneontology.org/amigo/term/GO:0010558	RUNX3 SMAD7 EGR1 PARP10 GATA2 GAS6
0.0917925	1	18	39.5764	Positive regulation of neutrophil apoptotic process	http://amigo.geneontology.org/amigo/term/GO:0033031	FCAR
0.0917925	1	18	39.5764	Progesterone metabolic process	http://amigo.geneontology.org/amigo/term/GO:0042448	EGR1
0.0917925	1	18	39.5764	Estrous cycle	http://amigo.geneontology.org/amigo/term/GO:0044849	EGR1
0.0917925	1	18	39.5764	Negative regulation of T-helper cell differentiation	http://amigo.geneontology.org/amigo/term/GO:0045623	SMAD7
0.0917925	5	1203	2.96083	Neuron development	http://amigo.geneontology.org/amigo/term/GO:0048666	RUNX3 S100A9 ARF4 GATA2 S100A6
0.0917925	1	18	39.5764	Renal absorption	http://amigo.geneontology.org/amigo/term/GO:0070293	GAS6
0.0917925	2	175	8.14143	Response to BMP	http://amigo.geneontology.org/amigo/term/GO:0071772	SMAD7 EGR1
0.0917925	2	175	8.14143	Cellular response to BMP stimulus	http://amigo.geneontology.org/amigo/term/GO:0071773	SMAD7 EGR1
0.0917925	1	18	39.5764	Regulation of T-helper 17 cell differentiation	http://amigo.geneontology.org/amigo/term/GO:2000319	SMAD7
0.0930032	3	454	4.70732	Positive regulation of defense response	http://amigo.geneontology.org/amigo/term/GO:0031349	S100A8 S100A9 LILRA5
0.0962886	1	19	37.4934	Definitive hemopoiesis	http://amigo.geneontology.org/amigo/term/GO:0060216	GATA2
0.0972927	3	464	4.60587	Regulation of immune effector process	http://amigo.geneontology.org/amigo/term/GO:0002697	SMAD7 CD96 GATA2
0.0972927	1	20	35.6187	Nucleosome disassembly	http://amigo.geneontology.org/amigo/term/GO:0006337	NFE2
0.0972927	6	1678	2.54723	Protein phosphorylation	http://amigo.geneontology.org/amigo/term/GO:0006468	RUNX3 SMAD7 EGR1 GAS6 CDKN1C LILRA5
0.0972927	3	465	4.59597	Calcium ion transport	http://amigo.geneontology.org/amigo/term/GO:0006816	YME1L1 GAS6 LILRA5
0.0972927	1	20	35.6187	Negative regulation of peptidyl-threonine phosphorylation	http://amigo.geneontology.org/amigo/term/GO:0010801	SMAD7
0.0972927	1	20	35.6187	Negative regulation of tumor necrosis factor-mediated signaling pathway	http://amigo.geneontology.org/amigo/term/GO:0010804	GAS6
0.0972927	1	20	35.6187	Positive regulation of chondrocyte differentiation	http://amigo.geneontology.org/amigo/term/GO:0032332	SMAD7
0.0972927	1	20	35.6187	Positive regulation of mast cell activation	http://amigo.geneontology.org/amigo/term/GO:0033005	GATA2
0.0972927	4	824	3.45813	Regulation of kinase activity	http://amigo.geneontology.org/amigo/term/GO:0043549	EGR1 GAS6 CDKN1C LILRA5
0.0972927	1	20	35.6187	Fibroblast apoptotic process	http://amigo.geneontology.org/amigo/term/GO:0044346	GAS6
0.0972927	4	825	3.45394	Lymphocyte activation	http://amigo.geneontology.org/amigo/term/GO:0046649	RUNX3 SMAD7 EGR1 GAS6
0.0972927	1	20	35.6187	Positive regulation of protein export from nucleus	http://amigo.geneontology.org/amigo/term/GO:0046827	GAS6
0.0972927	5	1226	2.90528	Negative regulation of protein metabolic process	http://amigo.geneontology.org/amigo/term/GO:0051248	SMAD7 ENSA PARP10 GAS6 CDKN1C
0.0972927	1	20	35.6187	Negative regulation of ubiquitin-protein transferase activity	http://amigo.geneontology.org/amigo/term/GO:0051444	SMAD7
0.0972927	1	20	35.6187	Nitric-oxide synthase biosynthetic process	http://amigo.geneontology.org/amigo/term/GO:0051767	NAMPT
0.0972927	1	20	35.6187	Regulation of nitric-oxide synthase biosynthetic process	http://amigo.geneontology.org/amigo/term/GO:0051769	NAMPT
0.0972927	1	20	35.6187	Cell proliferation involved in kidney development	http://amigo.geneontology.org/amigo/term/GO:0072111	EGR1
0.0977643	2	186	7.65995	Myeloid cell homeostasis	http://amigo.geneontology.org/amigo/term/GO:0002262	GATA2 FCAR
0.0977643	4	830	3.43313	Regulation of proteolysis	http://amigo.geneontology.org/amigo/term/GO:0030162	SMAD7 S100A8 S100A9 GAS6
0.0978634	5	1241	2.87017	Negative regulation of molecular function	http://amigo.geneontology.org/amigo/term/GO:0044092	SMAD7 ENSA PARP10 GAS6 CDKN1C
0.0979415	3	473	4.51823	Response to peptide hormone	http://amigo.geneontology.org/amigo/term/GO:0043434	SRSF5 EGR1 CYBB
0.0979415	6	1691	2.52765	Regulation of response to stress	http://amigo.geneontology.org/amigo/term/GO:0080134	NAMPT S100A8 CD96 S100A9 FCAR LILRA5
0.0985729	2	188	7.57846	Positive regulation of leukocyte differentiation	http://amigo.geneontology.org/amigo/term/GO:1902107	RUNX3 GAS6
0.0985729	2	188	7.57846	Positive regulation of hemopoiesis	http://amigo.geneontology.org/amigo/term/GO:1903708	RUNX3 GAS6
0.0992845	6	1702	2.51131	Negative regulation of cellular biosynthetic process	http://amigo.geneontology.org/amigo/term/GO:0031327	RUNX3 SMAD7 EGR1 PARP10 GATA2 GAS6
0.0992845	1	21	33.9226	Regulation of neutrophil apoptotic process	http://amigo.geneontology.org/amigo/term/GO:0033029	FCAR
0.0992845	1	21	33.9226	Cellular protein-containing complex localization	http://amigo.geneontology.org/amigo/term/GO:0034629	SMAD7
0.0992845	1	21	33.9226	Regulation of hormone biosynthetic process	http://amigo.geneontology.org/amigo/term/GO:0046885	EGR1
0.0992845	4	841	3.38823	Positive regulation of hydrolase activity	http://amigo.geneontology.org/amigo/term/GO:0051345	VPS9D1 S100A8 S100A9 ARF4
0.0992845	1	21	33.9226	Negative regulation of cellular senescence	http://amigo.geneontology.org/amigo/term/GO:2000773	NAMPT
0.0998141	4	843	3.38019	Inorganic cation transmembrane transport	http://amigo.geneontology.org/amigo/term/GO:0098662	VPS9D1 YME1L1 SLC25A37 GAS6
0.100631	2	192	7.42057	Alpha-beta T cell activation	http://amigo.geneontology.org/amigo/term/GO:0046631	RUNX3 SMAD7
0.101143	2	193	7.38212	Regulation of blood pressure	http://amigo.geneontology.org/amigo/term/GO:0008217	NAMPT GAS6
0.101143	3	484	4.41555	Regulation of endopeptidase activity	http://amigo.geneontology.org/amigo/term/GO:0052548	S100A8 S100A9 GAS6
0.10124	1	22	32.3807	Neutrophil apoptotic process	http://amigo.geneontology.org/amigo/term/GO:0001781	FCAR
0.10124	1	22	32.3807	Glomerular filtration	http://amigo.geneontology.org/amigo/term/GO:0003094	GAS6
0.10124	1	22	32.3807	Chromatin disassembly	http://amigo.geneontology.org/amigo/term/GO:0031498	NFE2
0.10124	1	22	32.3807	Protein-DNA complex disassembly	http://amigo.geneontology.org/amigo/term/GO:0032986	NFE2
0.10124	1	22	32.3807	Positive regulation of myeloid cell apoptotic process	http://amigo.geneontology.org/amigo/term/GO:0033034	FCAR
0.10124	5	1264	2.81794	Positive regulation of transcription by RNA polymerase II	http://amigo.geneontology.org/amigo/term/GO:0045944	SMAD7 NAMPT EGR1 ARF4 GATA2
0.10124	1	22	32.3807	Positive regulation of cell migration involved in sprouting angiogenesis	http://amigo.geneontology.org/amigo/term/GO:0090050	GATA2
0.101269	2	195	7.30641	Negative regulation of lymphocyte activation	http://amigo.geneontology.org/amigo/term/GO:0051250	RUNX3 SMAD7
0.102797	4	858	3.3211	Negative regulation of catalytic activity	http://amigo.geneontology.org/amigo/term/GO:0043086	SMAD7 ENSA GAS6 CDKN1C
0.103052	1	23	30.9728	Blood vessel endothelial cell proliferation involved in sprouting angiogenesis	http://amigo.geneontology.org/amigo/term/GO:0002043	GATA2
0.103052	6	1734	2.46497	Negative regulation of biosynthetic process	http://amigo.geneontology.org/amigo/term/GO:0009890	RUNX3 SMAD7 EGR1 PARP10 GATA2 GAS6
0.103052	5	1282	2.77837	Regulation of response to external stimulus	http://amigo.geneontology.org/amigo/term/GO:0032101	S100A8 CD96 S100A9 GAS6 LILRA5
0.103052	1	23	30.9728	Negative regulation of interleukin-12 production	http://amigo.geneontology.org/amigo/term/GO:0032695	LILRA5
0.103052	1	23	30.9728	Iron ion transmembrane transport	http://amigo.geneontology.org/amigo/term/GO:0034755	SLC25A37
0.103052	1	23	30.9728	Embryonic hemopoiesis	http://amigo.geneontology.org/amigo/term/GO:0035162	GATA2
0.103052	1	23	30.9728	Chondrocyte proliferation	http://amigo.geneontology.org/amigo/term/GO:0035988	SMAD7
0.103052	1	23	30.9728	Renal filtration	http://amigo.geneontology.org/amigo/term/GO:0097205	GAS6
0.103052	1	23	30.9728	Negative regulation of neural precursor cell proliferation	http://amigo.geneontology.org/amigo/term/GO:2000178	GATA2
0.103052	1	23	30.9728	Regulation of T-helper 17 type immune response	http://amigo.geneontology.org/amigo/term/GO:2000316	SMAD7
0.103742	5	1286	2.76973	Cation transport	http://amigo.geneontology.org/amigo/term/GO:0006812	VPS9D1 YME1L1 SLC25A37 GAS6 LILRA5
0.103777	3	498	4.29142	Regulation of inflammatory response	http://amigo.geneontology.org/amigo/term/GO:0050727	S100A8 S100A9 LILRA5
0.104372	2	202	7.05322	Regeneration	http://amigo.geneontology.org/amigo/term/GO:0031099	SRSF5 GAS6
0.104372	2	202	7.05322	Positive regulation of NF-kappaB transcription factor activity	http://amigo.geneontology.org/amigo/term/GO:0051092	S100A8 S100A9
0.104372	2	202	7.05322	Cartilage development	http://amigo.geneontology.org/amigo/term/GO:0051216	RUNX3 SMAD7
0.104767	1	24	29.6823	Cell differentiation in hindbrain	http://amigo.geneontology.org/amigo/term/GO:0021533	GATA2
0.104767	3	504	4.24033	Positive regulation of kinase activity	http://amigo.geneontology.org/amigo/term/GO:0033674	EGR1 GAS6 LILRA5
0.104767	1	24	29.6823	Regulation of macrophage differentiation	http://amigo.geneontology.org/amigo/term/GO:0045649	GATA2
0.104767	3	502	4.25722	Leukocyte migration	http://amigo.geneontology.org/amigo/term/GO:0050900	S100A8 S100A9 GAS6
0.104767	1	24	29.6823	Glomerulus vasculature development	http://amigo.geneontology.org/amigo/term/GO:0072012	EGR1
0.104767	1	24	29.6823	Cellular response to granulocyte macrophage colony-stimulating factor stimulus	http://amigo.geneontology.org/amigo/term/GO:0097011	FCAR
0.104767	1	24	29.6823	Response to granulocyte macrophage colony-stimulating factor	http://amigo.geneontology.org/amigo/term/GO:0097012	FCAR
0.106379	2	206	6.91626	Positive regulation of endopeptidase activity	http://amigo.geneontology.org/amigo/term/GO:0010950	S100A8 S100A9
0.106564	4	882	3.23073	Cellular chemical homeostasis	http://amigo.geneontology.org/amigo/term/GO:0055082	S100A8 S100A9 GATA2 GAS6
0.106879	2	207	6.88285	Cellular response to radiation	http://amigo.geneontology.org/amigo/term/GO:0071478	NAMPT EGR1
0.107013	6	1769	2.4162	Response to endogenous stimulus	http://amigo.geneontology.org/amigo/term/GO:0009719	RUNX3 SRSF5 SMAD7 NAMPT EGR1 CYBB
0.107013	5	1308	2.72315	Cellular response to cytokine stimulus	http://amigo.geneontology.org/amigo/term/GO:0071345	SMAD7 EGR1 HNRNPDL GAS6 FCAR
0.107049	2	209	6.81699	Chromatin assembly or disassembly	http://amigo.geneontology.org/amigo/term/GO:0006333	NFE2 PARP10
0.107049	3	513	4.16594	RNA splicing	http://amigo.geneontology.org/amigo/term/GO:0008380	PHF5A SRSF5 HNRNPUL1
0.107049	3	513	4.16594	Cell growth	http://amigo.geneontology.org/amigo/term/GO:0016049	SMAD7 S100A8 S100A9
0.107049	6	1776	2.40667	Cell motility	http://amigo.geneontology.org/amigo/term/GO:0048870	SMAD7 S100A8 S100A9 ARF4 GATA2 GAS6
0.107049	6	1776	2.40667	Localization of cell	http://amigo.geneontology.org/amigo/term/GO:0051674	SMAD7 S100A8 S100A9 ARF4 GATA2 GAS6
0.107049	3	512	4.17407	Regulation of peptidase activity	http://amigo.geneontology.org/amigo/term/GO:0052547	S100A8 S100A9 GAS6
0.107049	3	512	4.17407	Cellular divalent inorganic cation homeostasis	http://amigo.geneontology.org/amigo/term/GO:0072503	S100A8 S100A9 GATA2
0.107049	1	25	28.495	Olefinic compound biosynthetic process	http://amigo.geneontology.org/amigo/term/GO:0120255	EGR1
0.107274	2	210	6.78452	Response to ketone	http://amigo.geneontology.org/amigo/term/GO:1901654	CYBB GAS6
0.108584	1	26	27.399	Natural killer cell differentiation	http://amigo.geneontology.org/amigo/term/GO:0001779	GAS6
0.108584	1	26	27.399	Renal system process involved in regulation of systemic arterial blood pressure	http://amigo.geneontology.org/amigo/term/GO:0003071	GAS6
0.108584	1	26	27.399	Regulation of protein sumoylation	http://amigo.geneontology.org/amigo/term/GO:0033233	EGR1
0.108584	4	897	3.1767	Positive regulation of cell differentiation	http://amigo.geneontology.org/amigo/term/GO:0045597	RUNX3 SMAD7 GATA2 GAS6
0.108584	2	213	6.68897	Positive regulation of peptidyl-tyrosine phosphorylation	http://amigo.geneontology.org/amigo/term/GO:0050731	GAS6 LILRA5
0.108584	1	26	27.399	Renal system vasculature development	http://amigo.geneontology.org/amigo/term/GO:0061437	EGR1
0.108584	1	26	27.399	Kidney vasculature development	http://amigo.geneontology.org/amigo/term/GO:0061440	EGR1
0.110184	2	215	6.62674	Regulation of production of molecular mediator of immune response	http://amigo.geneontology.org/amigo/term/GO:0002700	SMAD7 CD96
0.110896	2	216	6.59606	Fc receptor signaling pathway	http://amigo.geneontology.org/amigo/term/GO:0038093	ARPC4 FCAR
0.111128	1	27	26.3843	Dendritic cell chemotaxis	http://amigo.geneontology.org/amigo/term/GO:0002407	GAS6
0.111128	4	908	3.13822	Regulation of defense response	http://amigo.geneontology.org/amigo/term/GO:0031347	S100A8 CD96 S100A9 LILRA5
0.111128	1	27	26.3843	Vascular wound healing	http://amigo.geneontology.org/amigo/term/GO:0061042	GATA2
0.111128	4	909	3.13476	Inorganic ion transmembrane transport	http://amigo.geneontology.org/amigo/term/GO:0098660	VPS9D1 YME1L1 SLC25A37 GAS6
0.111128	1	27	26.3843	Regulation of CD8-positive, alpha-beta T cell activation	http://amigo.geneontology.org/amigo/term/GO:2001185	RUNX3
0.112368	2	219	6.50571	Nuclear export	http://amigo.geneontology.org/amigo/term/GO:0051168	SRSF5 GAS6
0.112427	3	531	4.02472	Divalent inorganic cation homeostasis	http://amigo.geneontology.org/amigo/term/GO:0072507	S100A8 S100A9 GATA2
0.112518	1	28	25.442	C21-steroid hormone biosynthetic process	http://amigo.geneontology.org/amigo/term/GO:0006700	EGR1
0.112518	2	221	6.44683	Circadian rhythm	http://amigo.geneontology.org/amigo/term/GO:0007623	NAMPT EGR1
0.112518	1	28	25.442	Energy coupled proton transport, down electrochemical gradient	http://amigo.geneontology.org/amigo/term/GO:0015985	VPS9D1
0.112518	1	28	25.442	ATP synthesis coupled proton transport	http://amigo.geneontology.org/amigo/term/GO:0015986	VPS9D1
0.112518	2	222	6.41779	Negative regulation of cell-cell adhesion	http://amigo.geneontology.org/amigo/term/GO:0022408	RUNX3 SMAD7
0.112518	1	28	25.442	Homeostasis of number of cells within a tissue	http://amigo.geneontology.org/amigo/term/GO:0048873	GATA2
0.112518	2	222	6.41779	Cellular response to hypoxia	http://amigo.geneontology.org/amigo/term/GO:0071456	EGR1 CYBB
0.112518	1	28	25.442	T-helper 17 cell differentiation	http://amigo.geneontology.org/amigo/term/GO:0072539	SMAD7
0.112518	1	28	25.442	Negative regulation of cell aging	http://amigo.geneontology.org/amigo/term/GO:0090344	NAMPT
0.112518	1	28	25.442	Regulation of protein polyubiquitination	http://amigo.geneontology.org/amigo/term/GO:1902914	PARP10
0.112518	1	28	25.442	Response to angiotensin	http://amigo.geneontology.org/amigo/term/GO:1990776	CYBB
0.113062	5	1355	2.62869	Regulation of phosphorylation	http://amigo.geneontology.org/amigo/term/GO:0042325	SMAD7 EGR1 GAS6 CDKN1C LILRA5
0.113924	2	224	6.36049	Negative regulation of leukocyte activation	http://amigo.geneontology.org/amigo/term/GO:0002695	RUNX3 SMAD7
0.113996	3	541	3.95032	Negative regulation of phosphorus metabolic process	http://amigo.geneontology.org/amigo/term/GO:0010563	SMAD7 ENSA CDKN1C
0.113996	2	225	6.33222	Positive regulation of peptidase activity	http://amigo.geneontology.org/amigo/term/GO:0010952	S100A8 S100A9
0.113996	3	540	3.95764	Negative regulation of phosphate metabolic process	http://amigo.geneontology.org/amigo/term/GO:0045936	SMAD7 ENSA CDKN1C
0.113996	3	541	3.95032	Regulation of lymphocyte activation	http://amigo.geneontology.org/amigo/term/GO:0051249	RUNX3 SMAD7 GAS6
0.114675	1	29	24.5647	Negative regulation of peptidyl-serine phosphorylation	http://amigo.geneontology.org/amigo/term/GO:0033137	SMAD7
0.115156	2	227	6.27643	Regulation of lymphocyte mediated immunity	http://amigo.geneontology.org/amigo/term/GO:0002706	SMAD7 CD96
0.115156	2	227	6.27643	Maintenance of location in cell	http://amigo.geneontology.org/amigo/term/GO:0051651	S100A8 S100A9
0.11591	1	30	23.7458	Mitochondrial calcium ion transmembrane transport	http://amigo.geneontology.org/amigo/term/GO:0006851	YME1L1
0.11591	2	229	6.22162	Regulation of protein ubiquitination	http://amigo.geneontology.org/amigo/term/GO:0031396	SMAD7 PARP10
0.11591	1	30	23.7458	Interleukin-13 production	http://amigo.geneontology.org/amigo/term/GO:0032616	LILRA5
0.11591	1	30	23.7458	Regulation of interleukin-13 production	http://amigo.geneontology.org/amigo/term/GO:0032656	LILRA5
0.11591	1	30	23.7458	Positive regulation of leukocyte degranulation	http://amigo.geneontology.org/amigo/term/GO:0043302	GATA2
0.11591	1	30	23.7458	Regulation of mast cell degranulation	http://amigo.geneontology.org/amigo/term/GO:0043304	GATA2
0.11591	1	30	23.7458	Negative regulation of cyclin-dependent protein serine/threonine kinase activity	http://amigo.geneontology.org/amigo/term/GO:0045736	CDKN1C
0.11591	1	30	23.7458	Negative regulation of fibroblast proliferation	http://amigo.geneontology.org/amigo/term/GO:0048147	PARP10
0.11591	5	1373	2.59423	Positive regulation of developmental process	http://amigo.geneontology.org/amigo/term/GO:0051094	RUNX3 SMAD7 CYBB GATA2 GAS6
0.11591	1	30	23.7458	Positive regulation of oxidative stress-induced cell death	http://amigo.geneontology.org/amigo/term/GO:1903209	FCAR
0.118811	1	31	22.9798	Chondrocyte development	http://amigo.geneontology.org/amigo/term/GO:0002063	SMAD7
0.118811	1	31	22.9798	Regulation of activin receptor signaling pathway	http://amigo.geneontology.org/amigo/term/GO:0032925	SMAD7
0.118811	1	31	22.9798	Regulation of mast cell activation involved in immune response	http://amigo.geneontology.org/amigo/term/GO:0033006	GATA2
0.118811	1	31	22.9798	Negative regulation of cyclin-dependent protein kinase activity	http://amigo.geneontology.org/amigo/term/GO:1904030	CDKN1C
0.120122	2	236	6.03708	Reactive oxygen species metabolic process	http://amigo.geneontology.org/amigo/term/GO:0072593	CYBB ARF4
0.120818	2	237	6.0116	Regulation of peptide secretion	http://amigo.geneontology.org/amigo/term/GO:0002791	ENSA S100A8
0.121024	4	957	2.97753	Negative regulation of transcription by RNA polymerase II	http://amigo.geneontology.org/amigo/term/GO:0000122	RUNX3 SMAD7 EGR1 GATA2
0.121221	1	32	22.2617	Neutrophil homeostasis	http://amigo.geneontology.org/amigo/term/GO:0001780	FCAR
0.121221	1	32	22.2617	Positive regulation of cartilage development	http://amigo.geneontology.org/amigo/term/GO:0061036	SMAD7
0.121221	1	32	22.2617	Cellular response to gamma radiation	http://amigo.geneontology.org/amigo/term/GO:0071480	EGR1
0.121544	2	239	5.9613	Regulation of peptide transport	http://amigo.geneontology.org/amigo/term/GO:0090087	ENSA S100A8
0.121544	5	1404	2.53695	Response to cytokine	http://amigo.geneontology.org/amigo/term/GO:0034097	SMAD7 EGR1 HNRNPDL GAS6 FCAR
0.121544	3	566	3.77584	Regulation of cytoskeleton organization	http://amigo.geneontology.org/amigo/term/GO:0051493	S100A8 S100A9 ARPC4
0.121855	3	567	3.76918	Nucleotide metabolic process	http://amigo.geneontology.org/amigo/term/GO:0009117	VPS9D1 NAMPT PARP10
0.123574	1	33	21.5871	Negative regulation of biomineral tissue development	http://amigo.geneontology.org/amigo/term/GO:0070168	GAS6
0.123574	1	33	21.5871	Cellular response to vitamin	http://amigo.geneontology.org/amigo/term/GO:0071295	GAS6
0.123872	2	243	5.86317	Production of molecular mediator of immune response	http://amigo.geneontology.org/amigo/term/GO:0002440	SMAD7 CD96
0.124482	2	244	5.83914	Pattern recognition receptor signaling pathway	http://amigo.geneontology.org/amigo/term/GO:0002221	S100A8 S100A9
0.124482	3	574	3.72321	T cell activation	http://amigo.geneontology.org/amigo/term/GO:0042110	RUNX3 SMAD7 EGR1
0.124561	2	245	5.81531	Glial cell differentiation	http://amigo.geneontology.org/amigo/term/GO:0010001	S100A8 S100A9
0.124561	1	34	20.9522	Activation of protein kinase B activity	http://amigo.geneontology.org/amigo/term/GO:0032148	GAS6
0.124561	1	34	20.9522	Positive regulation of natural killer cell activation	http://amigo.geneontology.org/amigo/term/GO:0032816	GAS6
0.124561	1	34	20.9522	Response to fluid shear stress	http://amigo.geneontology.org/amigo/term/GO:0034405	SMAD7
0.124561	1	34	20.9522	Dendritic cell migration	http://amigo.geneontology.org/amigo/term/GO:0036336	GAS6
0.124561	4	978	2.9136	Negative regulation of apoptotic process	http://amigo.geneontology.org/amigo/term/GO:0043066	YME1L1 ARF4 GATA2 GAS6
0.124561	2	245	5.81531	Negative regulation of cell activation	http://amigo.geneontology.org/amigo/term/GO:0050866	RUNX3 SMAD7
0.124561	1	34	20.9522	T-helper 17 type immune response	http://amigo.geneontology.org/amigo/term/GO:0072538	SMAD7
0.124561	1	34	20.9522	Negative regulation of biomineralization	http://amigo.geneontology.org/amigo/term/GO:0110150	GAS6
0.124934	3	579	3.69106	Nucleoside phosphate metabolic process	http://amigo.geneontology.org/amigo/term/GO:0006753	VPS9D1 NAMPT PARP10
0.126114	1	35	20.3536	MRNA splice site selection	http://amigo.geneontology.org/amigo/term/GO:0006376	SRSF5
0.126114	1	35	20.3536	Inflammatory cell apoptotic process	http://amigo.geneontology.org/amigo/term/GO:0006925	FCAR
0.126114	4	984	2.89583	Metal ion transport	http://amigo.geneontology.org/amigo/term/GO:0030001	YME1L1 SLC25A37 GAS6 LILRA5
0.126114	1	35	20.3536	Regulation of hormone metabolic process	http://amigo.geneontology.org/amigo/term/GO:0032350	EGR1
0.126114	4	985	2.89289	Growth	http://amigo.geneontology.org/amigo/term/GO:0040007	SMAD7 S100A8 S100A9 GAS6
0.126114	1	35	20.3536	Regulation of protein export from nucleus	http://amigo.geneontology.org/amigo/term/GO:0046825	GAS6
0.126114	4	986	2.88996	Cation transmembrane transport	http://amigo.geneontology.org/amigo/term/GO:0098655	VPS9D1 YME1L1 SLC25A37 GAS6
0.126114	1	35	20.3536	Regulation of renal system process	http://amigo.geneontology.org/amigo/term/GO:0098801	GAS6
0.128302	2	253	5.63142	Myeloid leukocyte migration	http://amigo.geneontology.org/amigo/term/GO:0097529	S100A8 S100A9
0.128514	1	36	19.7882	Negative regulation of epithelial to mesenchymal transition	http://amigo.geneontology.org/amigo/term/GO:0010719	SMAD7
0.128514	1	36	19.7882	CD8-positive, alpha-beta T cell activation	http://amigo.geneontology.org/amigo/term/GO:0036037	RUNX3
0.128514	1	36	19.7882	Response to mineralocorticoid	http://amigo.geneontology.org/amigo/term/GO:0051385	CYBB
0.128514	1	36	19.7882	Angiogenesis involved in wound healing	http://amigo.geneontology.org/amigo/term/GO:0060055	GATA2
0.128767	3	592	3.61001	Positive regulation of transferase activity	http://amigo.geneontology.org/amigo/term/GO:0051347	EGR1 GAS6 LILRA5
0.130027	4	1001	2.84665	Negative regulation of programmed cell death	http://amigo.geneontology.org/amigo/term/GO:0043069	YME1L1 ARF4 GATA2 GAS6
0.130135	6	1940	2.20322	Negative regulation of response to stimulus	http://amigo.geneontology.org/amigo/term/GO:0048585	SMAD7 NAMPT EGR1 CD96 GATA2 GAS6
0.131093	1	37	19.2534	Liver regeneration	http://amigo.geneontology.org/amigo/term/GO:0097421	SRSF5
0.131623	3	599	3.56782	MRNA processing	http://amigo.geneontology.org/amigo/term/GO:0006397	PHF5A SRSF5 HNRNPUL1
0.131711	3	600	3.56188	Autophagy	http://amigo.geneontology.org/amigo/term/GO:0006914	NAMPT S100A8 S100A9
0.131711	3	600	3.56188	Process utilizing autophagic mechanism	http://amigo.geneontology.org/amigo/term/GO:0061919	NAMPT S100A8 S100A9
0.133091	1	38	18.7467	Positive regulation of erythrocyte differentiation	http://amigo.geneontology.org/amigo/term/GO:0045648	GATA2
0.133091	4	1013	2.81293	Positive regulation of transport	http://amigo.geneontology.org/amigo/term/GO:0051050	S100A8 GATA2 GAS6 LILRA5
0.133091	1	38	18.7467	Ventricular septum morphogenesis	http://amigo.geneontology.org/amigo/term/GO:0060412	SMAD7
0.133091	2	262	5.43798	Response to transforming growth factor beta	http://amigo.geneontology.org/amigo/term/GO:0071559	RUNX3 SMAD7
0.13377	2	263	5.4173	Response to alcohol	http://amigo.geneontology.org/amigo/term/GO:0097305	S100A8 CYBB
0.133997	5	1473	2.41811	Neuron differentiation	http://amigo.geneontology.org/amigo/term/GO:0030182	RUNX3 S100A9 ARF4 GATA2 S100A6
0.133997	4	1018	2.79912	Positive regulation of protein modification process	http://amigo.geneontology.org/amigo/term/GO:0031401	SMAD7 EGR1 GAS6 LILRA5
0.133997	2	264	5.39678	Cellular response to nutrient levels	http://amigo.geneontology.org/amigo/term/GO:0031669	NAMPT GAS6
0.134992	1	39	18.266	Regulation of myeloid cell apoptotic process	http://amigo.geneontology.org/amigo/term/GO:0033032	FCAR
0.134992	1	39	18.266	Regulation of cell migration involved in sprouting angiogenesis	http://amigo.geneontology.org/amigo/term/GO:0090049	GATA2
0.136986	1	40	17.8094	Negative regulation of T cell mediated immunity	http://amigo.geneontology.org/amigo/term/GO:0002710	SMAD7
0.136986	3	616	3.46936	Cellular metal ion homeostasis	http://amigo.geneontology.org/amigo/term/GO:0006875	S100A8 S100A9 GATA2
0.136986	1	40	17.8094	Positive regulation of RNA splicing	http://amigo.geneontology.org/amigo/term/GO:0033120	SRSF5
0.136986	1	40	17.8094	Negative regulation of Notch signaling pathway	http://amigo.geneontology.org/amigo/term/GO:0045746	GATA2
0.136986	1	40	17.8094	Metanephric nephron development	http://amigo.geneontology.org/amigo/term/GO:0072210	EGR1
0.136986	4	1028	2.77189	Positive regulation of intracellular signal transduction	http://amigo.geneontology.org/amigo/term/GO:1902533	S100A8 S100A9 GAS6 LILRA5
0.136991	6	1982	2.15653	Locomotion	http://amigo.geneontology.org/amigo/term/GO:0040011	SMAD7 S100A8 S100A9 ARF4 GATA2 GAS6
0.139393	1	41	17.375	Protein quality control for misfolded or incompletely synthesized proteins	http://amigo.geneontology.org/amigo/term/GO:0006515	YME1L1
0.139393	1	41	17.375	Negative regulation of interleukin-1 production	http://amigo.geneontology.org/amigo/term/GO:0032692	GAS6
0.139393	1	41	17.375	Superoxide anion generation	http://amigo.geneontology.org/amigo/term/GO:0042554	CYBB
0.140448	3	625	3.4194	Positive regulation of apoptotic process	http://amigo.geneontology.org/amigo/term/GO:0043065	S100A8 S100A9 FCAR
0.140797	5	1505	2.36669	Cellular response to endogenous stimulus	http://amigo.geneontology.org/amigo/term/GO:0071495	SRSF5 SMAD7 NAMPT EGR1 CYBB
0.141072	3	628	3.40307	Positive regulation of cytokine production	http://amigo.geneontology.org/amigo/term/GO:0001819	EGR1 CYBB LILRA5
0.141072	1	42	16.9613	Regulation of membrane depolarization	http://amigo.geneontology.org/amigo/term/GO:0003254	SMAD7
0.141072	1	42	16.9613	Translesion synthesis	http://amigo.geneontology.org/amigo/term/GO:0019985	PARP10
0.141072	1	42	16.9613	Granulocyte differentiation	http://amigo.geneontology.org/amigo/term/GO:0030851	GATA2
0.141072	1	42	16.9613	Regulation of mast cell activation	http://amigo.geneontology.org/amigo/term/GO:0033003	GATA2
0.141977	2	280	5.08839	Peptide secretion	http://amigo.geneontology.org/amigo/term/GO:0002790	ENSA S100A8
0.141977	1	43	16.5669	Viral protein processing	http://amigo.geneontology.org/amigo/term/GO:0019082	PARP10
0.141977	1	43	16.5669	Negative regulation of ossification	http://amigo.geneontology.org/amigo/term/GO:0030279	SMAD7
0.141977	1	43	16.5669	Positive regulation of interleukin-10 production	http://amigo.geneontology.org/amigo/term/GO:0032733	LILRA5
0.141977	1	43	16.5669	Myeloid cell apoptotic process	http://amigo.geneontology.org/amigo/term/GO:0033028	FCAR
0.141977	1	43	16.5669	Establishment or maintenance of epithelial cell apical/basal polarity	http://amigo.geneontology.org/amigo/term/GO:0045197	ARF4
0.141977	1	43	16.5669	Cell redox homeostasis	http://amigo.geneontology.org/amigo/term/GO:0045454	CYBB
0.141977	2	278	5.125	Regulation of myeloid cell differentiation	http://amigo.geneontology.org/amigo/term/GO:0045637	NFE2 GATA2
0.141977	3	635	3.36555	Blood vessel morphogenesis	http://amigo.geneontology.org/amigo/term/GO:0048514	SMAD7 CYBB GATA2
0.141977	2	280	5.08839	Regulation of peptidyl-tyrosine phosphorylation	http://amigo.geneontology.org/amigo/term/GO:0050730	GAS6 LILRA5
0.141977	1	43	16.5669	Positive regulation of leukocyte apoptotic process	http://amigo.geneontology.org/amigo/term/GO:2000108	FCAR
0.14362	1	44	16.1903	T cell cytokine production	http://amigo.geneontology.org/amigo/term/GO:0002369	SMAD7
0.14362	1	44	16.1903	Regulation of T cell cytokine production	http://amigo.geneontology.org/amigo/term/GO:0002724	SMAD7
0.14362	1	44	16.1903	C21-steroid hormone metabolic process	http://amigo.geneontology.org/amigo/term/GO:0008207	EGR1
0.14362	1	44	16.1903	Ventral spinal cord development	http://amigo.geneontology.org/amigo/term/GO:0021517	GATA2
0.14362	3	640	3.33926	Positive regulation of programmed cell death	http://amigo.geneontology.org/amigo/term/GO:0043068	S100A8 S100A9 FCAR
0.14362	1	44	16.1903	Regulation of T-helper cell differentiation	http://amigo.geneontology.org/amigo/term/GO:0045622	SMAD7
0.145405	1	45	15.8306	Cellular response to nutrient	http://amigo.geneontology.org/amigo/term/GO:0031670	GAS6
0.145405	1	45	15.8306	Positive regulation of TOR signaling	http://amigo.geneontology.org/amigo/term/GO:0032008	GAS6
0.145405	1	45	15.8306	Ketone biosynthetic process	http://amigo.geneontology.org/amigo/term/GO:0042181	EGR1
0.145405	2	287	4.96429	Stem cell differentiation	http://amigo.geneontology.org/amigo/term/GO:0048863	PHF5A GATA2
0.145405	1	45	15.8306	Cellular response to cadmium ion	http://amigo.geneontology.org/amigo/term/GO:0071276	CYBB
0.145405	1	45	15.8306	Cellular response to amyloid-beta	http://amigo.geneontology.org/amigo/term/GO:1904646	NAMPT
0.147611	1	46	15.4864	Forebrain neuron differentiation	http://amigo.geneontology.org/amigo/term/GO:0021879	GATA2
0.147611	1	46	15.4864	Pituitary gland development	http://amigo.geneontology.org/amigo/term/GO:0021983	GATA2
0.147611	1	46	15.4864	Arp2/3 complex-mediated actin nucleation	http://amigo.geneontology.org/amigo/term/GO:0034314	ARPC4
0.147611	1	46	15.4864	Ventricular cardiac muscle tissue morphogenesis	http://amigo.geneontology.org/amigo/term/GO:0055010	SMAD7
0.149285	2	293	4.86263	Negative regulation of transferase activity	http://amigo.geneontology.org/amigo/term/GO:0051348	SMAD7 CDKN1C
0.149713	2	294	4.84609	Cellular response to extracellular stimulus	http://amigo.geneontology.org/amigo/term/GO:0031668	NAMPT GAS6
0.149713	3	657	3.25285	Nucleobase-containing small molecule metabolic process	http://amigo.geneontology.org/amigo/term/GO:0055086	VPS9D1 NAMPT PARP10
0.149785	1	47	15.1569	Regulation of peptidyl-threonine phosphorylation	http://amigo.geneontology.org/amigo/term/GO:0010799	SMAD7
0.151928	1	48	14.8411	Natural killer cell cytokine production	http://amigo.geneontology.org/amigo/term/GO:0002370	CD96
0.151928	1	48	14.8411	Regulation of natural killer cell cytokine production	http://amigo.geneontology.org/amigo/term/GO:0002727	CD96
0.151928	1	48	14.8411	Circadian behavior	http://amigo.geneontology.org/amigo/term/GO:0048512	EGR1
0.151928	1	48	14.8411	Extracellular matrix assembly	http://amigo.geneontology.org/amigo/term/GO:0085029	GAS6
0.152872	1	49	14.5383	DNA replication initiation	http://amigo.geneontology.org/amigo/term/GO:0006270	ORC4
0.152872	1	49	14.5383	Rhythmic behavior	http://amigo.geneontology.org/amigo/term/GO:0007622	EGR1
0.152872	1	49	14.5383	Macrophage differentiation	http://amigo.geneontology.org/amigo/term/GO:0030225	GATA2
0.152872	2	301	4.73339	Protein-containing complex localization	http://amigo.geneontology.org/amigo/term/GO:0031503	SRSF5 SMAD7
0.152872	2	301	4.73339	Response to insulin	http://amigo.geneontology.org/amigo/term/GO:0032868	SRSF5 EGR1
0.152872	1	49	14.5383	Establishment or maintenance of apical/basal cell polarity	http://amigo.geneontology.org/amigo/term/GO:0035088	ARF4
0.152872	1	49	14.5383	Interleukin-12-mediated signaling pathway	http://amigo.geneontology.org/amigo/term/GO:0035722	HNRNPDL
0.152872	1	49	14.5383	Establishment or maintenance of bipolar cell polarity	http://amigo.geneontology.org/amigo/term/GO:0061245	ARF4
0.152872	1	49	14.5383	Negative regulation of leukocyte apoptotic process	http://amigo.geneontology.org/amigo/term/GO:2000107	GAS6
0.153109	2	302	4.71772	Homeostasis of number of cells	http://amigo.geneontology.org/amigo/term/GO:0048872	GATA2 FCAR
0.153109	3	670	3.18974	Regulation of secretion	http://amigo.geneontology.org/amigo/term/GO:0051046	ENSA S100A8 GATA2
0.153343	2	303	4.70215	Kidney development	http://amigo.geneontology.org/amigo/term/GO:0001822	SMAD7 EGR1
0.153343	4	1105	2.57873	Central nervous system development	http://amigo.geneontology.org/amigo/term/GO:0007417	S100A8 S100A9 ARF4 GATA2
0.153343	2	303	4.70215	Regulation of angiogenesis	http://amigo.geneontology.org/amigo/term/GO:0045765	CYBB GATA2
0.153556	1	50	14.2475	Cell differentiation in spinal cord	http://amigo.geneontology.org/amigo/term/GO:0021515	GATA2
0.153556	1	50	14.2475	Negative regulation of interleukin-6 production	http://amigo.geneontology.org/amigo/term/GO:0032715	GAS6
0.153556	1	50	14.2475	Regulation of natural killer cell activation	http://amigo.geneontology.org/amigo/term/GO:0032814	GAS6
0.153556	1	50	14.2475	Mast cell degranulation	http://amigo.geneontology.org/amigo/term/GO:0043303	GATA2
0.153556	1	50	14.2475	Cochlea development	http://amigo.geneontology.org/amigo/term/GO:0090102	GATA2
0.154931	1	51	13.9681	Mast cell activation involved in immune response	http://amigo.geneontology.org/amigo/term/GO:0002279	GATA2
0.154931	1	51	13.9681	Activin receptor signaling pathway	http://amigo.geneontology.org/amigo/term/GO:0032924	SMAD7
0.154931	1	51	13.9681	Regulation of leukocyte degranulation	http://amigo.geneontology.org/amigo/term/GO:0043300	GATA2
0.154931	4	1115	2.55561	Negative regulation of cell death	http://amigo.geneontology.org/amigo/term/GO:0060548	YME1L1 ARF4 GATA2 GAS6
0.154931	1	51	13.9681	Cellular response to interleukin-12	http://amigo.geneontology.org/amigo/term/GO:0071349	HNRNPDL
0.154931	2	308	4.62581	Intrinsic apoptotic signaling pathway	http://amigo.geneontology.org/amigo/term/GO:0097193	S100A8 S100A9
0.154931	2	307	4.64088	Regulation of vasculature development	http://amigo.geneontology.org/amigo/term/GO:1901342	CYBB GATA2
0.155183	3	681	3.13822	Organophosphate biosynthetic process	http://amigo.geneontology.org/amigo/term/GO:0090407	VPS9D1 NAMPT PARP10
0.156215	1	52	13.6995	Mast cell mediated immunity	http://amigo.geneontology.org/amigo/term/GO:0002448	GATA2
0.156215	1	52	13.6995	Postreplication repair	http://amigo.geneontology.org/amigo/term/GO:0006301	PARP10
0.156215	4	1121	2.54193	Response to organonitrogen compound	http://amigo.geneontology.org/amigo/term/GO:0010243	SRSF5 NAMPT EGR1 CYBB
0.156215	1	52	13.6995	Regulation of erythrocyte differentiation	http://amigo.geneontology.org/amigo/term/GO:0045646	GATA2
0.156215	2	310	4.59597	Rhythmic process	http://amigo.geneontology.org/amigo/term/GO:0048511	NAMPT EGR1
0.156215	1	52	13.6995	Response to interleukin-12	http://amigo.geneontology.org/amigo/term/GO:0070671	HNRNPDL
0.156592	2	312	4.56651	Renal system development	http://amigo.geneontology.org/amigo/term/GO:0072001	SMAD7 EGR1
0.157055	4	1126	2.53064	RNA processing	http://amigo.geneontology.org/amigo/term/GO:0006396	PHF5A SRSF5 HNRNPUL1 HNRNPDL
0.157232	4	1127	2.52839	Circulatory system development	http://amigo.geneontology.org/amigo/term/GO:0072359	SMAD7 EGR1 CYBB GATA2
0.160827	1	54	13.1921	DNA synthesis involved in DNA repair	http://amigo.geneontology.org/amigo/term/GO:0000731	PARP10
0.160827	1	54	13.1921	Positive regulation of blood vessel endothelial cell migration	http://amigo.geneontology.org/amigo/term/GO:0043536	GATA2
0.161814	1	55	12.9523	Negative regulation of myeloid leukocyte differentiation	http://amigo.geneontology.org/amigo/term/GO:0002762	GATA2
0.161814	1	55	12.9523	Ventricular cardiac muscle tissue development	http://amigo.geneontology.org/amigo/term/GO:0003229	SMAD7
0.161814	3	699	3.0574	Chemotaxis	http://amigo.geneontology.org/amigo/term/GO:0006935	S100A8 S100A9 GAS6
0.161814	1	55	12.9523	Forebrain generation of neurons	http://amigo.geneontology.org/amigo/term/GO:0021872	GATA2
0.161814	1	55	12.9523	Regulation of chondrocyte differentiation	http://amigo.geneontology.org/amigo/term/GO:0032330	SMAD7
0.161814	1	55	12.9523	Negative regulation of fat cell differentiation	http://amigo.geneontology.org/amigo/term/GO:0045599	GATA2
0.161814	1	55	12.9523	Cellular response to interleukin-6	http://amigo.geneontology.org/amigo/term/GO:0071354	FCAR
0.161814	1	55	12.9523	Response to amyloid-beta	http://amigo.geneontology.org/amigo/term/GO:1904645	NAMPT
0.161838	2	322	4.42469	Peptide transport	http://amigo.geneontology.org/amigo/term/GO:0015833	ENSA S100A8
0.161838	3	702	3.04434	Taxis	http://amigo.geneontology.org/amigo/term/GO:0042330	S100A8 S100A9 GAS6
0.161838	2	322	4.42469	Positive regulation of secretion	http://amigo.geneontology.org/amigo/term/GO:0051047	S100A8 GATA2
0.162322	3	704	3.03569	Cellular cation homeostasis	http://amigo.geneontology.org/amigo/term/GO:0030003	S100A8 S100A9 GATA2
0.16282	1	56	12.721	ATP biosynthetic process	http://amigo.geneontology.org/amigo/term/GO:0006754	VPS9D1
0.16282	2	325	4.38385	Negative regulation of cell adhesion	http://amigo.geneontology.org/amigo/term/GO:0007162	RUNX3 SMAD7
0.16282	2	324	4.39738	Peptidyl-serine phosphorylation	http://amigo.geneontology.org/amigo/term/GO:0018105	SMAD7 GAS6
0.16282	2	325	4.38385	Cellular response to oxidative stress	http://amigo.geneontology.org/amigo/term/GO:0034599	CYBB FCAR
0.16282	1	56	12.721	Positive regulation of alpha-beta T cell differentiation	http://amigo.geneontology.org/amigo/term/GO:0046638	RUNX3
0.16282	2	325	4.38385	Positive regulation of DNA-binding transcription factor activity	http://amigo.geneontology.org/amigo/term/GO:0051091	S100A8 S100A9
0.16417	1	57	12.4978	Cell migration involved in sprouting angiogenesis	http://amigo.geneontology.org/amigo/term/GO:0002042	GATA2
0.16417	1	57	12.4978	Response to zinc ion	http://amigo.geneontology.org/amigo/term/GO:0010043	S100A8
0.16417	1	57	12.4978	Response to gamma radiation	http://amigo.geneontology.org/amigo/term/GO:0010332	EGR1
0.16417	1	57	12.4978	Regulation of histone acetylation	http://amigo.geneontology.org/amigo/term/GO:0035065	GATA2
0.165985	2	330	4.31742	Defense response to bacterium	http://amigo.geneontology.org/amigo/term/GO:0042742	S100A8 S100A9
0.16615	2	331	4.30438	Humoral immune response	http://amigo.geneontology.org/amigo/term/GO:0006959	S100A8 S100A9
0.16615	1	58	12.2823	Regulation of ubiquitin-protein transferase activity	http://amigo.geneontology.org/amigo/term/GO:0051438	SMAD7
0.16615	1	58	12.2823	Positive regulation of regulated secretory pathway	http://amigo.geneontology.org/amigo/term/GO:1903307	GATA2
0.166421	3	718	2.9765	Negative regulation of cell differentiation	http://amigo.geneontology.org/amigo/term/GO:0045596	RUNX3 SMAD7 GATA2
0.16673	3	719	2.97236	Cellular ion homeostasis	http://amigo.geneontology.org/amigo/term/GO:0006873	S100A8 S100A9 GATA2
0.167178	2	333	4.27853	Calcium ion transmembrane transport	http://amigo.geneontology.org/amigo/term/GO:0070588	YME1L1 GAS6
0.167423	1	59	12.0742	Cardiac muscle tissue morphogenesis	http://amigo.geneontology.org/amigo/term/GO:0055008	SMAD7
0.167423	1	59	12.0742	Response to interleukin-6	http://amigo.geneontology.org/amigo/term/GO:0070741	FCAR
0.167423	3	722	2.96001	Cellular response to growth factor stimulus	http://amigo.geneontology.org/amigo/term/GO:0071363	SMAD7 EGR1 GAS6
0.168831	2	336	4.24033	Gliogenesis	http://amigo.geneontology.org/amigo/term/GO:0042063	S100A8 S100A9
0.169361	1	60	11.8729	Negative regulation of natural killer cell mediated immunity	http://amigo.geneontology.org/amigo/term/GO:0002716	CD96
0.169361	1	60	11.8729	Response to ischemia	http://amigo.geneontology.org/amigo/term/GO:0002931	EGR1
0.171122	1	61	11.6783	Cell fate determination	http://amigo.geneontology.org/amigo/term/GO:0001709	GATA2
0.171122	1	61	11.6783	Regulation of myeloid leukocyte mediated immunity	http://amigo.geneontology.org/amigo/term/GO:0002886	GATA2
0.171122	2	340	4.19044	Muscle organ development	http://amigo.geneontology.org/amigo/term/GO:0007517	SMAD7 EGR1
0.171122	1	61	11.6783	Glomerulus development	http://amigo.geneontology.org/amigo/term/GO:0032835	EGR1
0.172859	1	62	11.4899	Phagocytosis, engulfment	http://amigo.geneontology.org/amigo/term/GO:0006911	GATA2
0.172859	1	62	11.4899	Actin nucleation	http://amigo.geneontology.org/amigo/term/GO:0045010	ARPC4
0.172859	1	62	11.4899	Negative regulation of viral genome replication	http://amigo.geneontology.org/amigo/term/GO:0045071	PARP10
0.172859	1	62	11.4899	Steroid hormone biosynthetic process	http://amigo.geneontology.org/amigo/term/GO:0120178	EGR1
0.175289	1	63	11.3075	Protein localization to cilium	http://amigo.geneontology.org/amigo/term/GO:0061512	ARF4
0.175481	2	347	4.10591	Peptidyl-serine modification	http://amigo.geneontology.org/amigo/term/GO:0018209	SMAD7 GAS6
0.176392	1	64	11.1309	Positive regulation of phospholipase activity	http://amigo.geneontology.org/amigo/term/GO:0010518	ARF4
0.176392	1	64	11.1309	Apoptotic cell clearance	http://amigo.geneontology.org/amigo/term/GO:0043277	GAS6
0.176392	1	64	11.1309	Mast cell activation	http://amigo.geneontology.org/amigo/term/GO:0045576	GATA2
0.176392	2	349	4.08238	Regulation of epithelial cell proliferation	http://amigo.geneontology.org/amigo/term/GO:0050678	RUNX3 GATA2
0.176392	2	349	4.08238	Maintenance of location	http://amigo.geneontology.org/amigo/term/GO:0051235	S100A8 S100A9
0.176392	2	350	4.07071	Cellular response to abiotic stimulus	http://amigo.geneontology.org/amigo/term/GO:0071214	NAMPT EGR1
0.176392	2	350	4.07071	Cellular response to environmental stimulus	http://amigo.geneontology.org/amigo/term/GO:0104004	NAMPT EGR1
0.177222	2	352	4.04759	Negative regulation of protein phosphorylation	http://amigo.geneontology.org/amigo/term/GO:0001933	SMAD7 CDKN1C
0.177222	1	65	10.9596	Positive regulation of cytokine-mediated signaling pathway	http://amigo.geneontology.org/amigo/term/GO:0001961	GAS6
0.177222	1	65	10.9596	Negative regulation of adaptive immune response based on somatic recombination of immune receptors built from immunoglobulin superfamily domains	http://amigo.geneontology.org/amigo/term/GO:0002823	SMAD7
0.177222	1	65	10.9596	Negative regulation of BMP signaling pathway	http://amigo.geneontology.org/amigo/term/GO:0030514	SMAD7
0.177222	1	65	10.9596	Neuron fate commitment	http://amigo.geneontology.org/amigo/term/GO:0048663	GATA2
0.177222	4	1209	2.35691	Regulation of cell cycle	http://amigo.geneontology.org/amigo/term/GO:0051726	RUNX3 SRSF5 CLIC1 CDKN1C
0.179107	1	66	10.7936	Positive regulation of nucleocytoplasmic transport	http://amigo.geneontology.org/amigo/term/GO:0046824	GAS6
0.179107	1	66	10.7936	Artery morphogenesis	http://amigo.geneontology.org/amigo/term/GO:0048844	SMAD7
0.179107	1	66	10.7936	Regulation of peptidyl-lysine acetylation	http://amigo.geneontology.org/amigo/term/GO:2000756	GATA2
0.180734	1	67	10.6325	Purine ribonucleoside triphosphate biosynthetic process	http://amigo.geneontology.org/amigo/term/GO:0009206	VPS9D1
0.180734	2	358	3.97975	Positive regulation of cell-cell adhesion	http://amigo.geneontology.org/amigo/term/GO:0022409	RUNX3 SMAD7
0.180734	1	67	10.6325	Adherens junction organization	http://amigo.geneontology.org/amigo/term/GO:0034332	SMAD7
0.180734	1	67	10.6325	Muscle tissue morphogenesis	http://amigo.geneontology.org/amigo/term/GO:0060415	SMAD7
0.181132	3	762	2.80463	Transmembrane receptor protein tyrosine kinase signaling pathway	http://amigo.geneontology.org/amigo/term/GO:0007169	CYBB ARF4 ARPC4
0.181198	2	360	3.95764	Lymphocyte mediated immunity	http://amigo.geneontology.org/amigo/term/GO:0002449	SMAD7 CD96
0.181198	3	763	2.80095	Regulation of ion transport	http://amigo.geneontology.org/amigo/term/GO:0043269	CYBB CLIC1 LILRA5
0.181304	1	68	10.4761	Microglial cell activation	http://amigo.geneontology.org/amigo/term/GO:0001774	NAMPT
0.181304	3	767	2.78634	Positive regulation of protein phosphorylation	http://amigo.geneontology.org/amigo/term/GO:0001934	EGR1 GAS6 LILRA5
0.181304	1	69	10.3243	Protein export from nucleus	http://amigo.geneontology.org/amigo/term/GO:0006611	GAS6
0.181304	1	68	10.4761	Purine nucleoside triphosphate biosynthetic process	http://amigo.geneontology.org/amigo/term/GO:0009145	VPS9D1
0.181304	1	69	10.3243	Interleukin-10 production	http://amigo.geneontology.org/amigo/term/GO:0032613	LILRA5
0.181304	1	69	10.3243	Regulation of interleukin-10 production	http://amigo.geneontology.org/amigo/term/GO:0032653	LILRA5
0.181304	1	68	10.4761	Somatic stem cell population maintenance	http://amigo.geneontology.org/amigo/term/GO:0035019	GATA2
0.181304	1	68	10.4761	Skeletal muscle cell differentiation	http://amigo.geneontology.org/amigo/term/GO:0035914	EGR1
0.181304	2	362	3.93577	Amide transport	http://amigo.geneontology.org/amigo/term/GO:0042886	ENSA S100A8
0.181304	1	69	10.3243	Vesicle targeting, rough ER to cis-Golgi	http://amigo.geneontology.org/amigo/term/GO:0048207	F5
0.181304	1	69	10.3243	COPII vesicle coating	http://amigo.geneontology.org/amigo/term/GO:0048208	F5
0.181304	2	363	3.92493	Positive regulation of lymphocyte activation	http://amigo.geneontology.org/amigo/term/GO:0051251	RUNX3 GAS6
0.181304	1	69	10.3243	Regulation of pathway-restricted SMAD protein phosphorylation	http://amigo.geneontology.org/amigo/term/GO:0060393	SMAD7
0.181304	1	69	10.3243	Cardiac septum morphogenesis	http://amigo.geneontology.org/amigo/term/GO:0060411	SMAD7
0.181304	1	68	10.4761	Dendritic cell differentiation	http://amigo.geneontology.org/amigo/term/GO:0097028	GAS6
0.181304	4	1231	2.31478	Response to nitrogen compound	http://amigo.geneontology.org/amigo/term/GO:1901698	SRSF5 NAMPT EGR1 CYBB
0.181385	5	1738	2.04941	Regulation of cell differentiation	http://amigo.geneontology.org/amigo/term/GO:0045595	RUNX3 SMAD7 NFE2 GATA2 GAS6
0.182157	1	70	10.1768	Spliceosomal complex assembly	http://amigo.geneontology.org/amigo/term/GO:0000245	SRSF5
0.182157	1	70	10.1768	Negative regulation of cytokine-mediated signaling pathway	http://amigo.geneontology.org/amigo/term/GO:0001960	GAS6
0.182157	1	70	10.1768	Superoxide metabolic process	http://amigo.geneontology.org/amigo/term/GO:0006801	CYBB
0.182157	1	70	10.1768	Ovulation cycle	http://amigo.geneontology.org/amigo/term/GO:0042698	EGR1
0.182157	1	70	10.1768	Platelet aggregation	http://amigo.geneontology.org/amigo/term/GO:0070527	CLIC1
0.182157	1	70	10.1768	Regulation of chromatin organization	http://amigo.geneontology.org/amigo/term/GO:1902275	PARP10
0.182212	2	368	3.8716	Cellular response to external stimulus	http://amigo.geneontology.org/amigo/term/GO:0071496	NAMPT GAS6
0.182991	1	71	10.0335	Cardiac ventricle morphogenesis	http://amigo.geneontology.org/amigo/term/GO:0003208	SMAD7
0.182991	1	71	10.0335	T-helper cell differentiation	http://amigo.geneontology.org/amigo/term/GO:0042093	SMAD7
0.182991	2	370	3.85068	Negative regulation of immune response	http://amigo.geneontology.org/amigo/term/GO:0050777	SMAD7 CD96
0.182991	1	71	10.0335	Protein K63-linked ubiquitination	http://amigo.geneontology.org/amigo/term/GO:0070534	PARP10
0.182991	1	71	10.0335	Cellular response to amino acid stimulus	http://amigo.geneontology.org/amigo/term/GO:0071230	CYBB
0.182991	1	71	10.0335	Plasma membrane invagination	http://amigo.geneontology.org/amigo/term/GO:0099024	GATA2
0.184751	2	373	3.81971	Cellular response to tumor necrosis factor	http://amigo.geneontology.org/amigo/term/GO:0071356	GAS6 FCAR
0.184973	1	72	9.8941	Ventricular septum development	http://amigo.geneontology.org/amigo/term/GO:0003281	SMAD7
0.185068	2	376	3.78923	Response to hypoxia	http://amigo.geneontology.org/amigo/term/GO:0001666	EGR1 CYBB
0.185068	1	73	9.75856	CD4-positive, alpha-beta T cell differentiation involved in immune response	http://amigo.geneontology.org/amigo/term/GO:0002294	SMAD7
0.185068	1	73	9.75856	Vesicle coating	http://amigo.geneontology.org/amigo/term/GO:0006901	F5
0.185068	1	73	9.75856	Ribonucleoside triphosphate biosynthetic process	http://amigo.geneontology.org/amigo/term/GO:0009201	VPS9D1
0.185068	2	376	3.78923	Striated muscle tissue development	http://amigo.geneontology.org/amigo/term/GO:0014706	SMAD7 EGR1
0.185068	1	73	9.75856	Response to cadmium ion	http://amigo.geneontology.org/amigo/term/GO:0046686	CYBB
0.185068	1	73	9.75856	Regulation of steroid biosynthetic process	http://amigo.geneontology.org/amigo/term/GO:0050810	EGR1
0.185068	1	73	9.75856	Pathway-restricted SMAD protein phosphorylation	http://amigo.geneontology.org/amigo/term/GO:0060389	SMAD7
0.185068	1	73	9.75856	Positive regulation of response to cytokine stimulus	http://amigo.geneontology.org/amigo/term/GO:0060760	GAS6
0.185068	2	375	3.79933	Cellular response to chemical stress	http://amigo.geneontology.org/amigo/term/GO:0062197	CYBB FCAR
0.185616	1	74	9.62669	Alpha-beta T cell activation involved in immune response	http://amigo.geneontology.org/amigo/term/GO:0002287	SMAD7
0.185616	1	74	9.62669	Alpha-beta T cell differentiation involved in immune response	http://amigo.geneontology.org/amigo/term/GO:0002293	SMAD7
0.185616	1	74	9.62669	Glutathione metabolic process	http://amigo.geneontology.org/amigo/term/GO:0006749	CLIC1
0.185616	1	74	9.62669	Negative regulation of tumor necrosis factor production	http://amigo.geneontology.org/amigo/term/GO:0032720	GAS6
0.185616	1	74	9.62669	Muscle organ morphogenesis	http://amigo.geneontology.org/amigo/term/GO:0048644	SMAD7
0.185616	1	74	9.62669	Negative regulation of response to cytokine stimulus	http://amigo.geneontology.org/amigo/term/GO:0060761	GAS6
0.185616	1	74	9.62669	Regulation of cartilage development	http://amigo.geneontology.org/amigo/term/GO:0061035	SMAD7
0.185616	1	74	9.62669	Regulation of cellular senescence	http://amigo.geneontology.org/amigo/term/GO:2000772	NAMPT
0.186258	2	381	3.7395	Nucleocytoplasmic transport	http://amigo.geneontology.org/amigo/term/GO:0006913	SRSF5 GAS6
0.186258	2	381	3.7395	Cell-substrate adhesion	http://amigo.geneontology.org/amigo/term/GO:0031589	CD96 GAS6
0.186258	2	381	3.7395	Regulation of apoptotic signaling pathway	http://amigo.geneontology.org/amigo/term/GO:2001233	S100A8 S100A9
0.186609	1	75	9.49833	Negative regulation of adaptive immune response	http://amigo.geneontology.org/amigo/term/GO:0002820	SMAD7
0.186609	2	382	3.72971	Transmembrane receptor protein serine/threonine kinase signaling pathway	http://amigo.geneontology.org/amigo/term/GO:0007178	SMAD7 EGR1
0.186609	1	75	9.49833	Regulation of phospholipase activity	http://amigo.geneontology.org/amigo/term/GO:0010517	ARF4
0.187585	1	76	9.37336	Regulation of tumor necrosis factor-mediated signaling pathway	http://amigo.geneontology.org/amigo/term/GO:0010803	GAS6
0.187585	2	384	3.71029	Nuclear transport	http://amigo.geneontology.org/amigo/term/GO:0051169	SRSF5 GAS6
0.187585	1	76	9.37336	Regulation of cardiac muscle contraction	http://amigo.geneontology.org/amigo/term/GO:0055117	SMAD7
0.187585	1	76	9.37336	Positive regulation of lipase activity	http://amigo.geneontology.org/amigo/term/GO:0060193	ARF4
0.187585	1	76	9.37336	COPII-coated vesicle budding	http://amigo.geneontology.org/amigo/term/GO:0090114	F5
0.187585	1	76	9.37336	Negative regulation of tumor necrosis factor superfamily cytokine production	http://amigo.geneontology.org/amigo/term/GO:1903556	GAS6
0.189694	1	77	9.25162	Vesicle targeting, to, from or within Golgi	http://amigo.geneontology.org/amigo/term/GO:0048199	F5
0.19027	2	389	3.6626	Response to metal ion	http://amigo.geneontology.org/amigo/term/GO:0010038	S100A8 CYBB
0.191328	1	78	9.13301	Protein sumoylation	http://amigo.geneontology.org/amigo/term/GO:0016925	EGR1
0.191328	1	78	9.13301	Response to axon injury	http://amigo.geneontology.org/amigo/term/GO:0048678	ARF4
0.192025	2	392	3.63457	Post-translational protein modification	http://amigo.geneontology.org/amigo/term/GO:0043687	GAS6 F5
0.192494	2	394	3.61612	Muscle tissue development	http://amigo.geneontology.org/amigo/term/GO:0060537	SMAD7 EGR1
0.192494	1	79	9.01741	Cellular response to acid chemical	http://amigo.geneontology.org/amigo/term/GO:0071229	CYBB
0.192494	2	394	3.61612	Protein-DNA complex subunit organization	http://amigo.geneontology.org/amigo/term/GO:0071824	ORC4 NFE2
0.192494	1	79	9.01741	Regulation of protein acetylation	http://amigo.geneontology.org/amigo/term/GO:1901983	GATA2
0.192494	1	79	9.01741	Regulation of oxidative stress-induced cell death	http://amigo.geneontology.org/amigo/term/GO:1903201	FCAR
0.193615	1	80	8.90469	T cell differentiation involved in immune response	http://amigo.geneontology.org/amigo/term/GO:0002292	SMAD7
0.193615	1	80	8.90469	Immune response-regulating cell surface receptor signaling pathway involved in phagocytosis	http://amigo.geneontology.org/amigo/term/GO:0002433	ARPC4
0.193615	1	80	8.90469	Fc-gamma receptor signaling pathway involved in phagocytosis	http://amigo.geneontology.org/amigo/term/GO:0038096	ARPC4
0.193615	2	396	3.59785	Negative regulation of phosphorylation	http://amigo.geneontology.org/amigo/term/GO:0042326	SMAD7 CDKN1C
0.193773	2	397	3.58879	Neuron death	http://amigo.geneontology.org/amigo/term/GO:0070997	NAMPT EGR1
0.194967	1	81	8.79475	Purine ribonucleoside triphosphate metabolic process	http://amigo.geneontology.org/amigo/term/GO:0009205	VPS9D1
0.194967	1	81	8.79475	Membrane invagination	http://amigo.geneontology.org/amigo/term/GO:0010324	GATA2
0.194967	1	81	8.79475	Positive regulation of alpha-beta T cell activation	http://amigo.geneontology.org/amigo/term/GO:0046635	RUNX3
0.196069	1	82	8.6875	Central nervous system neuron development	http://amigo.geneontology.org/amigo/term/GO:0021954	GATA2
0.196069	2	402	3.54415	Response to tumor necrosis factor	http://amigo.geneontology.org/amigo/term/GO:0034612	GAS6 FCAR
0.196069	1	82	8.6875	Fc-gamma receptor signaling pathway	http://amigo.geneontology.org/amigo/term/GO:0038094	ARPC4
0.196069	1	82	8.6875	Lymphocyte chemotaxis	http://amigo.geneontology.org/amigo/term/GO:0048247	GAS6
0.196069	1	82	8.6875	Regulation of cell aging	http://amigo.geneontology.org/amigo/term/GO:0090342	NAMPT
0.197389	1	83	8.58283	Embryonic placenta development	http://amigo.geneontology.org/amigo/term/GO:0001892	GATA2
0.197389	1	83	8.58283	Peripheral nervous system development	http://amigo.geneontology.org/amigo/term/GO:0007422	RUNX3
0.197389	1	83	8.58283	Diencephalon development	http://amigo.geneontology.org/amigo/term/GO:0021536	GATA2
0.197389	1	83	8.58283	Lysosome localization	http://amigo.geneontology.org/amigo/term/GO:0032418	GATA2
0.198846	2	407	3.50061	Peptidyl-tyrosine phosphorylation	http://amigo.geneontology.org/amigo/term/GO:0018108	GAS6 LILRA5
0.198927	1	84	8.48065	Nucleoside triphosphate biosynthetic process	http://amigo.geneontology.org/amigo/term/GO:0009142	VPS9D1
0.198927	1	84	8.48065	Pre-replicative complex assembly	http://amigo.geneontology.org/amigo/term/GO:0036388	ORC4
0.198951	2	408	3.49203	Regulation of leukocyte cell-cell adhesion	http://amigo.geneontology.org/amigo/term/GO:1903037	RUNX3 SMAD7
0.199524	2	409	3.4835	Epithelial cell proliferation	http://amigo.geneontology.org/amigo/term/GO:0050673	RUNX3 GATA2
0.199675	2	410	3.475	Peptidyl-tyrosine modification	http://amigo.geneontology.org/amigo/term/GO:0018212	GAS6 LILRA5
0.199675	1	85	8.38088	Interleukin-12 production	http://amigo.geneontology.org/amigo/term/GO:0032615	LILRA5
0.199675	1	85	8.38088	Regulation of interleukin-12 production	http://amigo.geneontology.org/amigo/term/GO:0032655	LILRA5
0.199675	1	85	8.38088	Hormone biosynthetic process	http://amigo.geneontology.org/amigo/term/GO:0042446	EGR1
0.199675	3	841	2.54117	Proteolysis involved in cellular protein catabolic process	http://amigo.geneontology.org/amigo/term/GO:0051603	SMAD7 YME1L1 CTSW

## Sheet: MF
Enrichment FDR	nGenes	Pathway Genes	Fold Enrichment	Pathway	URL	Genes
0.00193584	2	4	356.188	Toll-like receptor 4 binding	http://amigo.geneontology.org/amigo/term/GO:0035662	S100A8 S100A9
0.00193584	2	7	203.536	Icosanoid binding	http://amigo.geneontology.org/amigo/term/GO:0050542	S100A8 S100A9
0.00193584	2	7	203.536	Icosatetraenoic acid binding	http://amigo.geneontology.org/amigo/term/GO:0050543	S100A8 S100A9
0.00193584	2	6	237.458	Arachidonic acid binding	http://amigo.geneontology.org/amigo/term/GO:0050544	S100A8 S100A9
0.00330985	2	10	142.475	RAGE receptor binding	http://amigo.geneontology.org/amigo/term/GO:0050786	S100A8 S100A9
0.00403828	2	12	118.729	Toll-like receptor binding	http://amigo.geneontology.org/amigo/term/GO:0035325	S100A8 S100A9
0.00476415	2	14	101.768	Long-chain fatty acid binding	http://amigo.geneontology.org/amigo/term/GO:0036041	S100A8 S100A9
0.00556535	3	85	25.1426	Calcium-dependent protein binding	http://amigo.geneontology.org/amigo/term/GO:0048306	S100A8 S100A9 S100A6
0.027005	2	39	36.5321	Fatty acid binding	http://amigo.geneontology.org/amigo/term/GO:0005504	S100A8 S100A9
0.027005	7	1238	4.02797	Transition metal ion binding	http://amigo.geneontology.org/amigo/term/GO:0046914	PHF5A EGR1 S100A8 S100A9 GATA2 S100A6 F5
0.0311467	6	942	4.53742	Zinc ion binding	http://amigo.geneontology.org/amigo/term/GO:0008270	PHF5A EGR1 S100A8 S100A9 GATA2 S100A6
0.0519212	2	60	23.7458	Pentosyltransferase activity	http://amigo.geneontology.org/amigo/term/GO:0016763	NAMPT PARP10
0.0627596	1	3	237.458	Hemi-methylated DNA-binding	http://amigo.geneontology.org/amigo/term/GO:0044729	EGR1
0.0670871	2	74	19.2534	Monocarboxylic acid binding	http://amigo.geneontology.org/amigo/term/GO:0033293	S100A8 S100A9
0.0724729	1	4	178.094	Nicotinate-nucleotide diphosphorylase (carboxylating) activity	http://amigo.geneontology.org/amigo/term/GO:0004514	NAMPT
0.105474	1	7	101.768	ATP-dependent peptidase activity	http://amigo.geneontology.org/amigo/term/GO:0004176	YME1L1
0.105474	7	1722	2.89583	Signaling receptor binding	http://amigo.geneontology.org/amigo/term/GO:0005102	SMAD7 NAMPT ENSA S100A8 S100A9 ARF4 GAS6
0.105474	1	7	101.768	Double-stranded methylated DNA binding	http://amigo.geneontology.org/amigo/term/GO:0010385	EGR1
0.11412	1	8	89.0469	Poly(G) binding	http://amigo.geneontology.org/amigo/term/GO:0034046	HNRNPDL
0.116079	1	9	79.1528	Superoxide-generating NADPH oxidase activator activity	http://amigo.geneontology.org/amigo/term/GO:0016176	NCF4
0.116079	1	9	79.1528	Type I transforming growth factor beta receptor binding	http://amigo.geneontology.org/amigo/term/GO:0034713	SMAD7
0.123031	1	10	71.2375	Potassium channel inhibitor activity	http://amigo.geneontology.org/amigo/term/GO:0019870	ENSA
0.123972	1	11	64.7614	Iron ion transmembrane transporter activity	http://amigo.geneontology.org/amigo/term/GO:0005381	SLC25A37
0.123972	1	11	64.7614	Superoxide-generating NAD(P)H oxidase activity	http://amigo.geneontology.org/amigo/term/GO:0016175	CYBB
0.126667	1	13	54.7981	Cyclin-dependent protein serine/threonine kinase inhibitor activity	http://amigo.geneontology.org/amigo/term/GO:0004861	CDKN1C
0.126667	2	145	9.82586	Organic acid binding	http://amigo.geneontology.org/amigo/term/GO:0043177	S100A8 S100A9
0.126667	1	12	59.3646	Protein kinase B binding	http://amigo.geneontology.org/amigo/term/GO:0043422	SRSF5
0.126667	2	148	9.62669	Molecular function inhibitor activity	http://amigo.geneontology.org/amigo/term/GO:0140678	SMAD7 ENSA
0.12721	4	770	3.70065	Calcium ion binding	http://amigo.geneontology.org/amigo/term/GO:0005509	S100A8 S100A9 GAS6 S100A6
0.12721	1	17	41.9044	Tropomyosin binding	http://amigo.geneontology.org/amigo/term/GO:0005523	S100A6
0.12721	1	14	50.8839	IgA receptor activity	http://amigo.geneontology.org/amigo/term/GO:0019766	FCAR
0.12721	1	17	41.9044	IgA binding	http://amigo.geneontology.org/amigo/term/GO:0019862	FCAR
0.12721	1	16	44.5234	Activin binding	http://amigo.geneontology.org/amigo/term/GO:0048185	SMAD7
0.12721	1	17	41.9044	Oxidoreductase activity, acting on NAD(P)H, oxygen as acceptor	http://amigo.geneontology.org/amigo/term/GO:0050664	CYBB
0.12721	1	15	47.4917	I-SMAD binding	http://amigo.geneontology.org/amigo/term/GO:0070411	SMAD7
0.12721	1	16	44.5234	Protein ADP-ribosylase activity	http://amigo.geneontology.org/amigo/term/GO:1990404	PARP10
0.133602	1	23	30.9728	DNA replication origin binding	http://amigo.geneontology.org/amigo/term/GO:0003688	ORC4
0.133602	6	1775	2.40803	Double-stranded DNA binding	http://amigo.geneontology.org/amigo/term/GO:0003690	RUNX3 ORC4 EGR1 NFE2 HNRNPDL GATA2
0.133602	1	29	24.5647	NAD+ ADP-ribosyltransferase activity	http://amigo.geneontology.org/amigo/term/GO:0003950	PARP10
0.133602	1	25	28.495	Transforming growth factor beta receptor binding	http://amigo.geneontology.org/amigo/term/GO:0005160	SMAD7
0.133602	5	1364	2.61135	Transporter activity	http://amigo.geneontology.org/amigo/term/GO:0005215	VPS9D1 SLC25A37 CYBB S100A6 CLIC1
0.133602	2	211	6.75237	Voltage-gated ion channel activity	http://amigo.geneontology.org/amigo/term/GO:0005244	CYBB CLIC1
0.133602	1	23	30.9728	Poly(A) binding	http://amigo.geneontology.org/amigo/term/GO:0008143	HNRNPDL
0.133602	4	811	3.51356	Lipid binding	http://amigo.geneontology.org/amigo/term/GO:0008289	S100A8 S100A9 GAS6 NCF4
0.133602	4	909	3.13476	Ion transmembrane transporter activity	http://amigo.geneontology.org/amigo/term/GO:0015075	SLC25A37 CYBB S100A6 CLIC1
0.133602	1	19	37.4934	Immunoglobulin receptor activity	http://amigo.geneontology.org/amigo/term/GO:0019763	FCAR
0.133602	2	213	6.68897	Protein kinase regulator activity	http://amigo.geneontology.org/amigo/term/GO:0019887	GAS6 CDKN1C
0.133602	2	212	6.72052	Voltage-gated channel activity	http://amigo.geneontology.org/amigo/term/GO:0022832	CYBB CLIC1
0.133602	5	1334	2.67007	Enzyme regulator activity	http://amigo.geneontology.org/amigo/term/GO:0030234	VPS9D1 ENSA GAS6 CDKN1C NCF4
0.133602	1	22	32.3807	Protein tyrosine kinase activator activity	http://amigo.geneontology.org/amigo/term/GO:0030296	GAS6
0.133602	2	183	7.78552	Carboxylic acid binding	http://amigo.geneontology.org/amigo/term/GO:0031406	S100A8 S100A9
0.133602	1	28	25.442	Histone acetyltransferase binding	http://amigo.geneontology.org/amigo/term/GO:0035035	EGR1
0.133602	1	24	29.6823	Cysteine-type endopeptidase inhibitor activity involved in apoptotic process	http://amigo.geneontology.org/amigo/term/GO:0043027	GAS6
0.133602	1	20	35.6187	S100 protein binding	http://amigo.geneontology.org/amigo/term/GO:0044548	S100A6
0.133602	1	24	29.6823	K63-linked polyubiquitin modification-dependent protein binding	http://amigo.geneontology.org/amigo/term/GO:0070530	PARP10
0.133602	1	29	24.5647	Poly-purine tract binding	http://amigo.geneontology.org/amigo/term/GO:0070717	HNRNPDL
0.133602	1	21	33.9226	C2H2 zinc finger domain binding	http://amigo.geneontology.org/amigo/term/GO:0070742	GATA2
0.133602	1	22	32.3807	Transcription regulator inhibitor activity	http://amigo.geneontology.org/amigo/term/GO:0140416	SMAD7
0.143297	1	33	21.5871	Epidermal growth factor receptor binding	http://amigo.geneontology.org/amigo/term/GO:0005154	ARF4
0.143297	1	34	20.9522	Ion channel inhibitor activity	http://amigo.geneontology.org/amigo/term/GO:0008200	ENSA
0.143297	1	35	20.3536	Channel inhibitor activity	http://amigo.geneontology.org/amigo/term/GO:0016248	ENSA
0.143297	2	246	5.79167	Kinase regulator activity	http://amigo.geneontology.org/amigo/term/GO:0019207	GAS6 CDKN1C
0.143297	1	35	20.3536	Protein serine/threonine kinase inhibitor activity	http://amigo.geneontology.org/amigo/term/GO:0030291	CDKN1C
0.143297	1	34	20.9522	WW domain binding	http://amigo.geneontology.org/amigo/term/GO:0050699	NFE2
0.143297	1	35	20.3536	Protein phosphatase 2A binding	http://amigo.geneontology.org/amigo/term/GO:0051721	ENSA
0.15683	1	39	18.266	Immunoglobulin binding	http://amigo.geneontology.org/amigo/term/GO:0019865	FCAR
0.158344	1	40	17.8094	Cysteine-type endopeptidase regulator activity involved in apoptotic process	http://amigo.geneontology.org/amigo/term/GO:0043028	GAS6
0.163094	2	283	5.03445	Microtubule binding	http://amigo.geneontology.org/amigo/term/GO:0008017	S100A8 S100A9
0.163094	4	1050	2.71381	Cytoskeletal protein binding	http://amigo.geneontology.org/amigo/term/GO:0008092	S100A8 S100A9 S100A6 ARPC4
0.163094	2	283	5.03445	Protein-macromolecule adaptor activity	http://amigo.geneontology.org/amigo/term/GO:0030674	GAS6 ARPC4
0.163094	1	43	16.5669	Transition metal ion transmembrane transporter activity	http://amigo.geneontology.org/amigo/term/GO:0046915	SLC25A37
0.175866	1	48	14.8411	Cyclin-dependent protein serine/threonine kinase regulator activity	http://amigo.geneontology.org/amigo/term/GO:0016538	CDKN1C
0.177763	2	302	4.71772	Glycosyltransferase activity	http://amigo.geneontology.org/amigo/term/GO:0016757	NAMPT PARP10
0.198559	1	56	12.721	Cysteine-type endopeptidase inhibitor activity	http://amigo.geneontology.org/amigo/term/GO:0004869	GAS6
0.199275	1	57	12.4978	Potassium channel regulator activity	http://amigo.geneontology.org/amigo/term/GO:0015459	ENSA

## Sheet: CC
Enrichment FDR	nGenes	Pathway Genes	Fold Enrichment	Pathway	URL	Genes
0.00356039	8	975	5.84513	Secretory granule	http://amigo.geneontology.org/amigo/term/GO:0030141	S100A8 S100A9 CYBB CTSW MCEMP1 GAS6 F5 FCAR
0.00356039	5	374	9.52373	Vesicle lumen	http://amigo.geneontology.org/amigo/term/GO:0031983	S100A8 S100A9 CTSW GAS6 F5
0.00356039	5	368	9.67901	Secretory granule lumen	http://amigo.geneontology.org/amigo/term/GO:0034774	S100A8 S100A9 CTSW GAS6 F5
0.00356039	2	13	109.596	NADPH oxidase complex	http://amigo.geneontology.org/amigo/term/GO:0043020	CYBB NCF4
0.00356039	5	372	9.57493	Cytoplasmic vesicle lumen	http://amigo.geneontology.org/amigo/term/GO:0060205	S100A8 S100A9 CTSW GAS6 F5
0.00356039	8	1150	4.95565	Secretory vesicle	http://amigo.geneontology.org/amigo/term/GO:0099503	S100A8 S100A9 CYBB CTSW MCEMP1 GAS6 F5 FCAR
0.00828563	3	106	20.1616	Tertiary granule membrane	http://amigo.geneontology.org/amigo/term/GO:0070821	CYBB MCEMP1 FCAR
0.01119	3	123	17.375	Specific granule membrane	http://amigo.geneontology.org/amigo/term/GO:0035579	CYBB MCEMP1 FCAR
0.0425589	3	212	10.0808	Specific granule	http://amigo.geneontology.org/amigo/term/GO:0042581	CYBB MCEMP1 FCAR
0.0425589	3	209	10.2255	Tertiary granule	http://amigo.geneontology.org/amigo/term/GO:0070820	CYBB MCEMP1 FCAR
0.0477823	1	3	237.458	Core-binding factor complex	http://amigo.geneontology.org/amigo/term/GO:0016513	RUNX3
0.0477823	2	70	20.3536	Platelet alpha granule lumen	http://amigo.geneontology.org/amigo/term/GO:0031093	GAS6 F5
0.0856861	5	932	3.82175	Nuclear body	http://amigo.geneontology.org/amigo/term/GO:0016604	PHF5A SRSF5 NAMPT NFE2 YME1L1
0.0856861	2	100	14.2475	Platelet alpha granule	http://amigo.geneontology.org/amigo/term/GO:0031091	GAS6 F5
0.0939234	1	9	79.1528	Origin recognition complex	http://amigo.geneontology.org/amigo/term/GO:0000808	ORC4
0.0939234	1	9	79.1528	Nuclear origin of replication recognition complex	http://amigo.geneontology.org/amigo/term/GO:0005664	ORC4
0.0939234	5	1067	3.33821	Nucleolus	http://amigo.geneontology.org/amigo/term/GO:0005730	RUNX3 SRSF5 SMAD7 ORC4 PARP10
0.0939234	1	11	64.7614	Arp2/3 protein complex	http://amigo.geneontology.org/amigo/term/GO:0005885	ARPC4
0.0939234	3	357	5.98634	Secretory granule membrane	http://amigo.geneontology.org/amigo/term/GO:0030667	CYBB MCEMP1 FCAR
0.0939234	1	10	71.2375	SMAD protein complex	http://amigo.geneontology.org/amigo/term/GO:0071141	SMAD7
0.0939234	1	8	89.0469	Heteromeric SMAD protein complex	http://amigo.geneontology.org/amigo/term/GO:0071144	SMAD7
0.0939234	2	132	10.7936	Oxidoreductase complex	http://amigo.geneontology.org/amigo/term/GO:1990204	CYBB NCF4
0.111797	1	14	50.8839	Platelet dense granule lumen	http://amigo.geneontology.org/amigo/term/GO:0031089	CTSW
0.125381	2	191	7.45942	Ruffle	http://amigo.geneontology.org/amigo/term/GO:0001726	ARF4 S100A6
0.125381	3	465	4.59597	Transcription regulator complex	http://amigo.geneontology.org/amigo/term/GO:0005667	RUNX3 SMAD7 GATA2
0.125381	1	21	33.9226	U2 snRNP	http://amigo.geneontology.org/amigo/term/GO:0005686	PHF5A
0.125381	3	481	4.44309	Nuclear speck	http://amigo.geneontology.org/amigo/term/GO:0016607	PHF5A SRSF5 NAMPT
0.125381	2	183	7.78552	Extrinsic component of plasma membrane	http://amigo.geneontology.org/amigo/term/GO:0019897	SMAD7 S100A6
0.125381	1	21	33.9226	Platelet dense granule	http://amigo.geneontology.org/amigo/term/GO:0042827	CTSW
0.125381	3	446	4.79176	Collagen-containing extracellular matrix	http://amigo.geneontology.org/amigo/term/GO:0062023	S100A8 S100A9 S100A6
0.125381	1	21	33.9226	Perinuclear endoplasmic reticulum	http://amigo.geneontology.org/amigo/term/GO:0097038	CYBB
0.135998	3	509	4.19867	Nuclear envelope	http://amigo.geneontology.org/amigo/term/GO:0005635	CYBB S100A6 CLIC1
0.135998	2	206	6.91626	RNA polymerase II transcription regulator complex	http://amigo.geneontology.org/amigo/term/GO:0090575	RUNX3 SMAD7
0.137772	2	217	6.56567	Spliceosomal complex	http://amigo.geneontology.org/amigo/term/GO:0005681	PHF5A HNRNPDL
0.137772	1	28	25.442	U12-type spliceosomal complex	http://amigo.geneontology.org/amigo/term/GO:0005689	PHF5A
0.137772	5	1352	2.63452	Organelle envelope	http://amigo.geneontology.org/amigo/term/GO:0031967	YME1L1 SLC25A37 CYBB S100A6 CLIC1
0.137772	5	1352	2.63452	Envelope	http://amigo.geneontology.org/amigo/term/GO:0031975	YME1L1 SLC25A37 CYBB S100A6 CLIC1
0.144198	5	1379	2.58294	Nuclear protein-containing complex	http://amigo.geneontology.org/amigo/term/GO:0140513	RUNX3 PHF5A SMAD7 ORC4 HNRNPDL
0.153423	1	33	21.5871	Catenin complex	http://amigo.geneontology.org/amigo/term/GO:0016342	SMAD7
0.158226	6	1918	2.22849	Chromosome	http://amigo.geneontology.org/amigo/term/GO:0005694	RUNX3 SMAD7 ORC4 EGR1 NFE2 ARPC4
0.16153	3	601	3.55595	External encapsulating structure	http://amigo.geneontology.org/amigo/term/GO:0030312	S100A8 S100A9 S100A6
0.16153	3	600	3.56188	Extracellular matrix	http://amigo.geneontology.org/amigo/term/GO:0031012	S100A8 S100A9 S100A6
