# Supplementary material for: Identification of common genetic factors and immune-related pathways associating more than two autoimmune disorders: implications on risk, diagnosis, and treatment
Source: Genomics Inform. 2024 Jul 2;22:10. doi: 10.1186/s44342-024-00004-5 (PMC11221123; doi:10.1186/s44342-024-00004-5)
Supplement: Supplementary file 6 — Additional file 6. [file 44342_2024_4_MOESM6_ESM.xlsx]

## Sheet: BP
Enrichment FDR	nGenes	Pathway Genes	Fold Enrichment	Pathway	URL	Genes
0.00670413	2	8	178.094	Sequestering of zinc ion	http://amigo.geneontology.org/amigo/term/GO:0032119	S100A8 S100A9
0.00670413	2	8	178.094	Autocrine signaling	http://amigo.geneontology.org/amigo/term/GO:0035425	S100A8 S100A9
0.00146975	9	903	7.10008	Regulated exocytosis	http://amigo.geneontology.org/amigo/term/GO:0045055	S100A8 S100A9 CYBB CTSW GATA2 MCEMP1 GAS6 F5 FCAR
0.00670413	7	718	6.94516	Response to wounding	http://amigo.geneontology.org/amigo/term/GO:0009611	NFE2 S100A8 ARF4 GATA2 GAS6 F5 CLIC1
0.00306519	9	1027	6.24282	Exocytosis	http://amigo.geneontology.org/amigo/term/GO:0006887	S100A8 S100A9 CYBB CTSW GATA2 MCEMP1 GAS6 F5 FCAR
0.00670413	8	975	5.84513	Leukocyte mediated immunity	http://amigo.geneontology.org/amigo/term/GO:0002443	SMAD7 S100A8 CD96 S100A9 CYBB GATA2 MCEMP1 FCAR
0.000215413	13	1658	5.58557	Cell activation	http://amigo.geneontology.org/amigo/term/GO:0001775	RUNX3 SMAD7 NAMPT EGR1 S100A8 S100A9 CYBB GATA2 MCEMP1 GAS6 CLIC1 FCAR LILRA5
0.00146975	11	1475	5.31263	Leukocyte activation	http://amigo.geneontology.org/amigo/term/GO:0045321	RUNX3 SMAD7 NAMPT EGR1 S100A8 S100A9 CYBB GATA2 MCEMP1 GAS6 FCAR
0.00670413	9	1245	5.1497	Immune effector process	http://amigo.geneontology.org/amigo/term/GO:0002252	SMAD7 S100A8 CD96 S100A9 CYBB GATA2 MCEMP1 ARPC4 FCAR
0.00670413	10	1489	4.78425	Secretion by cell	http://amigo.geneontology.org/amigo/term/GO:0032940	ENSA S100A8 S100A9 CYBB CTSW GATA2 MCEMP1 GAS6 F5 FCAR

## Sheet: MF
Enrichment FDR	nGenes	Pathway Genes	Fold Enrichment	Pathway	URL	Genes
0.00193584	2	4	356.188	Toll-like receptor 4 binding	http://amigo.geneontology.org/amigo/term/GO:0035662	S100A8 S100A9
0.00193584	2	6	237.458	Arachidonic acid binding	http://amigo.geneontology.org/amigo/term/GO:0050544	S100A8 S100A9
0.00193584	2	7	203.536	Icosanoid binding	http://amigo.geneontology.org/amigo/term/GO:0050542	S100A8 S100A9
0.00193584	2	7	203.536	Icosatetraenoic acid binding	http://amigo.geneontology.org/amigo/term/GO:0050543	S100A8 S100A9
0.00330985	2	10	142.475	RAGE receptor binding	http://amigo.geneontology.org/amigo/term/GO:0050786	S100A8 S100A9
0.00476415	2	14	101.768	Long-chain fatty acid binding	http://amigo.geneontology.org/amigo/term/GO:0036041	S100A8 S100A9
0.027005	2	39	36.5321	Fatty acid binding	http://amigo.geneontology.org/amigo/term/GO:0005504	S100A8 S100A9
0.00556535	3	85	25.1426	Calcium-dependent protein binding	http://amigo.geneontology.org/amigo/term/GO:0048306	S100A8 S100A9 S100A6
0.0311467	6	942	4.53742	Zinc ion binding	http://amigo.geneontology.org/amigo/term/GO:0008270	PHF5A EGR1 S100A8 S100A9 GATA2 S100A6
0.027005	7	1238	4.02797	Transition metal ion binding	http://amigo.geneontology.org/amigo/term/GO:0046914	PHF5A EGR1 S100A8 S100A9 GATA2 S100A6 F5

## Sheet: CC
Enrichment FDR	nGenes	Pathway Genes	Fold Enrichment	Pathway	URL	Genes
0.00356039	2	13	109.596	NADPH oxidase complex	http://amigo.geneontology.org/amigo/term/GO:0043020	CYBB NCF4
0.00828563	3	106	20.1616	Tertiary granule membrane	http://amigo.geneontology.org/amigo/term/GO:0070821	CYBB MCEMP1 FCAR
0.01119	3	123	17.375	Specific granule membrane	http://amigo.geneontology.org/amigo/term/GO:0035579	CYBB MCEMP1 FCAR
0.00356039	5	368	9.67901	Secretory granule lumen	http://amigo.geneontology.org/amigo/term/GO:0034774	S100A8 S100A9 CTSW GAS6 F5
0.00356039	5	372	9.57493	Cytoplasmic vesicle lumen	http://amigo.geneontology.org/amigo/term/GO:0060205	S100A8 S100A9 CTSW GAS6 F5
0.00356039	5	374	9.52373	Vesicle lumen	http://amigo.geneontology.org/amigo/term/GO:0031983	S100A8 S100A9 CTSW GAS6 F5
0.00356039	8	975	5.84513	Secretory granule	http://amigo.geneontology.org/amigo/term/GO:0030141	S100A8 S100A9 CYBB CTSW MCEMP1 GAS6 F5 FCAR
0.00356039	8	1150	4.95565	Secretory vesicle	http://amigo.geneontology.org/amigo/term/GO:0099503	S100A8 S100A9 CYBB CTSW MCEMP1 GAS6 F5 FCAR
