# Supplementary material for: Identification of common genetic factors and immune-related pathways associating more than two autoimmune disorders: implications on risk, diagnosis, and treatment
Source: Genomics Inform. 2024 Jul 2;22:10. doi: 10.1186/s44342-024-00004-5 (PMC11221123; doi:10.1186/s44342-024-00004-5)
Supplement: Supplementary file 8 — Additional file 8. [file 44342_2024_4_MOESM8_ESM.xlsx]

## Sheet: BP
N	High level GO category	Genes
16	Immune system process	RUNX3 SMAD7 NAMPT EGR1 NFE2 S100A8 CD96 S100A9 CYBB CTSW GATA2 MCEMP1 GAS6 ARPC4 FCAR LILRA5
16	Response to stress	SMAD7 NAMPT EGR1 NFE2 S100A8 CD96 S100A9 CYBB ARF4 PARP10 GATA2 GAS6 F5 CLIC1 FCAR LILRA5
16	Regulation of biological quality	SMAD7 NAMPT EGR1 NFE2 ENSA S100A8 SLC25A37 S100A9 CYBB ARF4 GATA2 GAS6 F5 CLIC1 ARPC4 FCAR
12	Immune response	SMAD7 EGR1 S100A8 CD96 S100A9 CYBB CTSW GATA2 MCEMP1 ARPC4 FCAR LILRA5
12	Cellular localization	SRSF5 SMAD7 S100A8 S100A9 CYBB ARF4 CTSW GATA2 MCEMP1 GAS6 F5 FCAR
11	Response to external stimulus	HNRNPUL1 NAMPT EGR1 ENSA S100A8 CD96 S100A9 CYBB GAS6 FCAR LILRA5
11	Leukocyte activation	RUNX3 SMAD7 NAMPT EGR1 S100A8 S100A9 CYBB GATA2 MCEMP1 GAS6 FCAR
11	Regulation of response to stimulus	SMAD7 NAMPT EGR1 S100A8 CD96 S100A9 GATA2 GAS6 ARPC4 FCAR LILRA5
11	Regulation of molecular function	VPS9D1 SMAD7 EGR1 ENSA S100A8 S100A9 ARF4 PARP10 GAS6 CDKN1C LILRA5
10	Regulation of immune system process	RUNX3 SMAD7 NFE2 S100A8 CD96 S100A9 GATA2 GAS6 ARPC4 FCAR
9	Immune effector process	SMAD7 S100A8 CD96 S100A9 CYBB GATA2 MCEMP1 ARPC4 FCAR
9	Cell population proliferation	RUNX3 SMAD7 NAMPT EGR1 YME1L1 PARP10 GATA2 GAS6 S100A6
9	Cellular component biogenesis	SRSF5 SMAD7 ORC4 YME1L1 ARF4 PARP10 GAS6 F5 ARPC4
9	Biological process involved in interspecies interaction between organisms	HNRNPUL1 EGR1 S100A8 CD96 S100A9 CYBB GAS6 FCAR LILRA5
9	Regulation of multicellular organismal process	RUNX3 SMAD7 EGR1 NFE2 CD96 CYBB GATA2 GAS6 LILRA5
8	Response to biotic stimulus	HNRNPUL1 EGR1 S100A8 CD96 S100A9 CYBB FCAR LILRA5
8	Regulation of signaling	SMAD7 EGR1 ENSA S100A8 S100A9 GATA2 GAS6 LILRA5
8	Regulation of localization	SMAD7 ENSA S100A8 CYBB GATA2 GAS6 CLIC1 LILRA5
8	Response to other organism	HNRNPUL1 EGR1 S100A8 CD96 S100A9 CYBB FCAR LILRA5
7	Biological adhesion	RUNX3 SMAD7 S100A8 CD96 S100A9 GAS6 CLIC1
7	Cell adhesion	RUNX3 SMAD7 S100A8 CD96 S100A9 GAS6 CLIC1
7	Regulation of developmental process	RUNX3 SMAD7 NAMPT NFE2 CYBB GATA2 GAS6
6	Locomotion	SMAD7 S100A8 S100A9 ARF4 GATA2 GAS6
6	Immune system development	RUNX3 SMAD7 EGR1 NFE2 GATA2 GAS6
6	Catabolic process	SMAD7 NAMPT YME1L1 S100A8 S100A9 CTSW
6	Response to endogenous stimulus	RUNX3 SRSF5 SMAD7 NAMPT EGR1 CYBB
6	Cell motility	SMAD7 S100A8 S100A9 ARF4 GATA2 GAS6
6	Localization of cell	SMAD7 S100A8 S100A9 ARF4 GATA2 GAS6
5	System process	SMAD7 NAMPT ARF4 GAS6 F5
5	Macromolecule localization	SRSF5 SMAD7 ENSA ARF4 GAS6
4	Growth	SMAD7 S100A8 S100A9 GAS6
4	Anatomical structure morphogenesis	SMAD7 CYBB GATA2 S100A6
4	Regulation of growth	SMAD7 S100A8 S100A9 GAS6
3	Reproduction	NAMPT EGR1 GATA2
3	Reproductive process	NAMPT EGR1 GATA2
3	Autophagy	NAMPT S100A8 S100A9
3	Response to abiotic stimulus	NAMPT EGR1 CYBB
3	Cell growth	SMAD7 S100A8 S100A9
3	Regulation of locomotion	SMAD7 GATA2 GAS6
3	Taxis	S100A8 S100A9 GAS6
3	Leukocyte migration	S100A8 S100A9 GAS6
2	Behavior	EGR1 ARF4
2	Rhythmic process	NAMPT EGR1
2	Multi-organism process	NAMPT GAS6
2	Myeloid cell homeostasis	GATA2 FCAR
2	Production of molecular mediator of immune response	SMAD7 CD96
2	Circadian rhythm	NAMPT EGR1
2	Regulation of cell adhesion	RUNX3 SMAD7
2	Regulation of cellular component biogenesis	PARP10 ARPC4
2	Anatomical structure formation involved in morphogenesis	CYBB GATA2
2	Maintenance of location	S100A8 S100A9
1	Detoxification	S100A9
1	Leukocyte homeostasis	FCAR
1	Activation of immune response	ARPC4
1	Developmental process involved in reproduction	GATA2
1	Rhythmic behavior	EGR1
1	Locomotory behavior	EGR1
1	Antigen processing and presentation	CYBB
1	Cell cycle process	ENSA
1	Multicellular organism reproduction	EGR1
1	Modulation of process of other organism	S100A9
1	Hormone metabolic process	EGR1
1	Ovulation cycle	EGR1
1	Adhesion of symbiont to host	GAS6
1	Multi-organism reproductive process	NAMPT
1	Multi-multicellular organism process	NAMPT
1	Multi-organism cellular process	GAS6
1	Developmental growth	SMAD7
1	Multicellular organismal reproductive process	EGR1
1	Maintenance of cell number	GATA2
1	Cellular detoxification	S100A9

## Sheet: MF
N	High level GO category	Genes
8	Small molecule binding	RUNX3 NAMPT ORC4 YME1L1 S100A8 S100A9 CYBB ARF4
7	Molecular function regulator	VPS9D1 SMAD7 NAMPT ENSA GAS6 CDKN1C NCF4
5	Transporter activity	VPS9D1 SLC25A37 CYBB S100A6 CLIC1
5	Enzyme regulator activity	VPS9D1 ENSA GAS6 CDKN1C NCF4
4	DNA-binding transcription factor activity	RUNX3 EGR1 NFE2 GATA2
4	Lipid binding	S100A8 S100A9 GAS6 NCF4
4	Transmembrane transporter activity	SLC25A37 CYBB S100A6 CLIC1
4	Carbohydrate derivative binding	RUNX3 ORC4 YME1L1 ARF4
3	Hydrolase activity	ORC4 YME1L1 CTSW
3	Protein-containing complex binding	SMAD7 ARPC4 FCAR
2	Transferase activity	NAMPT PARP10
2	Signaling receptor regulator activity	NAMPT GAS6
2	Receptor ligand activity	NAMPT GAS6
2	Molecular adaptor activity	GAS6 ARPC4
1	Structural molecule activity	ARPC4
1	Electron transfer activity	CYBB
1	Antioxidant activity	S100A9
1	Molecular transducer activity	FCAR
1	Structural constituent of cytoskeleton	ARPC4
1	Channel regulator activity	ENSA
1	Oxidoreductase activity	CYBB
1	Signaling receptor activity	FCAR
1	Modified amino acid binding	GAS6

## Sheet: CC
N	High level GO category	Genes
12	Extracellular region	NAMPT S100A8 S100A9 ARF4 CTSW GAS6 S100A6 F5 CLIC1 ARPC4 FCAR LILRA5
11	Extracellular space	NAMPT S100A8 S100A9 ARF4 CTSW GAS6 S100A6 F5 CLIC1 ARPC4 LILRA5
9	Extracellular organelle	NAMPT S100A8 S100A9 ARF4 GAS6 S100A6 F5 CLIC1 ARPC4
7	Organelle membrane	YME1L1 SLC25A37 CYBB MCEMP1 F5 CLIC1 FCAR
5	Envelope	YME1L1 SLC25A37 CYBB S100A6 CLIC1
4	Cell junction	SMAD7 NAMPT S100A9 ARF4
4	Chromatin	RUNX3 SMAD7 EGR1 NFE2
4	Cell projection	CYBB ARF4 S100A6 ARPC4
4	Membrane protein complex	SMAD7 CYBB CLIC1 NCF4
3	External encapsulating structure	S100A8 S100A9 S100A6
3	Extracellular matrix	S100A8 S100A9 S100A6
2	Extrinsic component of membrane	SMAD7 S100A6
2	Cell leading edge	ARF4 S100A6
2	Oxidoreductase complex	CYBB NCF4
2	Ribonucleoprotein complex	PHF5A HNRNPDL
1	Synapse	ARF4
1	Endoplasmic reticulum membrane	CYBB
1	Cell-cell junction	SMAD7
1	Cell surface	LILRA5
1	Protein-DNA complex	NFE2
1	Nuclear outer membrane-endoplasmic reticulum membrane network	CYBB
1	Cell body	CYBB
1	Anchoring junction	SMAD7
1	Blood microparticle	CLIC1
1	Side of membrane	S100A6
1	Plasma membrane region	ARF4
1	Postsynapse	ARF4
1	Cluster of actin-based cell projections	CLIC1
1	Glutamatergic synapse	ARF4
