# Supplementary material for: Identification of common genetic factors and immune-related pathways associating more than two autoimmune disorders: implications on risk, diagnosis, and treatment
Source: Genomics Inform. 2024 Jul 2;22:10. doi: 10.1186/s44342-024-00004-5 (PMC11221123; doi:10.1186/s44342-024-00004-5)
Supplement: Supplementary file 9 — Additional file 9. [file 44342_2024_4_MOESM9_ESM.xlsx]

## Sheet: geneInfo 
Pasted	Symbol	Ensembl Gene ID	Entrez	Type	Species	Chr	Position (Mbp)	Description	percentage_gc_content	transcript_count	genomeSpan	cds_length	transcript_length	FiveUTR	ThreeUTR	nExons
RUNX3	RUNX3	ENSG00000020633	864	protein_coding	Human	1	24.8995	RUNX family transcription factor 3 [Source:HGNC Symbol;Acc:HGNC:10473]	54.8	5	65610	1290	3448	277.5	2610	5
ENSA	ENSA	ENSG00000143420	2029	protein_coding	Human	1	150.601	endosulfine alpha [Source:HGNC Symbol;Acc:HGNC:3360]	45.32	15	28761	357	792	100	269.5	4
S100A9	S100A9	ENSG00000163220	6280	protein_coding	Human	1	153.358	S100 calcium binding protein A9 [Source:HGNC Symbol;Acc:HGNC:10499]	52.56	1	3169	345	573	20.5	184	3
S100A8	S100A8	ENSG00000143546	6279	protein_coding	Human	1	153.39	S100 calcium binding protein A8 [Source:HGNC Symbol;Acc:HGNC:10498]	53.84	3	1041	282	495	26.5	70	3
S100A6	S100A6	ENSG00000197956	6277	protein_coding	Human	1	153.535	S100 calcium binding protein A6 [Source:HGNC Symbol;Acc:HGNC:10496]	58.51	5	1645	273	479	42	96	3
F5	F5	ENSG00000198734	2153	protein_coding	Human	1	169.512	coagulation factor V [Source:HGNC Symbol;Acc:HGNC:3542]	38.05	3	74637	6682.5	7039	147.5	1253.5	25
ORC4	ORC4	ENSG00000115947	5000	protein_coding	Human	2	147.93	origin recognition complex subunit 4 [Source:HGNC Symbol;Acc:HGNC:8490]	36.15	16	91208	1089	6328	91	5112	6.5
ARPC4	ARPC4	ENSG00000241553	10093	protein_coding	Human	3	9.7925	actin related protein 2/3 complex subunit 4 [Source:HGNC Symbol;Acc:HGNC:707]	48.66	8	14606	237	942	58.5	175	6
ARF4	ARF4	ENSG00000168374	378	protein_coding	Human	3	57.5714	ADP ribosylation factor 4 [Source:HGNC Symbol;Acc:HGNC:655]	41.71	9	26857	216	1413.5	184	813	4
CD96	CD96	ENSG00000153283	10225	protein_coding	Human	3	111.293	CD96 molecule [Source:HGNC Symbol;Acc:HGNC:16892]	38.02	7	373031	1209	1565	66	167	8
GATA2	GATA2	ENSG00000179348	2624	protein_coding	Human	3	128.479	GATA binding protein 2 [Source:HGNC Symbol;Acc:HGNC:4171]	60.46	6	13774	1401	1878	191.5	1231.5	4.5
HNRNPDL	HNRNPDL	ENSG00000152795	9987	protein_coding	Human	4	82.4226	heterogeneous nuclear ribonucleoprotein D like [Source:HGNC Symbol;Acc:HGNC:5037]	42.42	10	7897	906	1433	99	109	8
EGR1	EGR1	ENSG00000120738	1958	protein_coding	Human	5	138.465	early growth response 1 [Source:HGNC Symbol;Acc:HGNC:3238]	56.52	1	3824	1632	3137	282	1221	2
NAMPT	NAMPT	ENSG00000105835	10135	protein_coding	Human	7	106.248	nicotinamide phosphoribosyltransferase [Source:HGNC Symbol;Acc:HGNC:30092]	37.11	49	37668	528	4255	113.5	140	10
SLC25A37	SLC25A37	ENSG00000147454	51312	protein_coding	Human	8	23.529	solute carrier family 25 member 37 [Source:HGNC Symbol;Acc:HGNC:29786]	48.38	12	46507	480	823	46	360	3
PARP10	PARP10	ENSG00000178685	84875	protein_coding	Human	8	143.977	poly(ADP-ribose) polymerase family member 10 [Source:HGNC Symbol;Acc:HGNC:25895]	54.62	23	35619	439	685	78	249.5	4
YME1L1	YME1L1	ENSG00000136758	10730	protein_coding	Human	10	27.1101	YME1 like 1 ATPase [Source:HGNC Symbol;Acc:HGNC:12843]	38.36	9	45155	2052	3474	173	1864	8
CTSW	CTSW	ENSG00000172543	1521	protein_coding	Human	11	65.8798	cathepsin W [Source:HGNC Symbol;Acc:HGNC:2546]	59.12	8	3932	1050	1191	17	122	9
NFE2	NFE2	ENSG00000123405	4778	protein_coding	Human	12	54.2921	nuclear factor, erythroid 2 [Source:HGNC Symbol;Acc:HGNC:7780]	51.75	5	8904	1122	1656	124.5	262	3
GAS6	GAS6	ENSG00000183087	2621	protein_coding	Human	13	113.821	growth arrest specific 6 [Source:HGNC Symbol;Acc:HGNC:4168]	57.6	5	43527	2037	2508	155	314	7
SRSF5	SRSF5	ENSG00000100650	6430	protein_coding	Human	14	69.7269	serine and arginine rich splicing factor 5 [Source:HGNC Symbol;Acc:HGNC:10787]	43.68	19	45105	417	1412	47	460	6
VPS9D1	VPS9D1	ENSG00000075399	9605	protein_coding	Human	16	89.7071	VPS9 domain containing 1 [Source:HGNC Symbol;Acc:HGNC:13526]	59.41	7	13764	698	775	35	69	6
SMAD7	SMAD7	ENSG00000101665	4092	protein_coding	Human	18	48.9199	SMAD family member 7 [Source:HGNC Symbol;Acc:HGNC:6773]	52.17	8	31112	636	1152	101.5	948	3
MCEMP1	MCEMP1	ENSG00000183019	199675	protein_coding	Human	19	7.67663	mast cell expressed membrane protein 1 [Source:HGNC Symbol;Acc:HGNC:27291]	55.05	3	3198	499.5	763	242.5	502.5	6
HNRNPUL1	HNRNPUL1	ENSG00000105323	11100	protein_coding	Human	19	41.2625	heterogeneous nuclear ribonucleoprotein U like 1 [Source:HGNC Symbol;Acc:HGNC:17011]	48	22	45291	474	2794	72	266	6.5
PHF5A	PHF5A	ENSG00000100410	84844	protein_coding	Human	22	41.4597	PHD finger protein 5A [Source:HGNC Symbol;Acc:HGNC:18000]	46.22	3	8975	333	1053	38	680	4
CYBB	CYBB	ENSG00000165168	1536	protein_coding	Human	X	37.7801	cytochrome b-245 beta chain [Source:HGNC Symbol;Acc:HGNC:2578]	37.33	2	33402	1713	4276	18	2543	8.5
CDKN1C	NA	Not mapped	NA	NA	NA	NA	NA	NA	NA	NA	NA	NA	NA	NA	NA	NA
CLIC1	NA	Not mapped	NA	NA	NA	NA	NA	NA	NA	NA	NA	NA	NA	NA	NA	NA
FCAR	NA	Not mapped	NA	NA	NA	NA	NA	NA	NA	NA	NA	NA	NA	NA	NA	NA
LILRA5	NA	Not mapped	NA	NA	NA	NA	NA	NA	NA	NA	NA	NA	NA	NA	NA	NA
NCF4	NA	Not mapped	NA	NA	NA	NA	NA	NA	NA	NA	NA	NA	NA	NA	NA	NA
