# Supplementary material for: Identification of common genetic factors and immune-related pathways associating more than two autoimmune disorders: implications on risk, diagnosis, and treatment
Source: Genomics Inform. 2024 Jul 2;22:10. doi: 10.1186/s44342-024-00004-5 (PMC11221123; doi:10.1186/s44342-024-00004-5)
Supplement: Supplementary file 10 — Additional file 10. [file 44342_2024_4_MOESM10_ESM.xlsx]

## Sheet: DAVID
Column1	Column2	Column3	Column4
ID	Gene Name	Species	KEGG_PATHWAY
ARF4	ADP ribosylation factor 4(ARF4)	Homo sapiens	hsa04144:Endocytosis,
FCAR	Fc alpha receptor(FCAR)	Homo sapiens	hsa04145:Phagosome,hsa05150:Staphylococcus aureus infection,
PHF5A	PHD finger protein 5A(PHF5A)	Homo sapiens	hsa03040:Spliceosome,
RUNX3	RUNX family transcription factor 3(RUNX3)	Homo sapiens	hsa04658:Th1 and Th2 cell differentiation,hsa05169:Epstein-Barr virus infection,
S100A8	S100 calcium binding protein A8(S100A8)	Homo sapiens	hsa04657:IL-17 signaling pathway,
S100A9	S100 calcium binding protein A9(S100A9)	Homo sapiens	hsa04657:IL-17 signaling pathway,
SMAD7	SMAD family member 7(SMAD7)	Homo sapiens	hsa04350:TGF-beta signaling pathway,hsa04390:Hippo signaling pathway,
ARPC4	actin related protein 2/3 complex subunit 4(ARPC4)	Homo sapiens	hsa04144:Endocytosis,hsa04530:Tight junction,hsa04666:Fc gamma R-mediated phagocytosis,hsa04810:Regulation of actin cytoskeleton,hsa05100:Bacterial invasion of epithelial cells,hsa05130:Pathogenic Escherichia coli infection,hsa05131:Shigellosis,hsa05132:Salmonella infection,hsa05135:Yersinia infection,
CTSW	cathepsin W(CTSW)	Homo sapiens	hsa04142:Lysosome,hsa04210:Apoptosis,
F5	coagulation factor V(F5)	Homo sapiens	hsa04610:Complement and coagulation cascades,
CDKN1C	cyclin dependent kinase inhibitor 1C(CDKN1C)	Homo sapiens	hsa04110:Cell cycle,
CYBB	cytochrome b-245 beta chain(CYBB)	Homo sapiens	hsa04066:HIF-1 signaling pathway,hsa04145:Phagosome,hsa04216:Ferroptosis,hsa04217:Necroptosis,hsa04613:Neutrophil extracellular trap formation,hsa04621:NOD-like receptor signaling pathway,hsa04670:Leukocyte transendothelial migration,hsa04933:AGE-RAGE signaling pathway in diabetic complications,hsa05010:Alzheimer disease,hsa05020:Prion disease,hsa05022:Pathways of neurodegeneration - multiple dis…
EGR1	early growth response 1(EGR1)	Homo sapiens	hsa04371:Apelin signaling pathway,hsa04912:GnRH signaling pathway,hsa04928:Parathyroid hormone synthesis, secretion and action,hsa04933:AGE-RAGE signaling pathway in diabetic complications,hsa05020:Prion disease,hsa05166:Human T-cell leukemia virus 1 infection,
GAS6	growth arrest specific 6(GAS6)	Homo sapiens	hsa01521:EGFR tyrosine kinase inhibitor resistance,
HNRNPUL1	heterogeneous nuclear ribonucleoprotein U like 1(HNRNPUL1)	Homo sapiens	hsa05164:Influenza A,
LILRA5	leukocyte immunoglobulin like receptor A5(LILRA5)	Homo sapiens	hsa04380:Osteoclast differentiation,hsa04662:B cell receptor signaling pathway,
NCF4	neutrophil cytosolic factor 4(NCF4)	Homo sapiens	hsa04145:Phagosome,hsa04380:Osteoclast differentiation,hsa04613:Neutrophil extracellular trap formation,hsa04670:Leukocyte transendothelial migration,hsa05020:Prion disease,hsa05140:Leishmaniasis,hsa05415:Diabetic cardiomyopathy,hsa05417:Lipid and atherosclerosis,
NAMPT	nicotinamide phosphoribosyltransferase(NAMPT)	Homo sapiens	hsa00760:Nicotinate and nicotinamide metabolism,hsa01100:Metabolic pathways,hsa04621:NOD-like receptor signaling pathway,
ORC4	origin recognition complex subunit 4(ORC4)	Homo sapiens	hsa04110:Cell cycle,
SRSF5	serine and arginine rich splicing factor 5(SRSF5)	Homo sapiens	hsa03040:Spliceosome,hsa05168:Herpes simplex virus 1 infection,
