# Supplementary material for: Identification of common genetic factors and immune-related pathways associating more than two autoimmune disorders: implications on risk, diagnosis, and treatment
Source: Genomics Inform. 2024 Jul 2;22:10. doi: 10.1186/s44342-024-00004-5 (PMC11221123; doi:10.1186/s44342-024-00004-5)
Supplement: Supplementary file 11 — Additional file 11. [file 44342_2024_4_MOESM11_ESM.xlsx]

## Sheet: NTA
goId	description	size	overlap	interestGene	expect	enrichmentRatio	pValue	FDR
GO:0070488	neutrophil aggregation	2	2	S100A8|1;S100A9|1	0.000702395	2847.4	9.86787e-08	0.00156475
GO:0032119	sequestering of zinc ion	8	2	S100A8|1;S100A9|1	0.00280958	711.85	2.76068e-06	0.0174088
GO:0002523	leukocyte migration involved in inflammatory response	12	2	S100A8|1;S100A9|1	0.00421437	474.567	6.50365e-06	0.0174088
GO:0070486	leukocyte aggregation	12	2	S100A8|1;S100A9|1	0.00421437	474.567	6.50365e-06	0.0174088
GO:0017014	protein nitrosylation	13	2	S100A8|1;S100A9|1	0.00456557	438.062	7.68505e-06	0.0174088
GO:0018119	peptidyl-cysteine S-nitrosylation	13	2	S100A8|1;S100A9|1	0.00456557	438.062	7.68505e-06	0.0174088
GO:0051238	sequestering of metal ion	13	2	S100A8|1;S100A9|1	0.00456557	438.062	7.68505e-06	0.0174088
GO:0050832	defense response to fungus	28	2	S100A8|1;S100A9|1	0.00983353	203.386	3.71645e-05	0.0736646
GO:0006882	cellular zinc ion homeostasis	32	2	S100A8|1;S100A9|1	0.0112383	177.962	4.87387e-05	0.0822594
GO:0055069	zinc ion homeostasis	33	2	S100A8|1;S100A9|1	0.0115895	172.57	5.18758e-05	0.0822594
