# Supplementary material for: Identification of common genetic factors and immune-related pathways associating more than two autoimmune disorders: implications on risk, diagnosis, and treatment
Source: Genomics Inform. 2024 Jul 2;22:10. doi: 10.1186/s44342-024-00004-5 (PMC11221123; doi:10.1186/s44342-024-00004-5)
Supplement: Supplementary file 12 — Additional file 12. [file 44342_2024_4_MOESM12_ESM.xlsx]

## Sheet: genemania-interactions 
Gene 1	Gene 2	Weight	Network group	Network
S100A9	MCEMP1	0.0241551	Co-expression	Innocenti-Brown-2011
S100A8	MCEMP1	0.0224477	Co-expression	Innocenti-Brown-2011
S100A8	S100A9	0.0247188	Co-expression	Innocenti-Brown-2011
NFE2	MCEMP1	0.0220184	Co-expression	Innocenti-Brown-2011
NFE2	S100A9	0.0199816	Co-expression	Innocenti-Brown-2011
NFE2	S100A8	0.0204802	Co-expression	Innocenti-Brown-2011
NCF2	MCEMP1	0.00915901	Co-expression	Innocenti-Brown-2011
NCF2	S100A9	0.0109762	Co-expression	Innocenti-Brown-2011
NCF2	S100A8	0.010348	Co-expression	Innocenti-Brown-2011
NCF2	CYBB	0.00807191	Co-expression	Innocenti-Brown-2011
NCF2	NFE2	0.0092755	Co-expression	Innocenti-Brown-2011
COL1A2	S100A6	0.00408902	Co-expression	Innocenti-Brown-2011
CACYBP	FKBP4	0.0176238	Co-expression	Innocenti-Brown-2011
VPS9D1	MCEMP1	0.00824544	Co-expression	Arijs-Rutgeerts-2009
S100A9	MCEMP1	0.00624603	Co-expression	Arijs-Rutgeerts-2009
S100A8	MCEMP1	0.00670625	Co-expression	Arijs-Rutgeerts-2009
S100A8	S100A9	0.00514077	Co-expression	Arijs-Rutgeerts-2009
SRSF5	PHF5A	0.012867	Co-expression	Arijs-Rutgeerts-2009
NAMPT	S100A9	0.00710622	Co-expression	Arijs-Rutgeerts-2009
NAMPT	S100A8	0.00780281	Co-expression	Arijs-Rutgeerts-2009
NFE2	MCEMP1	0.00964274	Co-expression	Arijs-Rutgeerts-2009
NFE2	VPS9D1	0.0114687	Co-expression	Arijs-Rutgeerts-2009
NFE2	S100A9	0.00743112	Co-expression	Arijs-Rutgeerts-2009
NFE2	S100A8	0.00764297	Co-expression	Arijs-Rutgeerts-2009
NCF4	RUNX3	0.00768788	Co-expression	Arijs-Rutgeerts-2009
NCF4	CYBB	0.00618213	Co-expression	Arijs-Rutgeerts-2009
NCF2	MCEMP1	0.00418944	Co-expression	Arijs-Rutgeerts-2009
NCF2	S100A9	0.00357646	Co-expression	Arijs-Rutgeerts-2009
NCF2	S100A8	0.00379855	Co-expression	Arijs-Rutgeerts-2009
NCF2	NAMPT	0.00525151	Co-expression	Arijs-Rutgeerts-2009
NCF2	NFE2	0.00536951	Co-expression	Arijs-Rutgeerts-2009
NCF1	RUNX3	0.0085286	Co-expression	Arijs-Rutgeerts-2009
NCF1	CYBB	0.00746172	Co-expression	Arijs-Rutgeerts-2009
NCF1	NCF4	0.00188196	Co-expression	Arijs-Rutgeerts-2009
CBFB	HNRNPDL	0.0117669	Co-expression	Arijs-Rutgeerts-2009
CBFB	CYBA	0.0126256	Co-expression	Arijs-Rutgeerts-2009
ARPP19	CBFB	0.0143997	Co-expression	Arijs-Rutgeerts-2009
S100A8	S100A9	0.0108983	Co-expression	Wang-Maris-2006
SRSF5	HNRNPDL	0.0251479	Co-expression	Wang-Maris-2006
NAMPT	S100A9	0.0111751	Co-expression	Wang-Maris-2006
NAMPT	S100A8	0.012188	Co-expression	Wang-Maris-2006
NCF2	S100A9	0.00798306	Co-expression	Wang-Maris-2006
NCF2	S100A8	0.00862236	Co-expression	Wang-Maris-2006
NCF2	NAMPT	0.0101388	Co-expression	Wang-Maris-2006
CYBA	CYBB	0.0104472	Co-expression	Wang-Maris-2006
S100A8	S100A9	0.0203855	Co-expression	Dobbin-Giordano-2005
NAMPT	S100A6	0.0180294	Co-expression	Dobbin-Giordano-2005
NAMPT	S100A9	0.012793	Co-expression	Dobbin-Giordano-2005
NCF4	CYBB	0.0129882	Co-expression	Dobbin-Giordano-2005
CYBA	NCF4	0.00714238	Co-expression	Dobbin-Giordano-2005
NCF1	CYBB	0.0106391	Co-expression	Dobbin-Giordano-2005
NCF1	NCF4	0.00529177	Co-expression	Dobbin-Giordano-2005
NCF1	NCF2	0.00577081	Co-expression	Dobbin-Giordano-2005
NCF1	CYBA	0.00595903	Co-expression	Dobbin-Giordano-2005
FKBP4	NFE2	0.0137122	Co-expression	Dobbin-Giordano-2005
SMURF2	S100A6	0.0072868	Co-expression	Dobbin-Giordano-2005
SMURF2	NAMPT	0.00695995	Co-expression	Dobbin-Giordano-2005
CYBB	RUNX3	0.0109587	Co-expression	Perou-Botstein-2000
SRSF5	CYBB	0.0128607	Co-expression	Perou-Botstein-2000
NCF4	SRSF5	0.0147654	Co-expression	Perou-Botstein-2000
NCF2	RUNX3	0.010553	Co-expression	Perou-Botstein-2000
NCF2	CYBB	0.00895025	Co-expression	Perou-Botstein-2000
SMURF2	PHF5A	0.014793	Co-expression	Perou-Botstein-2000
EP300	RUNX3	0.0140918	Co-expression	Perou-Botstein-2000
S100A8	S100A9	0.0186205	Co-expression	Roth-Zlotnik-2006
NFE2	MCEMP1	0.005476	Co-expression	Roth-Zlotnik-2006
NFE2	CYBB	0.00916312	Co-expression	Roth-Zlotnik-2006
NCF4	MCEMP1	0.00618179	Co-expression	Roth-Zlotnik-2006
NCF4	CYBB	0.0100958	Co-expression	Roth-Zlotnik-2006
NCF4	NFE2	0.0039702	Co-expression	Roth-Zlotnik-2006
NCF2	MCEMP1	0.0116411	Co-expression	Roth-Zlotnik-2006
NCF2	CYBB	0.0142942	Co-expression	Roth-Zlotnik-2006
NCF2	NFE2	0.00505029	Co-expression	Roth-Zlotnik-2006
NCF2	NCF4	0.00577259	Co-expression	Roth-Zlotnik-2006
CYBA	NCF4	0.00751224	Co-expression	Roth-Zlotnik-2006
NCF1	CYBA	0.00810415	Co-expression	Roth-Zlotnik-2006
EP300	SRSF5	0.00873624	Co-expression	Roth-Zlotnik-2006
NAMPT	RUNX3	0.00826958	Co-expression	Rosenwald-Staudt-2001
SMAD7	SRSF5	0.00997439	Co-expression	Rosenwald-Staudt-2001
SMAD7	NAMPT	0.00408075	Co-expression	Rosenwald-Staudt-2001
SMURF2	HNRNPDL	0.0167965	Co-expression	Rosenwald-Staudt-2001
S100A8	S100A9	0.0164487	Co-expression	Ramaswamy-Golub-2001
NAMPT	S100A8	0.00992213	Co-expression	Ramaswamy-Golub-2001
NFE2	RUNX3	0.0134509	Co-expression	Ramaswamy-Golub-2001
NCF2	S100A9	0.0169368	Co-expression	Ramaswamy-Golub-2001
NCF2	S100A8	0.0125534	Co-expression	Ramaswamy-Golub-2001
CYBA	NCF4	0.0110932	Co-expression	Ramaswamy-Golub-2001
NCF1	NCF2	0.0113594	Co-expression	Ramaswamy-Golub-2001
NCF1	CYBA	0.0101726	Co-expression	Ramaswamy-Golub-2001
S100A8	S100A9	0.0297352	Co-expression	Wu-Garvey-2007
NFE2	S100A9	0.0205207	Co-expression	Wu-Garvey-2007
NCF2	S100A9	0.0277376	Co-expression	Wu-Garvey-2007
NCF2	S100A8	0.0217856	Co-expression	Wu-Garvey-2007
NCF2	NFE2	0.0228891	Co-expression	Wu-Garvey-2007
HDAC4	CBFB	0.0130485	Co-expression	Wu-Garvey-2007
NCF4	RUNX3	0.0207493	Co-expression	Chen-Brown-2002
SREBF2	CYBA	0.021506	Co-expression	Chen-Brown-2002
SMAD7	SRSF5	0.0164255	Co-expression	Alizadeh-Staudt-2000
SMURF2	HNRNPDL	0.0123649	Co-expression	Alizadeh-Staudt-2000
S100A8	S100A9	0.00934443	Co-expression	Wang-Cheung-2015
EGR1	SRSF5	0.0166759	Co-expression	Wang-Cheung-2015
COL1A2	S100A6	0.00472418	Co-expression	Wang-Cheung-2015
SRSF5	CYBB	0.0142892	Co-expression	Ross-Perou-2001
S100A8	S100A9	0.0334035	Co-expression	Burington-Shaughnessy-2008
SRSF5	HNRNPDL	0.00980438	Co-expression	Burington-Shaughnessy-2008
SMURF2	SRSF5	0.00868682	Co-expression	Burington-Shaughnessy-2008
S100A8	S100A9	0.0351362	Co-expression	Bild-Nevins-2006 B
SRSF5	HNRNPDL	0.00907244	Co-expression	Bild-Nevins-2006 B
CYBA	RUNX3	0.0072405	Co-expression	Bild-Nevins-2006 B
CYBA	NCF4	0.00688363	Co-expression	Bild-Nevins-2006 B
S100A8	S100A9	0.00900161	Co-localization	Johnson-Shoemaker-2003
NFE2	S100A9	0.00558112	Co-localization	Johnson-Shoemaker-2003
NFE2	S100A8	0.00837918	Co-localization	Johnson-Shoemaker-2003
EGR1	S100A6	0.0106838	Co-localization	Johnson-Shoemaker-2003
NCF4	S100A9	0.0079307	Co-localization	Johnson-Shoemaker-2003
NCF4	NFE2	0.00690314	Co-localization	Johnson-Shoemaker-2003
NCF2	S100A9	0.00938313	Co-localization	Johnson-Shoemaker-2003
NCF2	NFE2	0.00822192	Co-localization	Johnson-Shoemaker-2003
NCF2	NCF4	0.0125643	Co-localization	Johnson-Shoemaker-2003
NCF1	RUNX3	0.0142231	Co-localization	Johnson-Shoemaker-2003
CBFB	PHF5A	0.00342139	Co-localization	Johnson-Shoemaker-2003
CBFB	HNRNPUL1	0.00636919	Co-localization	Johnson-Shoemaker-2003
SMURF2	EGR1	0.00673646	Co-localization	Johnson-Shoemaker-2003
CACYBP	FKBP4	0.0137775	Co-localization	Johnson-Shoemaker-2003
SREBF2	CACYBP	0.0113373	Co-localization	Johnson-Shoemaker-2003
RUNX3	ENSA	0.00166837	Genetic Interactions	Lin-Smith-2010
CYBB	RUNX3	0.0016688	Genetic Interactions	Lin-Smith-2010
NAMPT	ENSA	0.00157842	Genetic Interactions	Lin-Smith-2010
NFE2	S100A8	0.00267236	Genetic Interactions	Lin-Smith-2010
FKBP4	SRSF5	0.00160662	Genetic Interactions	Lin-Smith-2010
COL1A2	ENSA	0.000850596	Genetic Interactions	Lin-Smith-2010
COL1A2	NCF4	0.00100519	Genetic Interactions	Lin-Smith-2010
SMURF1	CYBB	0.00133118	Genetic Interactions	Lin-Smith-2010
S100B	SMURF1	0.00195255	Genetic Interactions	Lin-Smith-2010
ZFPM1	CYBB	0.00110925	Genetic Interactions	Lin-Smith-2010
ZFPM1	HNRNPUL1	0.00186598	Genetic Interactions	Lin-Smith-2010
ZFPM1	NCF1	0.00150827	Genetic Interactions	Lin-Smith-2010
ZFPM1	PPP2R2D	0.00105689	Genetic Interactions	Lin-Smith-2010
SMURF2	S100A9	0.00353115	Genetic Interactions	Lin-Smith-2010
SMURF2	CBFB	0.000670027	Genetic Interactions	Lin-Smith-2010
ZFPM2	EGR1	0.00129362	Genetic Interactions	Lin-Smith-2010
EP300	S100A8	0.00260563	Genetic Interactions	Lin-Smith-2010
EP300	COL1A2	0.00102437	Genetic Interactions	Lin-Smith-2010
CACYBP	SMAD7	0.00164914	Genetic Interactions	Lin-Smith-2010
SREBF2	COL1A2	0.000579474	Genetic Interactions	Lin-Smith-2010
NMNAT3	SRSF5	0.000719757	Genetic Interactions	Lin-Smith-2010
NMNAT3	NFE2	0.00160013	Genetic Interactions	Lin-Smith-2010
NMNAT3	EGR1	0.00123962	Genetic Interactions	Lin-Smith-2010
NMNAT3	CYBA	0.0030761	Genetic Interactions	Lin-Smith-2010
NMNAT3	S100B	0.00190074	Genetic Interactions	Lin-Smith-2010
NMNAT3	SMURF2	0.000668947	Genetic Interactions	Lin-Smith-2010
MASTL	ZFPM2	0.0132206	Genetic Interactions	Lin-Smith-2010
HNRNPUL1	PHF5A	0.0103836	Pathway	Wu-Stein-2010
SRSF5	PHF5A	0.00854796	Pathway	Wu-Stein-2010
SRSF5	HNRNPUL1	0.00854796	Pathway	Wu-Stein-2010
NCF4	CYBB	0.114825	Pathway	Wu-Stein-2010
NCF2	CYBB	0.0813683	Pathway	Wu-Stein-2010
NCF2	NCF4	0.0752724	Pathway	Wu-Stein-2010
CYBA	CYBB	0.114825	Pathway	Wu-Stein-2010
CYBA	NCF4	0.106223	Pathway	Wu-Stein-2010
CYBA	NCF2	0.0752724	Pathway	Wu-Stein-2010
NCF1	CYBB	0.111219	Pathway	Wu-Stein-2010
NCF1	NCF4	0.102887	Pathway	Wu-Stein-2010
NCF1	NCF2	0.0729086	Pathway	Wu-Stein-2010
NCF1	CYBA	0.102887	Pathway	Wu-Stein-2010
CBFB	RUNX3	0.581108	Pathway	Wu-Stein-2010
SMURF1	SMAD7	0.0204576	Pathway	Wu-Stein-2010
SMURF2	SMAD7	0.0287105	Pathway	Wu-Stein-2010
EP300	GATA2	0.0347891	Pathway	Wu-Stein-2010
EP300	SMAD7	0.00642635	Pathway	Wu-Stein-2010
S100A8	S100A9	0.927589	Physical Interactions	Bandyopadhyay-Ideker-2010
SREBF2	EGR1	0.221631	Physical Interactions	Bandyopadhyay-Ideker-2010
S100A8	S100A9	1	Physical Interactions	IREF-corum
SMURF1	SMAD7	0.707107	Physical Interactions	IREF-corum
SMURF2	SMAD7	0.707107	Physical Interactions	IREF-corum
EP300	EGR1	0.673114	Physical Interactions	IREF-corum
S100A8	S100A9	1	Physical Interactions	IREF-mppi
NCF2	NCF4	1	Physical Interactions	IREF-mppi
HNRNPUL1	PHF5A	0.0104363	Physical Interactions	IREF-reactome
SRSF5	PHF5A	0.00848984	Physical Interactions	IREF-reactome
SRSF5	HNRNPUL1	0.00848984	Physical Interactions	IREF-reactome
NCF4	CYBB	0.25	Physical Interactions	IREF-reactome
NCF2	CYBB	0.25	Physical Interactions	IREF-reactome
NCF2	NCF4	0.25	Physical Interactions	IREF-reactome
CYBA	CYBB	0.25	Physical Interactions	IREF-reactome
CYBA	NCF4	0.25	Physical Interactions	IREF-reactome
CYBA	NCF2	0.25	Physical Interactions	IREF-reactome
NCF1	CYBB	0.25	Physical Interactions	IREF-reactome
NCF1	NCF4	0.25	Physical Interactions	IREF-reactome
NCF1	NCF2	0.25	Physical Interactions	IREF-reactome
NCF1	CYBA	0.25	Physical Interactions	IREF-reactome
PPP2R2D	ENSA	0.371898	Physical Interactions	IREF-reactome
ARPP19	ENSA	0.298963	Physical Interactions	IREF-reactome
ARPP19	PPP2R2D	0.371898	Physical Interactions	IREF-reactome
SMURF1	SMAD7	0.0165129	Physical Interactions	IREF-reactome
ZFPM1	GATA2	0.293193	Physical Interactions	IREF-reactome
SMURF2	SMAD7	0.0164527	Physical Interactions	IREF-reactome
SMURF2	SMURF1	0.0128144	Physical Interactions	IREF-reactome
ZFPM2	GATA2	0.293193	Physical Interactions	IREF-reactome
NMNAT3	NAMPT	0.262126	Physical Interactions	IREF-reactome
MASTL	ENSA	0.22897	Physical Interactions	IREF-reactome
MASTL	PPP2R2D	0.28483	Physical Interactions	IREF-reactome
MASTL	ARPP19	0.22897	Physical Interactions	IREF-reactome
NMNAT1	NAMPT	0.262126	Physical Interactions	IREF-reactome
HNRNPUL1	PHF5A	0.0104363	Physical Interactions	Vastrik-Stein-2007
SRSF5	PHF5A	0.00848984	Physical Interactions	Vastrik-Stein-2007
SRSF5	HNRNPUL1	0.00848984	Physical Interactions	Vastrik-Stein-2007
NCF4	CYBB	0.25	Physical Interactions	Vastrik-Stein-2007
NCF2	CYBB	0.25	Physical Interactions	Vastrik-Stein-2007
NCF2	NCF4	0.25	Physical Interactions	Vastrik-Stein-2007
CYBA	CYBB	0.25	Physical Interactions	Vastrik-Stein-2007
CYBA	NCF4	0.25	Physical Interactions	Vastrik-Stein-2007
CYBA	NCF2	0.25	Physical Interactions	Vastrik-Stein-2007
NCF1	CYBB	0.25	Physical Interactions	Vastrik-Stein-2007
NCF1	NCF4	0.25	Physical Interactions	Vastrik-Stein-2007
NCF1	NCF2	0.25	Physical Interactions	Vastrik-Stein-2007
NCF1	CYBA	0.25	Physical Interactions	Vastrik-Stein-2007
PPP2R2D	ENSA	0.371898	Physical Interactions	Vastrik-Stein-2007
ARPP19	ENSA	0.298963	Physical Interactions	Vastrik-Stein-2007
ARPP19	PPP2R2D	0.371898	Physical Interactions	Vastrik-Stein-2007
SMURF1	SMAD7	0.0165129	Physical Interactions	Vastrik-Stein-2007
ZFPM1	GATA2	0.293193	Physical Interactions	Vastrik-Stein-2007
SMURF2	SMAD7	0.0164527	Physical Interactions	Vastrik-Stein-2007
SMURF2	SMURF1	0.0128144	Physical Interactions	Vastrik-Stein-2007
ZFPM2	GATA2	0.293193	Physical Interactions	Vastrik-Stein-2007
NMNAT3	NAMPT	0.262126	Physical Interactions	Vastrik-Stein-2007
MASTL	ENSA	0.22897	Physical Interactions	Vastrik-Stein-2007
MASTL	PPP2R2D	0.28483	Physical Interactions	Vastrik-Stein-2007
MASTL	ARPP19	0.22897	Physical Interactions	Vastrik-Stein-2007
NMNAT1	NAMPT	0.262126	Physical Interactions	Vastrik-Stein-2007
HNRNPUL1	HNRNPDL	0.0315004	Physical Interactions	Havugimana-Emili-2012
SRSF5	S100A9	0.0114363	Physical Interactions	Havugimana-Emili-2012
S100A8	S100A9	0.338219	Physical Interactions	IREF-hprd
NCF4	CYBB	0.17411	Physical Interactions	IREF-hprd
NCF2	S100A8	0.0755793	Physical Interactions	IREF-hprd
NCF2	CYBB	0.152033	Physical Interactions	IREF-hprd
NCF2	NCF4	0.121726	Physical Interactions	IREF-hprd
CYBA	CYBB	0.195446	Physical Interactions	IREF-hprd
CYBA	NCF4	0.156485	Physical Interactions	IREF-hprd
CYBA	NCF2	0.136643	Physical Interactions	IREF-hprd
NCF1	CYBB	0.0628343	Physical Interactions	IREF-hprd
NCF1	NCF4	0.0503087	Physical Interactions	IREF-hprd
NCF1	NCF2	0.0439295	Physical Interactions	IREF-hprd
NCF1	CYBA	0.0564735	Physical Interactions	IREF-hprd
CBFB	RUNX3	0.275622	Physical Interactions	IREF-hprd
SMURF1	RUNX3	0.0272055	Physical Interactions	IREF-hprd
SMURF1	SRSF5	0.0276081	Physical Interactions	IREF-hprd
SMURF1	SMAD7	0.00613295	Physical Interactions	IREF-hprd
S100B	S100A6	0.102223	Physical Interactions	IREF-hprd
ZFPM1	GATA2	0.173221	Physical Interactions	IREF-hprd
SMURF2	RUNX3	0.0317905	Physical Interactions	IREF-hprd
SMURF2	SMAD7	0.00716654	Physical Interactions	IREF-hprd
SMURF2	FKBP4	0.0219148	Physical Interactions	IREF-hprd
EP300	RUNX3	0.0151131	Physical Interactions	IREF-hprd
EP300	EGR1	0.00907132	Physical Interactions	IREF-hprd
EP300	SMAD7	0.00340696	Physical Interactions	IREF-hprd
EP300	ZFPM2	0.0169814	Physical Interactions	IREF-hprd
CACYBP	S100A6	0.182854	Physical Interactions	IREF-hprd
CACYBP	S100B	0.0878533	Physical Interactions	IREF-hprd
HDAC4	RUNX3	0.0561643	Physical Interactions	IREF-hprd
S100A8	S100A9	1	Physical Interactions	IREF-bind-translation
CBFB	RUNX3	0.47896	Physical Interactions	IREF-bind-translation
SMURF1	SRSF5	0.136399	Physical Interactions	IREF-bind-translation
SMURF1	SMAD7	0.00679765	Physical Interactions	IREF-bind-translation
SMURF1	PPP2R2D	0.0593865	Physical Interactions	IREF-bind-translation
S100B	S100A6	0.607781	Physical Interactions	IREF-bind-translation
SMURF2	SMAD7	0.00933695	Physical Interactions	IREF-bind-translation
SMURF2	FKBP4	0.0973925	Physical Interactions	IREF-bind-translation
EP300	EGR1	0.142232	Physical Interactions	IREF-bind-translation
S100A8	S100A9	1	Physical Interactions	IREF-bind
CBFB	RUNX3	0.582933	Physical Interactions	IREF-bind
S100B	S100A6	0.607781	Physical Interactions	IREF-bind
S100A8	S100A9	1	Physical Interactions	IREF-dip
NCF2	NCF4	0.707107	Physical Interactions	IREF-dip
NCF1	NCF2	0.707107	Physical Interactions	IREF-dip
SMURF1	SMAD7	0.597679	Physical Interactions	IREF-dip
SMURF2	SMAD7	0.182203	Physical Interactions	IREF-dip
S100A8	S100A9	0.163893	Physical Interactions	IREF-SMALL-SCALE-STUDIES
NCF4	CYBB	0.115989	Physical Interactions	IREF-SMALL-SCALE-STUDIES
NCF2	S100A8	0.109172	Physical Interactions	IREF-SMALL-SCALE-STUDIES
NCF2	CYBB	0.0902658	Physical Interactions	IREF-SMALL-SCALE-STUDIES
NCF2	NCF4	0.11733	Physical Interactions	IREF-SMALL-SCALE-STUDIES
CYBA	CYBB	0.0913232	Physical Interactions	IREF-SMALL-SCALE-STUDIES
CYBA	NCF4	0.118705	Physical Interactions	IREF-SMALL-SCALE-STUDIES
CYBA	NCF2	0.0923798	Physical Interactions	IREF-SMALL-SCALE-STUDIES
NCF1	CYBB	0.0322072	Physical Interactions	IREF-SMALL-SCALE-STUDIES
NCF1	NCF4	0.041864	Physical Interactions	IREF-SMALL-SCALE-STUDIES
NCF1	NCF2	0.0325798	Physical Interactions	IREF-SMALL-SCALE-STUDIES
NCF1	CYBA	0.0329615	Physical Interactions	IREF-SMALL-SCALE-STUDIES
FKBP4	S100A6	0.0583598	Physical Interactions	IREF-SMALL-SCALE-STUDIES
CBFB	RUNX3	0.14897	Physical Interactions	IREF-SMALL-SCALE-STUDIES
SMURF1	RUNX3	0.0473511	Physical Interactions	IREF-SMALL-SCALE-STUDIES
SMURF1	SMAD7	0.0198893	Physical Interactions	IREF-SMALL-SCALE-STUDIES
S100B	S100A6	0.0508652	Physical Interactions	IREF-SMALL-SCALE-STUDIES
ZFPM1	GATA2	0.0865891	Physical Interactions	IREF-SMALL-SCALE-STUDIES
SMURF2	RUNX3	0.0164823	Physical Interactions	IREF-SMALL-SCALE-STUDIES
SMURF2	SMAD7	0.0069232	Physical Interactions	IREF-SMALL-SCALE-STUDIES
ZFPM2	GATA2	0.0573299	Physical Interactions	IREF-SMALL-SCALE-STUDIES
EP300	GATA2	0.00400249	Physical Interactions	IREF-SMALL-SCALE-STUDIES
EP300	RUNX3	0.00585639	Physical Interactions	IREF-SMALL-SCALE-STUDIES
EP300	EGR1	0.00418435	Physical Interactions	IREF-SMALL-SCALE-STUDIES
EP300	SMAD7	0.00245992	Physical Interactions	IREF-SMALL-SCALE-STUDIES
EP300	ZFPM2	0.00760448	Physical Interactions	IREF-SMALL-SCALE-STUDIES
CACYBP	S100A6	0.0742592	Physical Interactions	IREF-SMALL-SCALE-STUDIES
CACYBP	S100B	0.044239	Physical Interactions	IREF-SMALL-SCALE-STUDIES
HDAC4	RUNX3	0.0181669	Physical Interactions	IREF-SMALL-SCALE-STUDIES
HDAC4	EP300	0.00164691	Physical Interactions	IREF-SMALL-SCALE-STUDIES
SREBF2	EP300	0.00506682	Physical Interactions	IREF-SMALL-SCALE-STUDIES
S100A8	S100A9	1	Predicted	I2D-BIND-Mouse2Human
COL1A2	SMAD7	0.378224	Predicted	I2D-BIND-Mouse2Human
S100A8	S100A9	0.946063	Predicted	I2D-IntAct-Mouse2Human
FKBP4	S100A6	0.73341	Predicted	I2D-IntAct-Mouse2Human
CACYBP	S100A6	0.347739	Predicted	I2D-IntAct-Mouse2Human
CACYBP	S100B	0.603577	Predicted	I2D-IntAct-Mouse2Human
HDAC4	NCF4	0.569334	Predicted	I2D-IntAct-Mouse2Human
S100A8	S100A9	0.625416	Predicted	I2D-INNATEDB-Mouse2Human
NCF2	CYBB	0.303587	Predicted	I2D-INNATEDB-Mouse2Human
NCF2	NCF4	0.539296	Predicted	I2D-INNATEDB-Mouse2Human
S100A9	S100A6	0.0396968	Shared protein domains	PFAM
S100A8	S100A6	0.0396968	Shared protein domains	PFAM
S100A8	S100A9	0.0396968	Shared protein domains	PFAM
SRSF5	HNRNPDL	0.00428477	Shared protein domains	PFAM
NCF2	NCF4	0.0337484	Shared protein domains	PFAM
NCF1	NCF4	0.0223824	Shared protein domains	PFAM
ARPP19	ENSA	1	Shared protein domains	PFAM
S100B	S100A6	0.0189664	Shared protein domains	PFAM
S100B	S100A9	0.0189664	Shared protein domains	PFAM
S100B	S100A8	0.0189664	Shared protein domains	PFAM
ZFPM1	EGR1	0.00432637	Shared protein domains	PFAM
SMURF2	SMURF1	0.0331214	Shared protein domains	PFAM
NMNAT1	NMNAT3	0.12273	Shared protein domains	PFAM

## Sheet: marker genes (Gene analysis)
Enrichment FDR	nGenes	Pathway Genes	Fold Enrichment	Pathways (click for details)
0.00023	5	639	19.8	Leukocyte degranulation
0.00023	5	652	19.4	Myeloid cell activation involved in immune response
4e-05	6	785	19.4	Myeloid leukocyte activation
0.00023	5	660	19.2	Myeloid leukocyte mediated immunity
4e-05	6	843	18	Leukocyte activation involved in immune response
7.6e-05	6	975	15.6	Leukocyte mediated immunity
2e-08	9	1475	15.5	Leukocyte activation
2.8e-08	9	1658	13.7	Cell activation
0.00023	6	1245	12.2	Immune effector proc.

## Sheet: marker genes (KEGG)
Enrichment FDR	nGenes	Pathway Genes	Fold Enrichment	Pathways (click for details)
0.0087	2	93	54.5	IL-17 signaling pathway
0.0087	2	100	50.7	AGE-RAGE signaling pathway in diabetic complications
0.019	2	180	28.1	NOD-like receptor signaling pathway
0.031	2	272	18.6	Prion disease
