# Supplementary material for: Identification of common genetic factors and immune-related pathways associating more than two autoimmune disorders: implications on risk, diagnosis, and treatment
Source: Genomics Inform. 2024 Jul 2;22:10. doi: 10.1186/s44342-024-00004-5 (PMC11221123; doi:10.1186/s44342-024-00004-5)
Supplement: Supplementary file 13 — Additional file 13. [file 44342_2024_4_MOESM13_ESM.xlsx]

## Sheet: Sheet1
SL.NO	ID	Name	Source	pValue	FDR B&H	FDR B&Y	Bonferroni	Genes from Input	Genes in Annotation
1	C1332977	Childhood Leukemia	DisGeNET BeFree	3.446e-08	5.858e-07	2.015e-06	5.858e-07	8	1740
2	C0023418	leukemia	DisGeNET BeFree	9.745e-08	8.283e-07	2.849e-06	1.657e-06	8	1984
3	C0004364	Autoimmune Diseases	DisGeNET BeFree	1.114e-06	5.834e-06	2.007e-05	1.894e-05	7	1679
4	C0004096	Asthma	DisGeNET BeFree	1.373e-06	5.834e-06	2.007e-05	2.334e-05	7	1731
5	C0003850	Arteriosclerosis	DisGeNET BeFree	3.618e-06	1.036e-05	3.563e-05	6.151e-05	7	1995
6	C0004153	Atherosclerosis	DisGeNET BeFree	3.656e-06	1.036e-05	3.563e-05	6.215e-05	7	1998
7	C3539878	Triple Negative Breast Neoplasms	DisGeNET BeFree	0.0004464	0.001006	0.00346	0.007589	5	1673
8	C0029408	Degenerative polyarthritis	DisGeNET BeFree	0.0004733	0.001006	0.00346	0.008047	5	1694
9	C0007134	Renal Cell Carcinoma	DisGeNET BeFree	0.0009306	0.001758	0.006046	0.01582	5	1958
10	C0026764	Multiple Myeloma	DisGeNET BeFree	0.004901	0.00763	0.02624	0.08333	4	1674
11	C0024141	Lupus Erythematosus, Systemic	DisGeNET BeFree	0.00503	0.00763	0.02624	0.08552	4	1686
12	C0007847	Malignant tumor of cervix	DisGeNET BeFree	0.005386	0.00763	0.02624	0.09156	4	1718
13	C4048328	cervical cancer	DisGeNET BeFree	0.006491	0.008488	0.0292	0.1103	4	1809
14	C0302592	Cervix carcinoma	DisGeNET BeFree	0.007356	0.008933	0.03072	0.1251	4	187
15	C0030567	Parkinson Disease	DisGeNET BeFree	0.008529	0.009415	0.03238	0.145	4	195
16	C0020538	Hypertensive disease	DisGeNET BeFree	0.008861	0.009415	0.03238	0.1506	4	1973
17	C0019196	Hepatitis C	DisGeNET BeFree	0.03995	0.03995	0.1374	0.6791	3	1736
