# Supplementary material for: Identification of common genetic factors and immune-related pathways associating more than two autoimmune disorders: implications on risk, diagnosis, and treatment
Source: Genomics Inform. 2024 Jul 2;22:10. doi: 10.1186/s44342-024-00004-5 (PMC11221123; doi:10.1186/s44342-024-00004-5)
Supplement: Supplementary file 14 — Additional file 14. [file 44342_2024_4_MOESM14_ESM.xlsx]

## Sheet: EGR1
Interacting Chemical	Interacting Gene	Interaction	References	Organisms
Valproic Acid	EGR1	Valproic Acid results in decreased methylation of EGR1 gene	2	1
sodium arsenite	EGR1	sodium arsenite affects the methylation of EGR1 gene	1	1
S-Adenosylmethionine	EGR1	S-Adenosylmethionine inhibits the reaction [Arsenic results in decreased methylation of EGR1 promoter]	1	1
S-Adenosylmethionine	EGR1	[S-Adenosylmethionine inhibits the reaction [Arsenic results in decreased methylation of EGR1 promoter]] which results in decreased expression of EGR1 mRNA	1	1
Folic Acid	EGR1	Folic Acid inhibits the reaction [Arsenic results in decreased methylation of EGR1 promoter]	1	1
Diazinon	EGR1	Diazinon results in increased methylation of EGR1 gene	1	1
bisphenol A	EGR1	bisphenol A results in increased methylation of EGR1 gene	1	1
Arsenic Trioxide	EGR1	Arsenic Trioxide affects the methylation of EGR1 promoter	1	1
Arsenic	EGR1	Arsenic results in decreased methylation of EGR1 promoter	1	1
Arsenic	EGR1	Folic Acid inhibits the reaction [Arsenic results in decreased methylation of EGR1 promoter]	1	1
Arsenic	EGR1	S-Adenosylmethionine inhibits the reaction [Arsenic results in decreased methylation of EGR1 promoter]	1	1
Arsenic	EGR1	[S-Adenosylmethionine inhibits the reaction [Arsenic results in decreased methylation of EGR1 promoter]] which results in decreased expression of EGR1 mRNA	1	1
aflatoxin B2	EGR1	aflatoxin B2 results in decreased methylation of EGR1 intron	1	1
Aflatoxin B1	EGR1	Aflatoxin B1 results in decreased methylation of EGR1 intron	1	1

## Sheet: CYBB
Interacting Chemical	Interacting Gene	Interaction	References	Organisms
Aflatoxin B1	CYBB	Aflatoxin B1 results in decreased methylation of CYBB gene	1	1

## Sheet: GATA2
Interacting Chemical	Interacting Gene	Interaction	References	Organisms
aflatoxin B2	GATA2	aflatoxin B2 results in decreased methylation of GATA2 intron	1	1
Arsenic Trioxide	GATA2	Arsenic Trioxide affects the methylation of GATA2 promoter	1	1
Benzo(a)pyrene	GATA2	Benzo(a)pyrene affects the methylation of GATA2 intron	1	1
Benzo(a)pyrene	GATA2	Benzo(a)pyrene affects the methylation of GATA2 promoter	1	1
benzo(e)pyrene	GATA2	benzo(e)pyrene results in increased methylation of GATA2 exon	1	1
CGP 52608	GATA2	CGP 52608 promotes the reaction [RORA protein binds to GATA2 gene]	1	1
Methapyrilene	GATA2	Methapyrilene results in increased methylation of GATA2 exon	1	1

## Sheet: MCEMP1
Interacting Chemical	Interacting Gene	Interaction	References	Organisms
Benzo(a)pyrene	MCEMP1	Benzo(a)pyrene affects the methylation of MCEMP1 promoter	1	1

## Sheet: RUNX3
Interacting Chemical	Interacting Gene	Interaction	References	Organisms
Aflatoxin B1	RUNX3	Aflatoxin B1 results in increased methylation of RUNX3 gene	2	1
aflatoxin B2	RUNX3	aflatoxin B2 results in increased methylation of RUNX3 intron	1	1
Arsenic	RUNX3	Arsenic affects the methylation of RUNX3 gene	1	1
arsenite	RUNX3	arsenite results in decreased methylation of RUNX3 promoter	1	1
Azacitidine	RUNX3	Azacitidine affects the methylation of RUNX3 gene	1	1
Benzo(a)pyrene	RUNX3	Benzo(a)pyrene affects the methylation of RUNX3 exon	1	1
Benzo(a)pyrene	RUNX3	Benzo(a)pyrene affects the methylation of RUNX3 promoter	1	1
benzo(e)pyrene	RUNX3	benzo(e)pyrene results in increased methylation of RUNX3 intron	1	1
bis(4-hydroxyphenyl)sulfone	RUNX3	[bis(4-hydroxyphenyl)sulfone co-treated with Fulvestrant] results in decreased methylation of RUNX3 gene	1	1
Decitabine	RUNX3	Decitabine affects the methylation of RUNX3 promoter	3	1
Diazinon	RUNX3	Diazinon results in increased methylation of RUNX3 gene	1	1
Fonofos	RUNX3	Fonofos results in increased methylation of RUNX3 promoter	1	1
Fulvestrant	RUNX3	[bis(4-hydroxyphenyl)sulfone co-treated with Fulvestrant] results in decreased methylation of RUNX3 gene	1	1
Methapyrilene	RUNX3	Methapyrilene results in increased methylation of RUNX3 intron	1	1
Parathion	RUNX3	Parathion results in increased methylation of RUNX3 promoter	1	1
terbufos	RUNX3	terbufos results in increased methylation of RUNX3 promoter	1	1
Tobacco Smoke Pollution	RUNX3	Tobacco Smoke Pollution results in decreased methylation of RUNX3 gene	1	1
Tobacco Smoke Pollution	RUNX3	Tobacco Smoke Pollution results in decreased methylation of RUNX3 promoter	1	1
Valproic Acid	RUNX3	Valproic Acid results in increased methylation of RUNX3 gene	3	1

## Sheet: S100A8
Interacting Chemical	Interacting Gene	Interaction	References	Organisms
Aflatoxin B1	S100A8	Aflatoxin B1 results in increased methylation of S100A8 gene	1	1
Aflatoxin B1	S100A8	Aflatoxin B1 results in increased methylation of S100A8 intron	1	1
Benzo(a)pyrene	S100A8	Benzo(a)pyrene affects the methylation of S100A8 promoter	1	1
CGP 52608	S100A8	CGP 52608 promotes the reaction [RORA protein binds to S100A8 gene]	1	1
Glucose	S100A8	GLO1 inhibits the reaction [Glucose promotes the reaction [JUN protein binds to S100A8 promoter]]	1	1
Glucose	S100A8	Glucose promotes the reaction [JUN protein binds to S100A8 promoter]	1	1

## Sheet: S100A9
Interacting Chemical	Interacting Gene	Interaction	References	Organisms
Aflatoxin B1	S100A9	Aflatoxin B1 results in increased methylation of S100A9 gene	1	1
Benzo(a)pyrene	S100A9	Benzo(a)pyrene affects the methylation of S100A9 promoter	1	1
CGP 52608	S100A9	CGP 52608 promotes the reaction [RORA protein binds to S100A9 gene]	1	1
Valproic Acid	S100A9	Valproic Acid results in increased methylation of S100A9 gene	1	1

## Sheet: NAMPT
Interacting Chemical	Interacting Gene	Interaction	References	Organisms
Air Pollutants, Occupational	NAMPT	Air Pollutants, Occupational results in increased methylation of NAMPT gene	1	1
CGP 52608	NAMPT	CGP 52608 promotes the reaction [RORA protein binds to NAMPT gene]	1	1
ethylbenzene	NAMPT	[Toluene co-treated with ethylbenzene co-treated with Xylenes] results in increased methylation of NAMPT gene	1	1
Toluene	NAMPT	[Toluene co-treated with ethylbenzene co-treated with Xylenes] results in increased methylation of NAMPT gene	1	1
Xylenes	NAMPT	[Toluene co-treated with ethylbenzene co-treated with Xylenes] results in increased methylation of NAMPT gene	1	1

## Sheet: SMAD7
Interacting Chemical	Interacting Gene	Interaction	References	Organisms
Aflatoxin B1	SMAD7	Aflatoxin B1 results in increased methylation of SMAD7 gene	1	1
Aflatoxin B1	SMAD7	Aflatoxin B1 results in increased methylation of SMAD7 intron	1	1
Arsenic	SMAD7	Arsenic affects the methylation of SMAD7 gene	1	1
benzo(e)pyrene	SMAD7	benzo(e)pyrene results in increased methylation of SMAD7 intron	1	1
bis(4-hydroxyphenyl)sulfone	SMAD7	[bis(4-hydroxyphenyl)sulfone co-treated with Fulvestrant] results in decreased methylation of SMAD7 gene	1	1
bisphenol A	SMAD7	[bisphenol A co-treated with Fulvestrant] results in decreased methylation of SMAD7 gene	1	1
bisphenol A	SMAD7	bisphenol A results in decreased methylation of SMAD7 gene	1	1
Fulvestrant	SMAD7	[bis(4-hydroxyphenyl)sulfone co-treated with Fulvestrant] results in decreased methylation of SMAD7 gene	1	1
Fulvestrant	SMAD7	[bisphenol A co-treated with Fulvestrant] results in decreased methylation of SMAD7 gene	1	1
manganese chloride	SMAD7	manganese chloride results in increased methylation of SMAD7 gene	1	1
Methapyrilene	SMAD7	Methapyrilene results in increased methylation of SMAD7 intron	1	1
